# Supplementary material for: Surviving a Dark Age: The Oldest Baleen-Bearing Whales (Cetacea: Chaeomysticeti) of Pacific South America (Lower Miocene, Peru)
Source: Life (Basel). 2025 Mar 13;15(3):452. doi: 10.3390/life15030452 (PMC11944254; doi:10.3390/life15030452)
Supplement: Supplementary file 1 [file life-15-00452-s001.zip › S2_ZM152/ZM152_S.obj]

####
#
# OBJ File Generated by Meshlab
#
####
# Object ZM152_S.obj
#
# Vertices: 439463
# Faces: 875681
#
####
mtllib ./ZM152_S.obj.mtl

vn 1.3330514 5.7042665 -0.0469487
v 0.4017010 0.3378930 -1.3378080
vn 0.0822581 5.7214313 2.0171187
v 0.4023100 0.3379950 -1.3385180
vn 0.3139144 6.1325121 -1.0099287
v 0.4091160 0.3389760 -1.3431240
vn -0.2066514 5.6801624 2.4830132
v 0.4021200 0.3391750 -1.3404710
vn 0.7611934 5.9644995 1.5385493
v 0.4001430 0.3387050 -1.3392750
vn 1.9049937 5.5169024 -1.5292957
v 0.3973110 0.3390690 -1.3384089
vn 0.5393653 3.8014541 -1.9893550
v 0.4147040 0.3371980 -1.3435320
vn 1.5305688 5.5542302 -2.1514125
v 0.4106190 0.3387220 -1.3433599
vn -0.6882842 5.4934764 1.8176789
v 0.4032830 0.3400680 -1.3419070
vn 0.2155435 6.2163711 -0.0523849
v 0.3981110 0.3388570 -1.3397580
vn 1.7378826 5.3713865 0.7677723
v 0.4051740 0.3403520 -1.3431910
vn -0.8245745 5.9395413 0.5845515
v 0.3994290 0.3392600 -1.3408580
vn 2.6554546 5.2284055 -2.1568086
v 0.3954970 0.3398060 -1.3393670
vn 1.9125255 5.0809040 -3.1443880
v 0.4123260 0.3375880 -1.3442490
vn 1.7162172 5.9028015 -0.1527336
v 0.4076010 0.3389370 -1.3437760
vn -1.4093645 5.9377742 -0.6172449
v 0.4013330 0.3393250 -1.3420351
vn 1.3065848 4.6148400 -3.9919467
v 0.3933350 0.3399390 -1.3405761
vn 1.7304956 4.5276299 -2.6396508
v 0.4064170 0.3395510 -1.3444310
vn 0.4851650 4.8830476 -2.3734393
v 0.4050060 0.3403030 -1.3438870
vn -0.9412189 5.3040605 -0.7357838
v 0.4040850 0.3404310 -1.3432200
vn -0.8866965 4.0775075 -2.7035952
v 0.3987320 0.3388730 -1.3431580
vn -1.5565869 5.4424157 -2.2122576
v 0.3978090 0.3386520 -1.3424410
vn 0.7246547 2.9194491 -1.1797545
v 0.4137510 0.3358240 -1.3461870
vn 1.9852197 4.8123183 -2.6845531
v 0.4123800 0.3362730 -1.3458380
vn 1.1654146 5.6549935 -2.3402438
v 0.4083710 0.3385990 -1.3447380
vn 1.9436939 3.5285749 -4.7423940
v 0.3911810 0.3410090 -1.3402170
vn 2.5908504 2.0087457 -5.3025594
v 0.3903010 0.3422110 -1.3399720
vn 1.2107246 5.6920185 -2.2431602
v 0.4090160 0.3372920 -1.3474680
vn -0.0209356 4.1189251 -4.1554003
v 0.4031310 0.3392730 -1.3442500
vn -1.8888632 4.9898963 -2.8145127
v 0.4017700 0.3385460 -1.3451560
vn -0.4386978 5.7890863 -1.8324463
v 0.3997290 0.3391530 -1.3423120
vn -0.3024485 5.1692505 -3.0170066
v 0.3961920 0.3376310 -1.3429950
vn 0.7176176 5.5504680 -2.4538059
v 0.3961780 0.3389860 -1.3413440
vn 1.2150017 4.6220522 -3.8059480
v 0.3919460 0.3387630 -1.3419280
vn 0.2440146 5.6336422 -2.7542195
v 0.4072530 0.3381910 -1.3457390
vn -0.4278349 4.3458319 -4.3517017
v 0.4037580 0.3386270 -1.3454720
vn -1.9425502 5.3226743 -2.2703285
v 0.4005680 0.3381510 -1.3440740
vn 1.6402066 2.6147408 -5.3929372
v 0.3876360 0.3412530 -1.3415461
vn 1.0835052 2.2556272 -5.4209652
v 0.3857830 0.3455940 -1.3411260
vn 1.3081915 4.9281745 -3.5803757
v 0.3792390 0.3462470 -1.3393610
vn 0.4746450 4.9249911 -3.1015875
v 0.3745600 0.3472860 -1.3376720
vn 0.3376801 1.6507974 -0.2272536
v 0.4136570 0.3356300 -1.3477360
vn -0.4294890 5.3924675 -1.9448740
v 0.3970730 0.3370770 -1.3441370
vn 0.6683129 5.0599775 -3.5040092
v 0.3691640 0.3492840 -1.3373450
vn 2.4511032 5.3659563 -2.0832527
v 0.4106870 0.3366780 -1.3472750
vn -0.5787315 4.7421436 -3.7487392
v 0.4043910 0.3377070 -1.3461649
vn -1.5112166 5.3301611 -2.7461889
v 0.3989250 0.3377080 -1.3442430
vn 0.9521486 6.1554198 -0.5923561
v 0.3952050 0.3374880 -1.3442210
vn 0.9078584 5.5082607 -1.3289502
v 0.3936660 0.3375710 -1.3433620
vn 1.7920014 5.4580064 -2.3633459
v 0.3914620 0.3385790 -1.3425080
vn 1.8906798 1.3356324 -5.8284712
v 0.3869970 0.3430210 -1.3412220
vn -1.2608091 2.8880045 -4.9653320
v 0.3836540 0.3463170 -1.3408340
vn 1.0367172 4.6423011 -3.0195494
v 0.3772480 0.3470560 -1.3397681
vn -0.5218607 5.5585766 -1.9646761
v 0.3766230 0.3472180 -1.3394090
vn 0.0059847 5.8540564 -1.6613686
v 0.3758670 0.3472720 -1.3379760
vn 1.8465245 4.8990078 -3.1121759
v 0.3716850 0.3481620 -1.3377950
vn -0.6202990 6.0622430 -1.3699582
v 0.3985270 0.3368490 -1.3468270
vn 2.0390975 5.7742796 0.1593383
v 0.3701250 0.3487720 -1.3382289
vn 2.2767401 4.9929981 -3.0470638
v 0.3655690 0.3498760 -1.3372060
vn -0.7537874 5.5130091 -1.6905591
v 0.4029920 0.3367920 -1.3472440
vn 1.9626639 5.8956409 -0.5246421
v 0.3909260 0.3385400 -1.3434080
vn 0.3462025 3.3903036 -4.9732165
v 0.3869110 0.3395440 -1.3424500
vn 1.6246867 2.0776744 -5.6886396
v 0.3861630 0.3406380 -1.3421720
vn 0.8166826 1.8706231 -5.8864727
v 0.3848040 0.3440510 -1.3415380
vn -0.6077805 4.0990520 -4.6001072
v 0.3819340 0.3449200 -1.3409430
vn 2.3883591 5.2007475 -0.5417808
v 0.3729440 0.3469360 -1.3395391
vn 1.3392789 4.0448003 -0.6676650
v 0.4120100 0.3359450 -1.3478950
vn -0.2404940 5.2410488 -2.3726292
v 0.3673870 0.3484870 -1.3382680
vn 1.6323760 5.9627080 -0.2274415
v 0.4094590 0.3366400 -1.3491820
vn -0.2672513 6.1229291 -0.8348191
v 0.4056890 0.3372730 -1.3480270
vn -0.9956496 5.5336661 -2.6605115
v 0.4006010 0.3374970 -1.3461280
vn 0.0441568 5.5140476 -1.5413857
v 0.3897960 0.3389520 -1.3446420
vn 0.3576610 5.0058846 -3.4203327
v 0.3887590 0.3393150 -1.3429030
vn -0.3302726 4.9480972 -3.4702065
v 0.3872220 0.3387930 -1.3431970
vn 1.9482948 3.0049062 -5.1044517
v 0.3823910 0.3426800 -1.3426750
vn 1.0166898 4.5723505 -4.1085668
v 0.3812620 0.3440020 -1.3419340
vn 0.9204434 5.0983720 -3.3115494
v 0.3792790 0.3448020 -1.3410619
vn 1.7628684 5.0241618 -2.8872328
v 0.3774750 0.3452170 -1.3412091
vn 0.6096956 5.4367537 -2.7872338
v 0.3755810 0.3463670 -1.3403460
vn -1.3819304 5.9398613 0.0822561
v 0.3687570 0.3488300 -1.3386300
vn 1.3593433 5.2873554 -2.3122137
v 0.3665100 0.3484360 -1.3386610
vn 1.5460722 6.0496998 -0.3489913
v 0.3930130 0.3379540 -1.3456000
vn -1.2440518 5.4747400 -2.7930117
v 0.3875500 0.3382120 -1.3446200
vn 1.6897832 3.4545109 -4.5673480
v 0.3855430 0.3393790 -1.3428500
vn 1.8271247 5.6230435 -2.0902801
v 0.3762500 0.3455840 -1.3415780
vn 3.7360559 4.9701014 -0.0151677
v 0.3728620 0.3472180 -1.3408290
vn 1.0562382 5.9800611 0.0383314
v 0.4083200 0.3371860 -1.3503050
vn -1.2659330 6.0722618 0.6904953
v 0.4031490 0.3371070 -1.3493080
vn -1.3546032 5.9321661 0.3038420
v 0.4020360 0.3365580 -1.3485500
vn 1.3831912 6.0973744 -0.4419421
v 0.3954200 0.3371850 -1.3464260
vn -0.1729679 5.6218667 -2.1689467
v 0.3911000 0.3382230 -1.3464680
vn 1.9795188 5.3349881 -2.5791864
v 0.3796400 0.3440300 -1.3426490
vn 2.3937850 5.3999891 -1.6103019
v 0.3743000 0.3465600 -1.3412380
vn 2.2034521 4.9140358 0.4715319
v 0.3704700 0.3496490 -1.3406280
vn -1.6069492 5.7929883 -0.6009340
v 0.3671790 0.3482100 -1.3399820
vn -1.3201629 4.4551620 -0.7305871
v 0.3691460 0.3498220 -1.3409050
vn 0.5754795 5.5954351 -2.6405342
v 0.3861870 0.3370680 -1.3465641
vn 0.5526260 2.7587819 -0.5320806
v 0.4111160 0.3363900 -1.3518690
vn -0.4400631 5.9962349 -0.6735005
v 0.4048310 0.3373940 -1.3498690
vn 1.1333653 5.5866714 -2.0702765
v 0.3937940 0.3375160 -1.3476710
vn 1.6543987 4.7967539 -3.3360918
v 0.3853470 0.3386140 -1.3438081
vn 3.3542287 4.0959225 -3.2804005
v 0.3800880 0.3430530 -1.3437470
vn 2.3109407 5.2333689 -1.8070291
v 0.3747010 0.3455900 -1.3424150
vn 3.6589777 4.8332868 -1.4572122
v 0.3731420 0.3466440 -1.3425291
vn 0.5675239 4.5983162 -2.9587305
v 0.3701220 0.3495120 -1.3415760
vn -0.2303016 5.9719968 -1.8829608
v 0.4005920 0.3365040 -1.3483239
vn 0.3475216 5.7401075 -2.1602640
v 0.3977300 0.3366630 -1.3481460
vn 3.2647638 3.3888085 -3.8364100
v 0.3818660 0.3408640 -1.3439341
vn -1.7947953 5.0144100 -3.1649210
v 0.3891120 0.3376000 -1.3461421
vn 0.4491243 5.7990050 -2.0036745
v 0.4084030 0.3370020 -1.3512419
vn -1.4177091 5.6286860 -0.4321069
v 0.4015750 0.3368650 -1.3500830
vn 3.2976422 4.5569816 -2.0241642
v 0.3712290 0.3487300 -1.3419460
vn 0.1643984 4.9226255 -3.8637769
v 0.3962660 0.3362460 -1.3488390
vn -0.3624659 2.7483225 -1.8723273
v 0.4101120 0.3356790 -1.3535850
vn -0.3488608 5.4256144 -2.8535233
v 0.4056640 0.3369670 -1.3513020
vn -0.7684176 5.0293021 -3.4957566
v 0.4040730 0.3358340 -1.3527720
vn -1.8275830 4.9445434 -2.5877523
v 0.4008860 0.3365130 -1.3506809
vn 3.6842165 4.2106977 -2.4285574
v 0.3820000 0.3393470 -1.3457000
vn 3.1858602 4.6876774 -2.4520397
v 0.3782070 0.3434720 -1.3458260
vn 1.0362654 4.3171558 -4.0829163
v 0.3713620 0.3477790 -1.3431330
vn -0.5761408 4.5981975 -4.1087732
v 0.3688970 0.3480010 -1.3424860
vn -1.3117294 5.5415263 -2.2936304
v 0.3678660 0.3480600 -1.3421190
vn 1.0745471 5.8213844 -0.3882650
v 0.3653070 0.3479450 -1.3411940
vn -1.4276001 5.5425801 -2.3280869
v 0.3993030 0.3359860 -1.3499550
vn -2.3430626 3.7389367 -4.2688894
v 0.4027830 0.3356800 -1.3521620
vn 0.3618886 5.3157940 -2.9044580
v 0.3959890 0.3352480 -1.3500520
vn 0.1056678 5.0639777 -3.4017377
v 0.3924370 0.3372570 -1.3485100
vn -0.1043988 4.7922115 -3.9007475
v 0.3909680 0.3363110 -1.3492250
vn -1.2312473 5.4161577 -2.7311945
v 0.3884070 0.3369080 -1.3470430
vn 0.1310331 5.4129772 -2.7349684
v 0.3876100 0.3359540 -1.3487670
vn 2.3726330 5.2352843 -1.5175215
v 0.3839910 0.3373610 -1.3470130
vn 0.1822577 4.8396683 -3.8170800
v 0.4065030 0.3348080 -1.3537149
vn 3.7781019 4.7080159 -1.5168953
v 0.3825910 0.3383520 -1.3469950
vn 1.8706162 5.6795201 -1.8699279
v 0.3752920 0.3449260 -1.3445520
vn 2.5563867 4.7144608 -2.8109994
v 0.3727850 0.3466380 -1.3436040
vn -0.4698811 5.9443817 -1.6082399
v 0.3661220 0.3479160 -1.3424910
vn 1.5900013 5.5340395 -2.2538774
v 0.3647230 0.3481410 -1.3411430
vn -1.7405142 4.7848444 -3.6503778
v 0.3997350 0.3351770 -1.3514830
vn -1.2025669 5.1720276 -3.0679014
v 0.3899410 0.3368290 -1.3486680
vn 2.3760381 5.5416241 -1.3492701
v 0.3846250 0.3370810 -1.3491091
vn 4.1615477 3.9198589 -2.5962501
v 0.3800180 0.3417360 -1.3456570
vn 3.3012223 4.3920383 -2.9136147
v 0.3776140 0.3427250 -1.3477830
vn 1.1630424 5.5809474 -2.4430852
v 0.3736300 0.3450040 -1.3454760
vn 0.9540231 5.1461864 -3.2796412
v 0.3707720 0.3457380 -1.3450770
vn -0.8368803 4.9125113 -2.6752298
v 0.4080380 0.3338440 -1.3548070
vn -0.6359282 5.0920992 -3.3899620
v 0.3972480 0.3351230 -1.3503259
vn -1.3508004 4.3299189 -3.7007589
v 0.3893340 0.3359110 -1.3500570
vn 2.9330389 5.1297970 -1.9294541
v 0.3821090 0.3383850 -1.3485399
vn 3.9968102 4.1479940 -2.3582368
v 0.3809530 0.3399520 -1.3471720
vn 2.1899538 5.3786168 -2.2465954
v 0.3764310 0.3438590 -1.3469050
vn -0.1920063 6.0047264 -1.5221784
v 0.3633970 0.3468260 -1.3446640
vn -2.0779319 4.4131222 -3.6706083
v 0.4034590 0.3350090 -1.3537120
vn -1.9006826 4.6316299 -3.6064959
v 0.4021420 0.3340320 -1.3536630
vn 0.2500631 5.2005138 -3.4594576
v 0.3938750 0.3350600 -1.3511250
vn -1.5325265 4.9176698 -3.5361485
v 0.3930660 0.3341890 -1.3522100
vn -0.9061050 3.6297860 -4.9817567
v 0.3907730 0.3348770 -1.3510669
vn 0.2592015 4.4418416 -4.1086049
v 0.3888330 0.3343400 -1.3510280
vn 1.2337532 5.2533221 -2.4583895
v 0.3686770 0.3461860 -1.3447180
vn 0.7508448 5.7519736 -2.2111461
v 0.3666170 0.3470720 -1.3445810
vn -0.4831200 6.0428171 -1.3380263
v 0.3653720 0.3470110 -1.3444810
vn -1.1802330 3.1102154 -0.1470072
v 0.4094270 0.3341220 -1.3559190
vn 0.0537574 5.5183454 -0.1450943
v 0.4077380 0.3335990 -1.3555610
vn -0.3948344 5.4276814 -2.7742658
v 0.4049700 0.3345780 -1.3546240
vn 2.0817037 4.8166904 -3.3876426
v 0.3624690 0.3479710 -1.3426610
vn -0.2967401 5.5105472 -2.7487266
v 0.3983320 0.3335060 -1.3533250
vn -1.6138854 4.6114140 -3.0188775
v 0.3912020 0.3334430 -1.3520679
vn -0.4174336 3.8884449 -4.1277657
v 0.3902170 0.3335010 -1.3515990
vn 3.0925498 3.8248391 -3.7135463
v 0.3797820 0.3389060 -1.3495020
vn 1.8440561 4.8691769 -3.1564569
v 0.3754180 0.3433400 -1.3489120
vn 0.6478732 5.5200391 -2.4574151
v 0.3733570 0.3445680 -1.3474720
vn -1.9811714 5.5800700 -1.5157053
v 0.4050440 0.3341550 -1.3562330
vn 1.1312687 5.2622786 -3.1796217
v 0.3704710 0.3447130 -1.3473760
vn -2.2843437 4.9062901 -2.7213445
v 0.4035410 0.3334860 -1.3551960
vn -0.4974336 5.5674076 -2.3785193
v 0.4001020 0.3330860 -1.3543830
vn 0.8111198 5.6664677 -2.3543444
v 0.3620610 0.3468580 -1.3447870
vn -0.5416056 5.8432183 -2.0670037
v 0.3938300 0.3336690 -1.3535550
vn -0.2809274 4.7808843 -0.5129576
v 0.3900070 0.3328410 -1.3526200
vn 2.1059065 5.3848786 -2.2050238
v 0.3880430 0.3343300 -1.3514320
vn 1.6366680 4.9273262 -3.4405997
v 0.3855120 0.3353820 -1.3510070
vn 1.4938334 4.1853962 -3.9011245
v 0.3828720 0.3370880 -1.3507330
vn 3.3265238 3.9267204 -3.5073209
v 0.3776170 0.3412700 -1.3496320
vn -0.9193407 6.0459461 1.1814041
v 0.4079680 0.3341070 -1.3571380
vn 0.5713073 6.1968417 0.1292035
v 0.4065410 0.3341320 -1.3567830
vn 1.5687863 5.4185696 -2.5216303
v 0.3672280 0.3462210 -1.3466980
vn -0.0591899 5.8014002 -1.6532834
v 0.3648200 0.3468820 -1.3462150
vn 0.2601996 6.1030855 -1.3435738
v 0.3972470 0.3331660 -1.3545780
vn -0.4990700 1.4065890 0.2910229
v 0.4090700 0.3348460 -1.3588200
vn -0.1713688 3.6469946 -4.9024553
v 0.3841620 0.3351990 -1.3515249
vn -0.2637628 3.1982889 -4.0857868
v 0.3831000 0.3346550 -1.3514650
vn 0.0040985 2.3211868 -5.5741925
v 0.3823180 0.3365570 -1.3511530
vn 0.3565269 2.7416930 -5.4312854
v 0.3814690 0.3357060 -1.3512440
vn 1.2081909 2.8420610 -5.0004911
v 0.3784740 0.3370070 -1.3506730
vn 1.1498134 2.5147183 -5.4940596
v 0.3796380 0.3380380 -1.3502100
vn 3.1429811 2.3996060 -4.2439160
v 0.3784800 0.3397700 -1.3503600
vn -1.8402117 5.5364323 -1.2291411
v 0.4033140 0.3330170 -1.3561200
vn -0.1334494 6.0864849 -0.3852494
v 0.4009750 0.3327240 -1.3561080
vn 0.4850371 4.8285131 -3.9514170
v 0.3707130 0.3436970 -1.3486310
vn -0.5172261 6.1074438 -0.4768683
v 0.3920970 0.3330810 -1.3545409
vn 0.8842589 6.0533738 0.4301778
v 0.3900880 0.3332240 -1.3538030
vn 2.3590932 4.4844398 0.0588046
v 0.3891890 0.3330650 -1.3527250
vn 3.0675762 5.4106445 0.1682031
v 0.3880910 0.3341390 -1.3529420
vn 1.2384737 5.9374332 -1.3084531
v 0.3868960 0.3346180 -1.3520380
vn -0.0982945 6.2362723 -0.2554801
v 0.3984830 0.3330080 -1.3566480
vn -0.9575488 5.7373953 -1.9534582
v 0.3853190 0.3341520 -1.3531290
vn 1.3620614 4.8680487 -3.5241427
v 0.3807450 0.3353700 -1.3517240
vn 1.3230934 0.2225411 -5.9308090
v 0.3764390 0.3402560 -1.3510350
vn 2.2080894 2.8577960 -4.6461210
v 0.3758230 0.3412660 -1.3510150
vn 0.0786721 5.3082032 -3.3342021
v 0.3736590 0.3430220 -1.3496240
vn -0.6160272 5.9763298 -1.7731454
v 0.3625320 0.3464310 -1.3465790
vn 2.0439749 5.0191517 -2.9976659
v 0.3604280 0.3470120 -1.3453290
vn 0.5650620 5.8631992 -1.8888310
v 0.3831930 0.3341790 -1.3527060
vn 1.9555840 4.3014126 -0.7412460
v 0.3822510 0.3344270 -1.3520170
vn 1.4666072 2.6545162 -5.4063959
v 0.3760910 0.3377070 -1.3512050
vn 1.0789673 0.4012957 -6.0941291
v 0.3766030 0.3387120 -1.3508210
vn 0.5111163 0.5544916 -5.9292684
v 0.3738000 0.3396960 -1.3510240
vn 0.8865372 3.9198594 -4.2490487
v 0.3742220 0.3422040 -1.3509820
vn -1.1710948 3.3970666 -3.8359852
v 0.3729340 0.3424890 -1.3507310
vn -0.7411491 3.6331255 -4.8854494
v 0.3715950 0.3423660 -1.3502060
vn 0.5827856 3.5222342 -5.1517630
v 0.3684960 0.3437080 -1.3489690
vn -1.1428554 4.2248106 -0.3226207
v 0.4073180 0.3340460 -1.3586990
vn 1.8774455 4.5914683 -3.7707047
v 0.3662320 0.3455540 -1.3481170
vn -0.0263569 6.1222758 -1.1420901
v 0.3935300 0.3332510 -1.3556650
vn 0.0109793 6.2362728 -0.5484544
v 0.3913690 0.3331390 -1.3557910
vn -0.4415102 5.3926206 -1.6260233
v 0.3866770 0.3345240 -1.3540649
vn 0.7861031 5.5955815 -2.6174054
v 0.3649610 0.3459840 -1.3480580
vn 0.6919248 5.8832226 -1.6153491
v 0.3834340 0.3333110 -1.3553110
vn 1.2973878 5.3538480 -2.6481760
v 0.3790980 0.3351470 -1.3526690
vn -0.1183461 6.2565231 0.0027148
v 0.4012770 0.3329420 -1.3580030
vn -1.4618729 5.9514523 -0.8956025
v 0.4043480 0.3331440 -1.3583790
vn 2.4563274 2.6210721 -4.3874135
v 0.3742090 0.3378400 -1.3514950
vn 0.0717839 0.8672720 -5.4330153
v 0.3742640 0.3413480 -1.3514550
vn 1.0063654 5.9059181 -1.4131703
v 0.3896750 0.3332790 -1.3550040
vn 1.6748849 5.1096320 -1.7833543
v 0.3882450 0.3341190 -1.3545960
vn -0.3342469 1.5839022 -5.9984255
v 0.3721520 0.3404340 -1.3509880
vn -0.3606451 2.6873851 -5.6489954
v 0.3705310 0.3414420 -1.3505800
vn 0.8900839 3.8700264 -4.3687711
v 0.3685070 0.3405120 -1.3508410
vn -0.4898109 5.6268783 -2.4312901
v 0.3632730 0.3455990 -1.3493820
vn -1.4046232 4.9416666 -3.4353085
v 0.3614240 0.3450330 -1.3496580
vn 0.9202549 5.2554102 -3.1022272
v 0.3603770 0.3456370 -1.3483810
vn -0.6302755 5.9409189 -1.7911738
v 0.4005370 0.3326750 -1.3597720
vn -0.5429321 5.9381046 -1.1392295
v 0.3989600 0.3330030 -1.3585210
vn 0.1432357 6.1547203 -1.1736500
v 0.3937290 0.3327970 -1.3573290
vn -0.8964419 5.7064991 -2.3243322
v 0.3852790 0.3337440 -1.3547710
vn 1.7097710 5.8646779 -1.3287922
v 0.3806220 0.3343420 -1.3545010
vn 1.7842133 5.8461208 -1.0191358
v 0.3785820 0.3349790 -1.3537080
vn 1.9061986 4.8407030 -3.0367892
v 0.3758410 0.3363770 -1.3523510
vn 2.6430576 4.5199113 -2.9217675
v 0.3737830 0.3373620 -1.3522919
vn 0.8806035 3.7734337 -4.6279650
v 0.3708410 0.3396890 -1.3513510
vn 2.0070443 3.3275721 -4.8511286
v 0.3671850 0.3422170 -1.3501590
vn 2.2701645 1.3776708 -5.5184188
v 0.3649390 0.3431850 -1.3509361
vn -0.1905327 6.1329379 -1.2225417
v 0.3970970 0.3325500 -1.3588960
vn 0.9666702 3.7717988 -3.7887192
v 0.3639140 0.3450010 -1.3506080
vn -0.9468650 5.7920065 -1.8354654
v 0.3914710 0.3328050 -1.3576770
vn -1.4089670 5.4538279 -2.6790931
v 0.3897620 0.3322160 -1.3575770
vn 2.6296966 4.6139331 -3.0426846
v 0.3578360 0.3465770 -1.3489940
vn 0.2937461 5.2508941 -3.4133325
v 0.3876100 0.3327710 -1.3564870
vn 0.9061196 5.8061652 -2.1206598
v 0.3847010 0.3327710 -1.3569610
vn 2.2041378 4.7293024 -2.7520621
v 0.3676470 0.3403380 -1.3514550
vn -1.1206356 3.2020664 0.2640018
v 0.4064590 0.3333470 -1.3614920
vn -2.3878505 5.4743643 -1.2241886
v 0.4046680 0.3327480 -1.3617730
vn -0.8737334 5.7413669 -1.7786522
v 0.4025610 0.3328580 -1.3606009
vn 0.0055285 2.6062317 -5.1884751
v 0.3633810 0.3443760 -1.3510470
vn -0.8383482 4.1425624 -4.4954829
v 0.3608950 0.3435120 -1.3507390
vn 0.7485750 4.0561628 -4.3672700
v 0.3597630 0.3443310 -1.3497940
vn -1.9358484 3.4723423 -4.4424615
v 0.3617470 0.3444090 -1.3505820
vn -0.1830900 6.1026173 -1.0127982
v 0.3946460 0.3326660 -1.3592750
vn -0.1309194 5.3099494 -2.8638697
v 0.3881970 0.3315270 -1.3581030
vn 2.5435171 5.2953696 -2.1523161
v 0.3710840 0.3388540 -1.3525760
vn -0.5920320 5.7206879 -2.3183773
v 0.4008120 0.3317290 -1.3617930
vn 0.9622077 3.3449812 -5.0829101
v 0.3630830 0.3425550 -1.3516051
vn 0.9105805 5.0490913 -2.7636569
v 0.3594890 0.3425950 -1.3516760
vn 2.6650681 4.3064642 -3.1624341
v 0.3587770 0.3430390 -1.3514470
vn 2.9509051 3.7754841 -4.0078483
v 0.3576550 0.3453470 -1.3501390
vn 2.4395773 5.6001434 -1.1992109
v 0.3748160 0.3363670 -1.3537840
vn 2.0498226 5.7919197 -1.2484586
v 0.3795620 0.3344060 -1.3567179
vn 2.0935488 5.8618078 -0.7383642
v 0.3766040 0.3355610 -1.3561360
vn 2.0732772 5.5127139 -1.9641597
v 0.3693060 0.3391960 -1.3542221
vn 1.8807102 5.6147399 -1.9677486
v 0.3667440 0.3403900 -1.3530660
vn 2.0230520 4.8626003 -3.3021793
v 0.3657690 0.3411980 -1.3518870
vn -1.8524945 1.6903994 0.0064767
v 0.4062150 0.3342420 -1.3637290
vn -1.2027594 5.7495275 -1.9776237
v 0.3931590 0.3323590 -1.3597400
vn 1.1126401 5.8275661 -1.7961566
v 0.3877550 0.3312770 -1.3589300
vn 2.3666515 5.6667256 -1.1768150
v 0.3722270 0.3371940 -1.3559000
vn 1.6269672 5.6333036 -2.2384815
v 0.3680030 0.3387140 -1.3561209
vn -2.4185524 1.3625351 -0.6870516
v 0.4060610 0.3338650 -1.3647420
vn -1.6588390 5.4341316 -1.6796613
v 0.4037430 0.3315720 -1.3631190
vn -3.5227814 4.5751438 -1.3653486
v 0.4046020 0.3319010 -1.3635010
vn 0.0733577 5.9916410 -1.7612406
v 0.3989890 0.3317730 -1.3616040
vn -0.1130605 6.1387930 -1.2346787
v 0.3955190 0.3318390 -1.3625751
vn -1.4159511 5.6594124 -2.2429461
v 0.3905810 0.3313770 -1.3601919
vn 2.0021312 5.8494301 -0.3224632
v 0.3854110 0.3320500 -1.3597380
vn 1.6314930 5.9247780 -1.2769980
v 0.3829490 0.3331450 -1.3569810
vn 0.8981798 5.4369597 -2.9181545
v 0.3612510 0.3422660 -1.3524650
vn 3.8423653 4.1176310 -2.7575068
v 0.3573400 0.3442360 -1.3518161
vn 1.6431297 5.5700603 -2.3570514
v 0.3643670 0.3405430 -1.3540370
vn 2.2066317 4.6666570 -3.3583484
v 0.3577010 0.3425830 -1.3540390
vn 3.3438389 4.3372054 -2.8654721
v 0.3554880 0.3452630 -1.3530850
vn -3.1488957 5.1764083 -0.3855855
v 0.4050190 0.3315920 -1.3663620
vn -0.9523306 5.7503929 -1.8028435
v 0.3889800 0.3310360 -1.3595550
vn 1.6036526 5.5742078 -0.7576527
v 0.3839630 0.3326200 -1.3602190
vn 2.1758764 5.7089663 -0.7180520
v 0.3728800 0.3368670 -1.3576601
vn -1.9362170 1.6295259 -0.5922069
v 0.4061350 0.3325730 -1.3661300
vn -1.3888669 5.9597144 -1.3327446
v 0.4028640 0.3312110 -1.3645810
vn -0.3313838 6.0356579 -0.9575919
v 0.4017470 0.3307590 -1.3653359
vn 0.6983330 6.1324801 -0.3572769
v 0.3999540 0.3308640 -1.3654850
vn 0.6834705 6.1525097 -1.0413029
v 0.3984640 0.3314030 -1.3636340
vn -1.3136246 5.4007702 -2.2224171
v 0.3920250 0.3308510 -1.3615609
vn 1.4607151 5.7486143 -0.8577875
v 0.3876550 0.3308400 -1.3604940
vn 1.6103536 5.9110117 -1.1407380
v 0.3822630 0.3328620 -1.3587750
vn 2.2787793 5.6997004 -1.2498926
v 0.3780670 0.3343840 -1.3586290
vn 2.0255764 5.5658770 -1.7260405
v 0.3751220 0.3356580 -1.3594429
vn 1.5253077 5.7081103 -1.9689167
v 0.3702670 0.3373850 -1.3584830
vn 1.2559433 5.3470559 -2.9303248
v 0.3621650 0.3408560 -1.3550700
vn 1.3606312 5.5555625 -2.4625652
v 0.3596740 0.3420300 -1.3539220
vn 2.2451019 3.3327637 -4.5663738
v 0.3554860 0.3445070 -1.3539190
vn -1.6041367 5.8474216 -1.3941183
v 0.3941780 0.3317400 -1.3622910
vn 0.3981352 5.1855750 -3.4999251
v 0.3639260 0.3383720 -1.3582880
vn -1.4073045 2.8971775 0.3901685
v 0.4049040 0.3315680 -1.3672270
vn 0.7289090 4.8433914 -3.9181833
v 0.3610630 0.3393340 -1.3574730
vn -1.1383159 5.7821856 0.1694813
v 0.4028700 0.3307220 -1.3666070
vn -1.2382530 5.5688667 -0.9804048
v 0.3918710 0.3304460 -1.3626760
vn 1.4279581 6.0936246 -0.3214638
v 0.3874320 0.3309170 -1.3631420
vn 1.0449547 4.9581327 -3.6526756
v 0.3587320 0.3410270 -1.3559420
vn 1.1084864 5.6124372 -2.5719104
v 0.3667820 0.3385720 -1.3572350
vn 0.6420001 6.1272802 -0.4422908
v 0.3896510 0.3303910 -1.3635080
vn 0.3045765 6.2411695 -0.0785742
v 0.3968040 0.3314040 -1.3657750
vn 1.0140208 4.0847697 -4.4285545
v 0.3559470 0.3419100 -1.3551100
vn 1.4879175 5.7705574 -1.9215446
v 0.3819540 0.3323830 -1.3618619
vn 2.0642843 5.6126747 -1.8055624
v 0.3770960 0.3344410 -1.3605601
vn 1.2077106 5.3280773 -3.0450845
v 0.3721210 0.3361400 -1.3601170
vn 0.7737293 5.1773796 -3.2569449
v 0.3680900 0.3373500 -1.3596140
vn -0.6714122 6.1296377 0.4567071
v 0.4020790 0.3309460 -1.3681470
vn -1.3864772 3.6011362 0.3857331
v 0.4032880 0.3314890 -1.3686180
vn -0.5332803 5.9828625 0.4342580
v 0.3909530 0.3302630 -1.3644921
vn 0.6757119 6.2347164 0.2894504
v 0.3999480 0.3310770 -1.3677410
vn -1.6014814 6.0438566 0.2020855
v 0.3924670 0.3309070 -1.3655540
vn 0.5029101 6.0808573 -1.3933575
v 0.3860160 0.3310490 -1.3640170
vn 1.2729846 5.5660868 -2.6035960
v 0.3761650 0.3337890 -1.3626010
vn 0.1140516 4.9662366 -3.7334599
v 0.3618870 0.3374620 -1.3593870
vn -1.1003380 5.0171032 -2.5515413
v 0.3545510 0.3410640 -1.3565670
vn 1.1171445 5.8585653 -1.9063144
v 0.3838760 0.3316170 -1.3626130
vn 1.6866145 5.5361052 -2.3472984
v 0.3788950 0.3333030 -1.3622500
vn 0.5431048 5.2921362 -3.2651124
v 0.3703350 0.3354360 -1.3615520
vn 0.1636750 5.5064449 -2.9588919
v 0.3640300 0.3365000 -1.3612460
vn -0.5158411 1.5320719 -0.2400706
v 0.4034800 0.3311630 -1.3711110
vn -1.9883060 5.8587146 -0.9279160
v 0.3925070 0.3308710 -1.3674210
vn 0.3317851 4.5655298 -4.2681808
v 0.3557370 0.3399300 -1.3577390
vn -0.7275835 6.1345940 -0.4294673
v 0.3911370 0.3306880 -1.3666461
vn 0.1092778 6.1404181 -0.6468806
v 0.3884350 0.3307280 -1.3656729
vn 1.8490288 5.5859375 -2.1431644
v 0.3793030 0.3320790 -1.3644000
vn 0.6300668 4.9975405 -3.4777246
v 0.3681390 0.3352430 -1.3617640
vn 0.4941436 4.7162848 -4.1119056
v 0.3592950 0.3377100 -1.3595279
vn 0.2303921 6.1782255 -0.0455482
v 0.3962420 0.3316770 -1.3686880
vn -1.3838067 5.9024944 -0.1192990
v 0.3942690 0.3315340 -1.3679980
vn 0.4557705 6.0304155 -1.5020238
v 0.3853760 0.3301770 -1.3668211
vn 1.3080932 5.7128930 -2.2459238
v 0.3712740 0.3341960 -1.3640000
vn -0.4218503 5.7490053 -1.9668691
v 0.3689090 0.3348280 -1.3625060
vn -0.2603532 4.1962471 -0.6287023
v 0.4022820 0.3307410 -1.3712300
vn 0.8983007 6.1889706 -0.5524640
v 0.3983440 0.3312050 -1.3698760
vn 0.1503421 6.0784273 -0.8885022
v 0.3963390 0.3315990 -1.3698080
vn 1.6575898 5.9768047 -0.8719078
v 0.3833270 0.3306250 -1.3666310
vn 1.5847023 5.8097410 -1.1022691
v 0.3806330 0.3314550 -1.3649410
vn 1.6073296 5.8362761 -0.8461803
v 0.3812820 0.3313890 -1.3672860
vn 1.3438501 5.2136183 -2.9182410
v 0.3736960 0.3334900 -1.3638721
vn -2.3876078 5.5201497 -1.7899311
v 0.3920730 0.3302840 -1.3689390
vn -2.0361128 5.5135283 -1.5326015
v 0.3944870 0.3313010 -1.3700000
vn -1.4931461 5.3552165 -2.2992699
v 0.3953160 0.3311330 -1.3713250
vn 1.3518853 5.5689054 -1.6425433
v 0.3676200 0.3348470 -1.3626980
vn 0.6574520 5.0162125 -3.4992349
v 0.3572360 0.3370600 -1.3603570
vn 0.6948567 4.7733455 -3.9759469
v 0.3542430 0.3387550 -1.3589520
vn 0.9897544 5.7140474 -2.2223158
v 0.3772650 0.3324460 -1.3655710
vn 0.7006836 6.1212487 -0.5579621
v 0.3691630 0.3345450 -1.3640180
vn 1.2209697 5.8389802 -1.8839575
v 0.3653380 0.3357290 -1.3627030
vn -0.2846855 5.4647236 -2.8531098
v 0.3638470 0.3354620 -1.3638240
vn 0.1433659 5.4229460 -3.0321472
v 0.3603550 0.3360170 -1.3616500
vn -0.5565271 5.9541740 -1.7387949
v 0.3889830 0.3302420 -1.3682160
vn -0.3079631 6.0416603 -1.5325435
v 0.3867600 0.3299670 -1.3676660
vn 0.2538570 5.9778395 -1.6997764
v 0.3984880 0.3308570 -1.3724210
vn 0.6328495 5.5064011 -2.6169600
v 0.3811690 0.3311560 -1.3680850
vn 1.2933186 5.4365821 -2.6621754
v 0.3720450 0.3331210 -1.3666080
vn 0.6064034 5.3320436 -2.4337006
v 0.3668800 0.3349600 -1.3646070
vn 0.8338809 5.4799399 -2.9392457
v 0.3565690 0.3364320 -1.3619810
vn -0.9796401 5.7951765 -1.8756957
v 0.3912840 0.3297470 -1.3695970
vn -0.3199812 5.8255024 -2.3037579
v 0.3877480 0.3291920 -1.3706560
vn -2.4617474 5.0141916 -2.8319912
v 0.3935370 0.3298280 -1.3717970
vn 1.0757999 5.6419368 -2.4643469
v 0.3749520 0.3323760 -1.3660730
vn 0.5944563 5.3351846 -3.1486046
v 0.3696790 0.3337790 -1.3661090
vn 0.1328248 1.9414010 -0.7229992
v 0.4014140 0.3298950 -1.3746170
vn -0.5443305 5.3216124 -3.0697389
v 0.3983530 0.3302920 -1.3738350
vn 0.1949147 5.3871903 -3.1848359
v 0.3636260 0.3342830 -1.3656090
vn -1.8307904 4.9397349 -3.3089375
v 0.3955830 0.3294760 -1.3740340
vn 1.1584477 5.9597502 -1.5449827
v 0.3841850 0.3298190 -1.3693950
vn 0.7886903 5.7725749 -2.2917280
v 0.3822750 0.3302370 -1.3695250
vn 0.3578305 5.6461511 -2.5554972
v 0.3785250 0.3310610 -1.3680060
vn 0.6304305 5.5688386 -2.7614484
v 0.3750670 0.3313920 -1.3682330
vn 0.0748434 5.1541066 -3.5844810
v 0.3666720 0.3337240 -1.3663230
vn 0.1132110 5.7768736 -2.3445542
v 0.3594280 0.3346210 -1.3646770
vn -1.0367334 5.7457347 -2.2641978
v 0.3912700 0.3291170 -1.3716490
vn -0.2706986 5.7253928 -2.4800923
v 0.3763790 0.3307430 -1.3699410
vn 0.9471860 4.9491768 -3.6810424
v 0.3708720 0.3317420 -1.3689491
vn 0.2741517 5.6928596 -1.7076409
v 0.3612140 0.3344940 -1.3657531
vn -0.2766718 3.4711635 -2.3581419
v 0.4000990 0.3297070 -1.3749210
vn 0.9677854 5.5677481 -2.5012681
v 0.3566090 0.3350970 -1.3641371
vn 1.1979100 5.4630327 -2.7049017
v 0.3536530 0.3363740 -1.3627430
vn -1.5211023 5.3029633 -2.3736567
v 0.3936790 0.3285310 -1.3737299
vn 0.3457684 5.8586011 -1.8539251
v 0.3873230 0.3285740 -1.3719400
vn -0.3846728 5.8912673 -2.0903037
v 0.3923290 0.3282580 -1.3744960
vn 0.7000825 5.8980517 -1.8425345
v 0.3801330 0.3298220 -1.3707640
vn -0.0426178 5.2254472 -3.2588527
v 0.3735820 0.3303810 -1.3698519
vn -0.1628706 -0.2942150 -0.6808220
v 0.3668480 0.3326360 -1.3679670
vn 0.9235014 5.8622737 -1.8996536
v 0.3529070 0.3359850 -1.3647070
vn -1.0807878 4.8804040 -3.5427670
v 0.3949980 0.3281640 -1.3758830
vn -0.6758727 5.8842707 -1.9958851
v 0.3899330 0.3284310 -1.3728640
vn 0.3936101 5.9722881 -1.2063049
v 0.3881170 0.3282010 -1.3730730
vn 0.4011913 5.9594173 -1.8676865
v 0.3788470 0.3293090 -1.3737800
vn 0.7120879 5.8868866 -1.9358797
v 0.3775660 0.3306650 -1.3700360
vn -0.7411919 5.8071651 -2.2165201
v 0.3776590 0.3296950 -1.3723470
vn 1.2769120 4.8549681 -3.2228343
v 0.3715040 0.3304050 -1.3700480
vn 0.0672841 5.2296181 -3.3923280
v 0.3694000 0.3324480 -1.3678360
vn 0.6133302 5.3736763 -2.5533752
v 0.3648680 0.3329560 -1.3672230
vn -0.2586296 4.5230293 -2.8061585
v 0.3628090 0.3329620 -1.3685710
vn -0.2297596 1.6575110 -1.2861183
v 0.3994550 0.3275610 -1.3772880
vn 1.0041757 5.8586926 -1.7047920
v 0.3575330 0.3345010 -1.3652910
vn 1.5786494 5.4688377 -2.5183916
v 0.3510850 0.3362650 -1.3644160
vn -0.4432352 5.2143250 -3.2433879
v 0.3941010 0.3272550 -1.3765500
vn 1.0258520 5.5281467 -2.7589679
v 0.3641330 0.3329400 -1.3677660
vn 0.3999595 5.3963304 -3.1026087
v 0.3610910 0.3331050 -1.3677320
vn -0.8974113 5.0366755 -3.6184776
v 0.3964970 0.3274660 -1.3768820
vn 1.7153935 5.1833792 -0.3034395
v 0.3512200 0.3355590 -1.3658680
vn 2.5918703 5.2598147 0.0337037
v 0.3486810 0.3370030 -1.3651071
vn 0.3314764 6.1438808 -1.0817492
v 0.3905380 0.3278910 -1.3754719
vn -0.2619407 5.3825336 -1.9289590
v 0.3728900 0.3298200 -1.3706549
vn 0.6758233 5.2270408 -3.4073985
v 0.3637570 0.3318420 -1.3697031
vn 0.8589286 5.6157169 -2.5808997
v 0.3589520 0.3338280 -1.3669790
vn 1.1536294 5.4602346 -1.7269028
v 0.3568440 0.3345400 -1.3671510
vn 1.3849466 5.9893527 -0.9308158
v 0.3533540 0.3354060 -1.3662020
vn -0.9014760 3.9645679 -1.6115546
v 0.3972380 0.3270580 -1.3778770
vn -0.3365440 5.4977150 -1.4135580
v 0.3954210 0.3263850 -1.3781360
vn 0.7340149 6.1961603 -0.6652667
v 0.3864560 0.3284220 -1.3745720
vn 0.6016546 6.0977840 -1.3535250
v 0.3835630 0.3288610 -1.3736840
vn 0.8928468 5.7739315 -2.1821303
v 0.3685140 0.3311870 -1.3706650
vn 3.0616972 4.6342225 1.9647514
v 0.3509690 0.3359160 -1.3666620
vn 0.3403552 4.9012480 3.1962392
v 0.3474040 0.3380780 -1.3662360
vn 0.0000000 0.0000000 0.0000000
v 0.3997080 0.3262740 -1.3805280
vn -0.6614944 2.5032408 0.0041241
v 0.3971880 0.3268250 -1.3794910
vn 1.0211842 5.9587564 -1.4187108
v 0.3932120 0.3271240 -1.3770530
vn 0.1919297 6.0244899 -1.6163594
v 0.3835120 0.3283260 -1.3766080
vn 0.0389184 6.0139422 -1.7354636
v 0.3770620 0.3290310 -1.3747340
vn 0.4740952 6.1043549 -1.3207111
v 0.3735010 0.3296680 -1.3720820
vn 0.2756344 5.7651792 -2.0666664
v 0.3658950 0.3313400 -1.3701071
vn 0.7870756 5.4581685 -2.5215106
v 0.3624000 0.3314910 -1.3704560
vn 1.8665940 5.2480164 -2.8104801
v 0.3564190 0.3335300 -1.3687080
vn 2.3113663 5.5445933 -1.4783250
v 0.3548870 0.3346110 -1.3676270
vn 3.5841396 3.5357854 3.5259593
v 0.3495280 0.3373690 -1.3666600
vn 2.4918389 5.5937262 1.0649335
v 0.3529420 0.3356090 -1.3674270
vn 1.4634523 3.0209203 4.0431428
v 0.3487400 0.3393600 -1.3669070
vn 4.3573637 3.4011471 2.6514399
v 0.3510160 0.3372620 -1.3685760
vn -4.3830500 3.9084506 0.2636335
v 0.3466010 0.3380790 -1.3671000
vn 0.4579250 5.8410587 0.6891128
v 0.3949480 0.3263650 -1.3796740
vn 4.0336695 3.4156041 2.4207203
v 0.3498180 0.3391830 -1.3679390
vn 0.2295188 4.4234185 1.0111114
v 0.3485060 0.3400640 -1.3677050
vn 0.6723108 6.1257238 -0.8794082
v 0.3900200 0.3278130 -1.3775580
vn 0.2111173 6.0040660 -1.7941366
v 0.3789860 0.3282830 -1.3764820
vn -0.0673413 5.9504781 -1.4602535
v 0.3754480 0.3291880 -1.3729680
vn -4.9279504 2.2760422 -0.7637819
v 0.3461610 0.3366820 -1.3682131
vn -2.8740106 3.5769892 1.5443770
v 0.3471710 0.3394920 -1.3674570
vn 0.5028766 4.9925117 0.5977021
v 0.3960430 0.3267560 -1.3811229
vn -0.1972874 5.7159820 -2.5646410
v 0.3869390 0.3276330 -1.3780839
vn 1.3356307 5.9221249 -1.5648124
v 0.3702200 0.3299130 -1.3731090
vn 0.5996934 6.0506849 -1.2917666
v 0.3662180 0.3309880 -1.3729700
vn 0.4572653 6.2148314 -0.6890740
v 0.3639990 0.3309290 -1.3733710
vn 1.0096010 5.8594255 -1.9776382
v 0.3593940 0.3320930 -1.3704700
vn 1.4572459 5.5439739 -2.3274972
v 0.3575350 0.3327200 -1.3695340
vn 3.0015438 5.0739512 -1.9151769
v 0.3553910 0.3332410 -1.3704690
vn 4.0564022 4.6801472 -0.3340049
v 0.3529180 0.3358220 -1.3690690
vn 2.6412063 5.4808259 0.0340698
v 0.3506140 0.3390210 -1.3701890
vn 0.8684199 1.9031613 -0.3071057
v 0.3982640 0.3261320 -1.3816600
vn 0.7374476 6.1832414 -0.2455819
v 0.3927200 0.3269930 -1.3801939
vn -0.2385638 6.1025162 -1.2659878
v 0.3897280 0.3273260 -1.3798990
vn -0.2803020 5.6365418 -2.4222770
v 0.3863240 0.3268560 -1.3793660
vn -2.6630378 4.9267616 -2.0938227
v 0.3473360 0.3392060 -1.3692660
vn 0.5526792 5.8478012 -2.1488094
v 0.3821970 0.3277040 -1.3782740
vn 0.4286898 6.0290670 -1.6474398
v 0.3731220 0.3291720 -1.3747391
vn 1.2322569 6.0360575 -1.1660802
v 0.3663890 0.3304770 -1.3748471
vn 0.8362566 6.1091094 -0.8405547
v 0.3616680 0.3312070 -1.3721650
vn 0.9923115 6.0949354 -0.9183533
v 0.3587610 0.3316960 -1.3724290
vn 4.7629604 3.0287838 1.3888667
v 0.3515820 0.3383410 -1.3704770
vn 5.6955652 2.1437261 0.3724483
v 0.3518920 0.3371280 -1.3704100
vn -3.1765530 3.4536967 -2.4615028
v 0.3457820 0.3355790 -1.3686360
vn -3.5646796 0.1084472 0.6507115
v 0.3450850 0.3371570 -1.3697110
vn 1.1159649 1.6107703 -0.5399807
v 0.3985100 0.3255730 -1.3828191
vn -4.0274692 4.2171907 -0.6082538
v 0.3465920 0.3385080 -1.3694700
vn -0.4300690 6.0184922 -0.3020621
v 0.3936760 0.3272190 -1.3828820
vn -0.3541185 5.6448588 -2.0270519
v 0.3489290 0.3395560 -1.3694940
vn 4.2836227 2.9749646 -2.9953842
v 0.3522490 0.3358700 -1.3708060
vn -3.0075171 2.3522944 -4.3284531
v 0.3467390 0.3354810 -1.3703880
vn -3.4522896 -4.4088736 -2.0220635
v 0.3463500 0.3361140 -1.3702010
vn 0.9978200 5.8814850 -0.8519847
v 0.3950180 0.3271020 -1.3832999
vn -5.1403146 -2.5709305 -0.0268695
v 0.3460280 0.3363780 -1.3692890
vn -3.8614795 4.1424589 1.4440379
v 0.3457540 0.3379010 -1.3697751
vn 0.5443006 6.0349398 -1.1743040
v 0.3855390 0.3264710 -1.3806850
vn 0.4871419 6.1319637 -1.0758636
v 0.3791790 0.3275460 -1.3793499
vn 0.6118665 6.0746756 -0.9120744
v 0.3747910 0.3282270 -1.3773410
vn 0.8439000 5.9769306 -1.3715043
v 0.3715760 0.3289220 -1.3756109
vn 4.3943315 1.2581812 -1.5224633
v 0.3518960 0.3381240 -1.3720930
vn 5.0648470 -2.0885344 -2.4548821
v 0.3516520 0.3369920 -1.3718110
vn 2.6277030 4.3423500 -1.3248882
v 0.3514810 0.3386600 -1.3719471
vn 0.5328128 6.0476317 -1.5185083
v 0.3504780 0.3388400 -1.3715349
vn 1.8450432 4.8740315 -1.3537461
v 0.3449080 0.3346530 -1.3706660
vn -0.3033734 5.0818243 -2.9095855
v 0.3459370 0.3341910 -1.3713690
vn -3.0131950 3.5596840 -2.5085466
v 0.3878930 0.3262830 -1.3829989
vn -2.2682943 -2.3487654 -4.9710307
v 0.3489140 0.3361160 -1.3715260
vn -0.5332630 5.7152925 -1.6210425
v 0.3896020 0.3270660 -1.3819849
vn -3.0745587 -3.0798488 -1.6698792
v 0.3456250 0.3364110 -1.3704450
vn -2.7497201 2.0486720 -2.4659371
v 0.3456570 0.3377530 -1.3708520
vn 0.9384319 6.1845312 0.1000874
v 0.3730090 0.3284800 -1.3782390
vn 1.5596410 5.9769883 -0.6872434
v 0.3689890 0.3292340 -1.3770829
vn 3.4171181 4.5043750 -2.3825874
v 0.3536370 0.3343990 -1.3716860
vn -1.7992454 2.9185085 -4.4130683
v 0.3492240 0.3351800 -1.3716140
vn -0.0550690 4.7404280 -2.9801755
v 0.3503670 0.3383830 -1.3729540
vn 0.9572890 3.6244173 -1.2121446
v 0.3964130 0.3262230 -1.3852140
vn 1.6652894 4.5714798 -3.7726200
v 0.3515790 0.3351420 -1.3718910
vn 1.0929492 -2.7761807 -4.1056299
v 0.3505230 0.3360780 -1.3717740
vn -2.3602476 -1.1825259 -4.8428426
v 0.3463410 0.3370230 -1.3712770
vn -0.9920772 5.4255600 -2.2704027
v 0.3934370 0.3269860 -1.3838910
vn -2.3513761 3.9722466 -4.0189552
v 0.3472560 0.3377700 -1.3713720
vn 0.8767432 6.1368394 -0.9917701
v 0.3821000 0.3270320 -1.3814390
vn 1.4042199 6.1118593 0.2538436
v 0.3604400 0.3314390 -1.3775240
vn 1.5691622 5.8202825 -0.7129567
v 0.3563880 0.3318920 -1.3732539
vn 0.3286709 5.0216427 1.9948938
v 0.3499270 0.3350450 -1.3726590
vn -2.0388567 4.5253334 -0.6882669
v 0.3479440 0.3342520 -1.3720640
vn -3.7404377 0.4982115 -4.4788957
v 0.3488330 0.3375770 -1.3724250
vn -0.6846445 5.8637719 -1.9868033
v 0.3912860 0.3265000 -1.3832130
vn -0.5651985 6.0108581 -1.1506094
v 0.3870160 0.3263060 -1.3815520
vn 0.8375927 6.1636806 -0.8280308
v 0.3846030 0.3264920 -1.3826190
vn 1.1824068 6.1251979 -0.2701632
v 0.3751780 0.3282830 -1.3797050
vn 1.2795842 6.1343203 -0.3234534
v 0.3625120 0.3309670 -1.3763920
vn 1.7520494 5.9891982 -0.0753831
v 0.3558750 0.3322220 -1.3757401
vn 2.5848413 5.3279729 -0.9659010
v 0.3539040 0.3327820 -1.3738750
vn 3.2097657 4.9105620 -1.6980960
v 0.3518550 0.3343350 -1.3733050
vn 4.9450884 2.4777927 1.7562336
v 0.3507840 0.3355240 -1.3736280
vn 2.2249587 -2.1227005 3.6939232
v 0.3502630 0.3360410 -1.3731630
vn -1.7224261 4.0051103 1.4519300
v 0.3473300 0.3339510 -1.3726660
vn 0.2284032 5.5917931 -2.3618443
v 0.3955620 0.3263570 -1.3852760
vn 4.0043440 1.0237811 -3.1587396
v 0.3509650 0.3375100 -1.3735160
vn -4.1668248 3.4927735 -1.3100882
v 0.3494280 0.3376620 -1.3733341
vn 1.5617959 4.5597043 0.9152253
v 0.3457700 0.3339060 -1.3723630
vn 3.5856075 3.3913832 2.3706908
v 0.3446960 0.3348600 -1.3725340
vn -4.1703544 -3.5611169 0.2385090
v 0.3494690 0.3365170 -1.3728240
vn 0.9253244 6.1402578 -0.8579289
v 0.3764560 0.3275970 -1.3820660
vn 0.8139259 6.1343904 0.0071298
v 0.3731590 0.3286860 -1.3799050
vn 0.9557437 6.1816239 -0.5095419
v 0.3700860 0.3289080 -1.3798500
vn -0.1367913 6.0351791 -1.2460095
v 0.3889160 0.3255920 -1.3849339
vn 2.4028652 4.9243412 -2.6146555
v 0.3517450 0.3335310 -1.3755480
vn 0.1494120 3.0807848 3.9999735
v 0.3466410 0.3341320 -1.3730890
vn -0.8789416 3.4955387 5.0096402
v 0.3478700 0.3353880 -1.3732020
vn 2.6936967 3.7966397 -2.9242506
v 0.3499280 0.3373160 -1.3745379
vn 1.2697144 2.5397091 5.2966008
v 0.3465730 0.3360310 -1.3733540
vn 2.3231211 1.1817518 5.1700850
v 0.3447300 0.3358540 -1.3731060
vn 0.8801190 6.0396795 -1.1776185
v 0.3731500 0.3285460 -1.3811210
vn 1.4137884 6.0174894 -0.9526800
v 0.3672630 0.3297450 -1.3782040
vn -0.6696028 5.6615338 -2.3067799
v 0.3930270 0.3256840 -1.3855500
vn 0.7860293 6.2222877 0.1214960
v 0.3580520 0.3318670 -1.3772500
vn 1.9595174 5.6683030 -0.3353016
v 0.3541200 0.3330740 -1.3760110
vn 4.9855700 3.1472926 -1.9206784
v 0.3508430 0.3352860 -1.3744780
vn -2.5981507 2.4779696 4.7428570
v 0.3489520 0.3361600 -1.3735240
vn -1.1189750 5.0762715 0.9476289
v 0.3489100 0.3374560 -1.3745379
vn 2.7994468 4.5932989 3.0437894
v 0.3466130 0.3368040 -1.3741360
vn 1.4873799 5.0631590 2.0469298
v 0.3447630 0.3375330 -1.3736711
vn -0.0343197 6.2635794 0.1228345
v 0.3565280 0.3319930 -1.3790100
vn 0.5877168 6.0337348 -1.1445413
v 0.3553350 0.3319650 -1.3778710
vn 0.6595545 5.4369736 -2.3809853
v 0.3536300 0.3330500 -1.3766500
vn 0.0083931 1.9336585 -0.6847156
v 0.3963740 0.3251530 -1.3874570
vn 3.4833815 3.2871940 -3.9695570
v 0.3507210 0.3343550 -1.3755220
vn 1.5314533 4.9518452 -2.7385762
v 0.3484480 0.3371890 -1.3759420
vn -0.2627559 5.2164173 2.9284678
v 0.3468330 0.3372120 -1.3752559
vn 1.6110348 5.9207091 -0.2344122
v 0.3658860 0.3296470 -1.3796411
vn 0.1594056 5.5954857 -2.7816813
v 0.3535810 0.3320950 -1.3780440
vn 0.9338527 4.9582191 -2.8662953
v 0.3510720 0.3321060 -1.3775001
vn 0.0416629 3.9161119 0.1073611
v 0.3952100 0.3251400 -1.3881000
vn 3.5823433 2.6095216 -4.0323858
v 0.3492320 0.3365090 -1.3760480
vn -0.3529481 5.9230428 0.1907055
v 0.3882810 0.3254770 -1.3856750
vn 0.9514470 6.1307402 -0.3464299
v 0.3829210 0.3261270 -1.3857380
vn 1.1330937 6.1248155 -0.4592728
v 0.3425910 0.3377900 -1.3740190
vn 1.0652562 6.1708989 -0.1383647
v 0.3789530 0.3271340 -1.3844140
vn 1.3432654 6.0521560 -0.1379457
v 0.3709700 0.3284430 -1.3827010
vn 1.9301176 5.9543338 0.3747323
v 0.3632250 0.3306370 -1.3800930
vn 0.2259674 5.3061204 2.9504397
v 0.3934600 0.3254450 -1.3891521
vn 0.6644561 5.9223380 0.6035866
v 0.3920560 0.3251860 -1.3881730
vn 0.4583044 6.2524529 -0.0955451
v 0.3579540 0.3318800 -1.3803000
vn 0.8887081 5.6600094 2.1795952
v 0.3885730 0.3257520 -1.3868710
vn 1.5550072 2.9834533 -4.4850082
v 0.3478760 0.3366290 -1.3768790
vn 0.3272345 5.7488661 -1.8498032
v 0.3453880 0.3373510 -1.3761690
vn 0.9782348 6.1316018 -0.3202519
v 0.3747040 0.3276580 -1.3833390
vn 1.9346985 5.8490396 0.9123023
v 0.3679030 0.3292170 -1.3820950
vn 1.8057013 5.9350157 0.6764699
v 0.3649020 0.3304670 -1.3820660
vn 1.5330063 4.9314966 2.7887418
v 0.3918860 0.3253690 -1.3887000
vn -0.0041188 4.3125291 4.0152459
v 0.3878270 0.3267720 -1.3878890
vn -0.3838657 6.0819740 0.6213455
v 0.3542900 0.3316940 -1.3803160
vn 1.7786988 5.8597465 1.2646642
v 0.3794420 0.3271970 -1.3865041
vn 2.6305954 2.3006668 -5.1320457
v 0.3485650 0.3344820 -1.3770940
vn 0.0286801 4.5612297 -3.9619741
v 0.3446190 0.3368830 -1.3770330
vn 0.3712201 5.5881605 -2.7142677
v 0.3427810 0.3371330 -1.3763140
vn 1.1953472 5.7481332 -1.1588137
v 0.3506630 0.3318920 -1.3783650
vn 0.5325377 6.2055464 -0.2614862
v 0.3567370 0.3320770 -1.3818760
vn 1.4637693 4.7589278 3.5598752
v 0.3893960 0.3272280 -1.3890880
vn 1.4051768 4.2460842 -4.2952819
v 0.3483350 0.3330070 -1.3782570
vn 0.4117715 3.9470775 -4.7900496
v 0.3421890 0.3366550 -1.3770000
vn 0.0696229 2.2214937 1.4887908
v 0.3948940 0.3261490 -1.3901410
vn -0.2066618 5.4805336 2.4965389
v 0.3871300 0.3271830 -1.3884460
vn 0.2969170 5.7815523 1.9752584
v 0.3855100 0.3259370 -1.3868070
vn 1.2073822 5.8818092 1.1149650
v 0.3821720 0.3262880 -1.3868999
vn 0.3274111 6.1772919 0.8439623
v 0.3756130 0.3278130 -1.3863070
vn 1.0452017 6.1812124 -0.0800618
v 0.3734640 0.3279800 -1.3855200
vn 1.9515078 5.8972588 0.5494005
v 0.3682840 0.3295680 -1.3840070
vn 1.2248920 6.0668721 -0.4868459
v 0.3605150 0.3316270 -1.3816479
vn 1.0815096 6.0515909 -0.0773283
v 0.3598920 0.3318410 -1.3801910
vn 0.2150566 6.0972681 -0.3016670
v 0.3528220 0.3316660 -1.3793490
vn 1.5333050 5.0668974 2.9988925
v 0.3913250 0.3276260 -1.3905030
vn 0.2352085 5.6593981 -2.4067395
v 0.3481880 0.3323850 -1.3791090
vn -0.0388679 3.6609225 -4.8924117
v 0.3456130 0.3328920 -1.3782750
vn -0.1317063 5.8788862 1.4721471
v 0.3891900 0.3276300 -1.3898480
vn 0.5608336 2.0060310 -5.8816543
v 0.3463990 0.3341590 -1.3777370
vn 0.5120630 1.7167439 -5.8505011
v 0.3429220 0.3339110 -1.3777950
vn 0.9109900 3.6855593 -4.3852329
v 0.3429950 0.3332020 -1.3780900
vn 0.0459650 2.0898900 -5.5430846
v 0.3442390 0.3360170 -1.3776780
vn 0.6387767 2.3003106 -5.7840738
v 0.3414010 0.3358480 -1.3774890
vn 1.7946782 5.9977460 -0.0901452
v 0.3709700 0.3286340 -1.3848580
vn 1.5004328 4.7464323 3.7813666
v 0.3932020 0.3266480 -1.3904700
vn 0.4977598 6.1507215 0.6612474
v 0.3527820 0.3321890 -1.3816921
vn 0.4421728 6.2353354 0.4476876
v 0.3503840 0.3320740 -1.3803550
vn -0.7162322 6.1578407 -0.8351951
v 0.3486970 0.3320690 -1.3808620
vn -1.0949696 6.1039157 -0.4103498
v 0.3859140 0.3269530 -1.3902839
vn -0.1976232 5.2640543 -2.8667607
v 0.3460070 0.3319580 -1.3793170
vn -0.8872935 5.5976329 1.2286214
v 0.3767060 0.3284220 -1.3880740
vn 1.6404662 5.9116488 -0.8674089
v 0.3675790 0.3297780 -1.3851850
vn 1.2811103 6.0975895 -0.2491297
v 0.3637650 0.3307980 -1.3831310
vn 0.8643893 2.3759174 1.4060714
v 0.3935160 0.3274070 -1.3917820
vn -0.1805131 6.0204563 0.8523288
v 0.3906520 0.3279120 -1.3910830
vn 0.1239846 6.0615697 0.9438815
v 0.3837520 0.3268800 -1.3888280
vn 1.4156393 5.8738313 -1.5007876
v 0.3822820 0.3270030 -1.3895800
vn 1.7416413 5.6290646 1.1348810
v 0.3786120 0.3284780 -1.3890270
vn 1.1727898 4.7422776 -3.9104292
v 0.3415760 0.3326260 -1.3796070
vn 1.5592159 5.9131670 -1.4023135
v 0.3691820 0.3288630 -1.3868220
vn 0.9686792 6.0728931 -1.0846930
v 0.3639010 0.3304670 -1.3857549
vn -1.0134312 6.1868815 0.2350341
v 0.3886640 0.3275920 -1.3911350
vn 0.1481083 3.1953838 0.7144858
v 0.3924670 0.3281490 -1.3924741
vn -0.6013640 5.7506638 1.3268349
v 0.3905010 0.3277100 -1.3933060
vn -0.1002038 6.1105485 -0.0634271
v 0.3833820 0.3265340 -1.3916169
vn 2.2617979 5.7740698 0.4485354
v 0.3807100 0.3274840 -1.3895080
vn -0.5726898 6.0106616 0.3911996
v 0.3771860 0.3286960 -1.3894880
vn -0.3295741 5.8631968 -1.8187442
v 0.3455840 0.3315380 -1.3804750
vn -0.7773942 5.7586355 2.0260170
v 0.3876640 0.3276220 -1.3933350
vn -1.1717471 6.0050159 1.1998397
v 0.3855830 0.3270400 -1.3922970
vn 0.7166700 5.5040116 -2.2956550
v 0.3417370 0.3313060 -1.3812100
vn 1.4442391 5.0713096 -2.7154691
v 0.3402930 0.3317650 -1.3808020
vn 1.9233389 5.5296817 0.5824305
v 0.3820230 0.3267130 -1.3916160
vn 0.8957213 6.0448804 0.5378028
v 0.3780040 0.3287110 -1.3913370
vn -0.6718812 3.2494690 1.0172483
v 0.3916420 0.3280940 -1.3937790
vn -1.0402981 5.8203979 0.2894916
v 0.3748100 0.3275760 -1.3914011
vn 1.0012621 6.1298656 -0.7792745
v 0.3612450 0.3306300 -1.3860739
vn 0.3667609 6.1840744 -0.7325139
v 0.3549480 0.3320210 -1.3842580
vn 0.0837977 6.2598586 0.0400287
v 0.3542080 0.3320930 -1.3826090
vn -0.5325024 6.0915914 -0.4664730
v 0.3504030 0.3322670 -1.3822950
vn -0.8484023 6.1520262 -0.3078924
v 0.3472010 0.3314390 -1.3827900
vn -0.0644166 5.9874816 -0.2180026
v 0.3437490 0.3310690 -1.3818710
vn 0.1677418 6.1670346 -0.4366583
v 0.3733430 0.3277580 -1.3881030
vn 0.1422438 3.1391342 1.4115465
v 0.3912620 0.3286830 -1.3950551
vn 1.2656298 6.0309453 -1.1622139
v 0.3629370 0.3302090 -1.3875660
vn -0.3526584 5.3199606 3.1964002
v 0.3885680 0.3282430 -1.3940830
vn -0.0985515 6.1568704 1.0926964
v 0.3463060 0.3314270 -1.3833981
vn 0.9423545 5.8676748 0.5011431
v 0.3416020 0.3311770 -1.3821150
vn 0.6760592 4.8003826 2.3294466
v 0.3832320 0.3266380 -1.3928950
vn 1.6760765 5.7622418 1.7721870
v 0.3790580 0.3286470 -1.3927211
vn 1.1914062 6.0016398 -0.5226331
v 0.3689240 0.3283110 -1.3889050
vn 1.4084902 5.9159966 -0.4567189
v 0.3663940 0.3288230 -1.3890420
vn -0.3659534 4.6078529 -2.8159466
v 0.3592300 0.3309160 -1.3878950
vn -0.3563317 5.1489272 3.3766830
v 0.3848430 0.3275170 -1.3938730
vn -0.2451262 6.2421451 -0.5866263
v 0.3513590 0.3319230 -1.3845930
vn 1.1452576 5.0213599 3.5113218
v 0.3835890 0.3282430 -1.3945280
vn 2.3345599 5.0253487 2.9258201
v 0.3804660 0.3279810 -1.3923960
vn 0.7440946 5.8267441 2.1693659
v 0.3422870 0.3317850 -1.3840261
vn -1.8578726 5.8604751 1.0726444
v 0.3769000 0.3286060 -1.3919550
vn 1.7495250 5.7180028 -1.0003595
v 0.3388230 0.3320030 -1.3818550
vn 0.5692853 5.8694491 0.9099967
v 0.3734530 0.3275250 -1.3909360
vn 1.7284348 5.5045280 2.3177662
v 0.3727270 0.3279430 -1.3916250
vn 0.4132176 2.2706580 0.5436633
v 0.3913580 0.3291820 -1.3969960
vn -0.2287711 5.8457980 1.4886509
v 0.3892000 0.3294770 -1.3965880
vn -0.4410141 5.6617928 2.6260166
v 0.3864630 0.3285340 -1.3952290
vn 0.0154538 6.2468185 0.4433036
v 0.3489170 0.3317440 -1.3852021
vn 0.3777483 6.1700978 0.8921201
v 0.3447410 0.3322010 -1.3860730
vn -0.8492637 5.3347483 1.8544858
v 0.3748650 0.3277290 -1.3923990
vn 1.1268153 5.8013349 1.7928180
v 0.3694510 0.3284020 -1.3903910
vn 1.1314669 6.0900259 -0.9407507
v 0.3628710 0.3297970 -1.3900110
vn -0.3924749 6.0181198 1.5072453
v 0.3879940 0.3293430 -1.3975220
vn -0.2634534 6.0953331 0.9929013
v 0.3781930 0.3290880 -1.3937700
vn 0.1495890 5.7790232 1.8382233
v 0.3752340 0.3286830 -1.3937700
vn 1.1553475 4.8923597 3.1931820
v 0.3740730 0.3280070 -1.3928070
vn 1.8137796 5.0946341 2.9166734
v 0.3703260 0.3295750 -1.3925290
vn -0.2831846 5.0870509 2.7280326
v 0.3691600 0.3298040 -1.3923351
vn -1.3704133 5.6232600 1.8818693
v 0.3682590 0.3291890 -1.3919981
vn 0.9594179 6.1535311 0.4517401
v 0.3663790 0.3291230 -1.3908449
vn 1.1166495 4.7296653 3.4028814
v 0.3851610 0.3290730 -1.3967381
vn 0.5392869 5.5634146 2.7034199
v 0.3815380 0.3293480 -1.3955890
vn -1.1156723 5.0768337 3.4666138
v 0.3814420 0.3296910 -1.3962300
vn 0.6780065 6.1513157 -1.0663136
v 0.3567160 0.3313970 -1.3866110
vn 0.0316340 3.2645507 0.6632462
v 0.3900520 0.3296950 -1.3983990
vn 0.4678351 6.2453051 -0.3484215
v 0.3503150 0.3316960 -1.3873620
vn 1.0336299 6.0286074 1.3964294
v 0.3392710 0.3321650 -1.3835520
vn 0.9594512 4.6372952 2.7634785
v 0.3732920 0.3294110 -1.3936480
vn 0.1785202 6.1791821 0.4472491
v 0.3400240 0.3325960 -1.3858240
vn -1.0221629 5.9388380 0.6092514
v 0.3785950 0.3294040 -1.3952160
vn 1.3244754 5.8210406 1.5201647
v 0.3715130 0.3294790 -1.3935831
vn 0.7169416 5.4509048 -0.3116984
v 0.3697600 0.3300920 -1.3934489
vn 0.3402039 5.9669361 -1.4874771
v 0.3653200 0.3290840 -1.3938520
vn 0.8753464 5.9632330 -1.7580533
v 0.3599280 0.3298410 -1.3917810
vn 0.5044705 6.2089338 0.1029222
v 0.3466520 0.3321710 -1.3869390
vn 2.3686109 3.9223485 4.0286150
v 0.3845040 0.3304770 -1.3973850
vn 0.6866939 3.5173178 4.1901698
v 0.3831210 0.3309090 -1.3970710
vn -1.0140331 6.1210618 0.1268985
v 0.3771110 0.3288530 -1.3959880
vn 1.0963068 5.9065423 -0.2605727
v 0.3732990 0.3295160 -1.3944560
vn -0.9283164 5.3838863 -2.5256803
v 0.3697460 0.3296580 -1.3944650
vn -1.9876447 4.6863594 -0.2458841
v 0.3686270 0.3300160 -1.3932340
vn 0.2028467 6.0475502 -1.6424594
v 0.3627880 0.3292710 -1.3926470
vn 0.6910610 6.1913128 -0.7828721
v 0.3541950 0.3311120 -1.3896919
vn 0.8669584 6.2136388 -0.0079980
v 0.3492260 0.3317190 -1.3900490
vn 1.5895300 5.5067787 2.4216249
v 0.3867450 0.3297400 -1.3981611
vn 1.6259918 5.2747011 1.3661143
v 0.3839080 0.3312630 -1.3980130
vn 0.5511838 6.2187958 0.0219626
v 0.3753040 0.3288280 -1.3956670
vn -0.5366061 5.8228498 -1.8718003
v 0.3715320 0.3292660 -1.3961101
vn -0.9442077 5.8214779 -1.4547651
v 0.3672410 0.3288710 -1.3936710
vn 1.0077715 6.0163226 -1.4307399
v 0.3556280 0.3306810 -1.3913929
vn -1.7410239 5.9328566 0.6142507
v 0.3793790 0.3295560 -1.3970830
vn 0.1089535 1.9909401 0.5717225
v 0.3885610 0.3303060 -1.4008909
vn -0.5539513 5.6854706 -1.3739183
v 0.3834550 0.3312560 -1.3988400
vn -0.1353048 6.2703633 0.1173111
v 0.3395470 0.3325280 -1.3876750
vn -0.2185819 6.2681746 0.0783677
v 0.3757620 0.3289200 -1.3984751
vn -1.8252658 5.1623135 -2.5603886
v 0.3692270 0.3281040 -1.3962250
vn 0.2760009 6.0040045 -1.5796510
v 0.3667810 0.3282930 -1.3954140
vn -2.4777305 5.4357891 -1.3226917
v 0.3802140 0.3299920 -1.3982530
vn 0.9740948 5.7785625 1.8339097
v 0.3874720 0.3299220 -1.3995970
vn 0.5629474 6.1799440 0.0720288
v 0.3457650 0.3319570 -1.3891540
vn 0.6020507 6.2395315 0.2262076
v 0.3425020 0.3323520 -1.3885350
vn 1.0584240 6.0790806 -0.8115985
v 0.3852390 0.3306590 -1.4000911
vn -1.0487715 5.0240092 0.9143794
v 0.3827650 0.3313370 -1.3977480
vn -1.0415732 5.9439282 -1.3015640
v 0.3786370 0.3292800 -1.3989950
vn -1.2338732 4.8026333 -2.2478833
v 0.3836120 0.3306160 -1.4007159
vn -2.3454175 5.5219846 -1.2271211
v 0.3706520 0.3282760 -1.3974900
vn -0.4291746 5.6406231 -0.4715421
v 0.3690870 0.3276920 -1.3972480
vn -2.2371132 4.5147014 -3.3085160
v 0.3813930 0.3284050 -1.4011680
vn -0.5487895 5.5519753 -2.8724349
v 0.3796040 0.3290700 -1.3997190
vn 1.2288581 6.0639477 -0.8891056
v 0.3507560 0.3314340 -1.3918720
vn -0.1069504 6.2324214 0.2147858
v 0.3730100 0.3288710 -1.3983920
vn 1.1678383 5.9285631 -0.9043466
v 0.3791650 0.3276610 -1.4028920
vn -2.5873821 4.4147620 -3.3425097
v 0.3831630 0.3300470 -1.4013300
vn -1.5619588 5.5674152 -1.1379609
v 0.3664810 0.3281440 -1.3985929
vn 1.1155521 5.8596740 -1.9491965
v 0.3540970 0.3303830 -1.3934150
vn 0.3703185 6.1070776 0.3546356
v 0.3442840 0.3328260 -1.3927571
vn 0.4663230 6.1345081 -1.1127647
v 0.3762860 0.3287710 -1.4004080
vn -0.4529777 5.5112429 2.6407001
v 0.3719280 0.3289580 -1.3987520
vn -1.1600747 5.7400217 -2.0441422
v 0.3651070 0.3279170 -1.3968960
vn -1.6530819 5.6336727 1.0358413
v 0.3699560 0.3279500 -1.3983620
vn 0.1347749 5.7432599 -2.5023355
v 0.3624110 0.3281350 -1.3958350
vn -0.4152583 1.2849853 -0.8163720
v 0.3875700 0.3297350 -1.4035490
vn -2.0591896 5.0263019 -2.3506322
v 0.3823120 0.3274260 -1.4032910
vn 1.5942225 5.8207426 -1.6833000
v 0.3514590 0.3305130 -1.3944440
vn 1.2179590 5.9483261 -0.5779994
v 0.3454610 0.3326470 -1.3930410
vn 0.5522317 6.2163715 -0.2537190
v 0.3677400 0.3280980 -1.3986260
vn -0.5874892 5.6040359 -1.4931854
v 0.3639460 0.3265700 -1.3987560
vn 0.7817178 5.8385978 -2.0270562
v 0.3614120 0.3271290 -1.3981100
vn 1.0378877 5.7751737 -2.2281876
v 0.3587130 0.3286200 -1.3957011
vn 0.8724613 5.6842456 -2.4056816
v 0.3540200 0.3292570 -1.3961810
vn -2.5199389 4.4688487 -3.5578480
v 0.3838230 0.3287450 -1.4031680
vn 1.5889773 5.9151673 -1.3566227
v 0.3492060 0.3311460 -1.3949010
vn -3.2275722 4.5131459 2.6581819
v 0.3694530 0.3285510 -1.3999881
vn -2.2897041 5.6256404 -0.7980400
v 0.3675970 0.3278930 -1.4004210
vn -3.0139081 3.6053319 2.7027173
v 0.3701400 0.3300500 -1.4003839
vn -2.6470370 5.2028856 -1.8066462
v 0.3649470 0.3269540 -1.3986800
vn 2.4369700 5.3342834 -0.0041457
v 0.3730180 0.3300880 -1.4019310
vn -0.3046702 5.0160642 1.8012593
v 0.3708960 0.3305540 -1.4007620
vn -1.8538284 5.7569289 -1.3322015
v 0.3654920 0.3268590 -1.4004850
vn -0.8481420 3.2004795 -0.8899459
v 0.3862000 0.3284820 -1.4050980
vn 0.0343758 5.6229801 -1.7900772
v 0.3809650 0.3273380 -1.4028170
vn 1.5980598 5.9311776 0.6493679
v 0.3742680 0.3290540 -1.4005860
vn 1.2649862 5.8375454 -1.4732950
v 0.3585690 0.3274890 -1.3983740
vn 0.8687602 5.8979878 -1.7916437
v 0.3558650 0.3284790 -1.3979890
vn 2.4588087 5.2064872 -2.3963964
v 0.3527840 0.3293230 -1.3971210
vn -2.5798666 5.2869954 -2.0052621
v 0.3846510 0.3281640 -1.4047570
vn -1.9663928 5.4768572 -1.1269177
v 0.3838160 0.3272490 -1.4058090
vn 1.8252854 5.8738179 0.1241930
v 0.3761840 0.3284170 -1.4024800
vn -0.6870582 5.4961023 -0.7133497
v 0.3709060 0.3306270 -1.4017510
vn 0.4432184 6.0512881 0.2300057
v 0.3633060 0.3265210 -1.3997190
vn 0.0964720 5.7837677 -0.7305635
v 0.3541000 0.3281460 -1.3984910
vn -1.3798509 2.1598785 -0.4544951
v 0.3855690 0.3284300 -1.4068440
vn 0.1354608 6.0339127 -0.0501549
v 0.3820040 0.3270790 -1.4048790
vn 2.1620553 5.2999196 2.5226703
v 0.3750890 0.3291640 -1.4035079
vn 1.2960539 5.9316750 0.0070117
v 0.3740950 0.3293090 -1.4031870
vn -4.5038218 4.3064928 0.0304529
v 0.3685460 0.3284620 -1.4022340
vn -3.6780543 4.4102573 0.2124194
v 0.3698590 0.3301510 -1.4015970
vn 0.3753915 4.9601054 -2.4253585
v 0.3717360 0.3303680 -1.4027261
vn 0.2043168 5.5452027 -2.7102218
v 0.3729170 0.3293300 -1.4037880
vn 0.6572880 6.2165613 0.3822133
v 0.3587220 0.3273990 -1.4005160
vn 1.4106958 5.4553266 -1.8083520
v 0.3533960 0.3283030 -1.3982199
vn 1.9455594 5.2226925 -1.6628008
v 0.3508320 0.3303830 -1.3972980
vn -3.1329601 4.9031930 -1.8415549
v 0.3670680 0.3270280 -1.4017020
vn 0.3063483 6.1745687 0.1346831
v 0.3647480 0.3266780 -1.4012210
vn -3.0680118 3.8923371 -2.2986546
v 0.3693790 0.3295250 -1.4028701
vn 0.7957703 5.0567427 1.1398729
v 0.3753130 0.3298720 -1.4048100
vn -2.4062393 4.2289529 -1.5435114
v 0.3748130 0.3297520 -1.4063489
vn 0.1839837 5.8118668 -1.5206549
v 0.3541620 0.3282980 -1.4002990
vn -0.7309435 2.9504418 -0.6905290
v 0.3846070 0.3269000 -1.4083650
vn 1.0403095 6.0465560 1.0540699
v 0.3822580 0.3273050 -1.4063560
vn 2.3396482 5.6524510 1.0050642
v 0.3779320 0.3281510 -1.4050840
vn -3.7818222 3.3109467 -2.8444090
v 0.3686580 0.3284590 -1.4032511
vn -0.2901989 5.7685966 -0.0991291
v 0.3665740 0.3264010 -1.4031430
vn -2.7534635 4.6725492 -1.1268198
v 0.3677340 0.3266870 -1.4034340
vn -3.3775349 4.1576090 -2.8837905
v 0.3691040 0.3276480 -1.4040860
vn 1.1254003 6.0148549 -0.4828770
v 0.3834880 0.3270290 -1.4073400
vn 1.6454471 5.6507912 1.2260526
v 0.3816340 0.3279370 -1.4076030
vn -1.7541610 4.4832296 -3.9777179
v 0.3707180 0.3287330 -1.4040890
vn 1.0350065 5.9489632 1.6658021
v 0.3626570 0.3273240 -1.4023800
vn 1.1411338 5.8716216 -1.7348512
v 0.3523030 0.3282260 -1.4003640
vn -1.6894999 5.7591848 -0.2085162
v 0.3684110 0.3269510 -1.4048120
vn 1.2420394 5.6911011 1.8343283
v 0.3661360 0.3266580 -1.4040951
vn 0.0667545 6.2012811 0.5716729
v 0.3604670 0.3277730 -1.4035029
vn 0.3607095 6.1381321 -0.9494469
v 0.3558610 0.3276380 -1.4014790
vn 1.5529518 3.4209094 0.0792021
v 0.3839540 0.3266530 -1.4094660
vn 1.5590012 5.8954954 1.0692455
v 0.3796650 0.3277150 -1.4061100
vn 1.4075326 5.7049241 -0.3644267
v 0.3758310 0.3297350 -1.4063940
vn -3.0950782 4.9419985 -1.9118865
v 0.3738450 0.3288700 -1.4054990
vn 0.4983703 5.7500267 2.0669594
v 0.3678600 0.3270520 -1.4056700
vn 0.2715326 5.6491990 0.5209000
v 0.3633560 0.3283300 -1.4053140
vn -2.2860160 4.7911892 -2.4589987
v 0.3755010 0.3292740 -1.4077990
vn -0.3072603 6.2117014 -0.0123834
v 0.3580640 0.3278220 -1.4038579
vn -0.3568902 5.5468349 -2.2523816
v 0.3768820 0.3291410 -1.4086330
vn -2.8215709 4.8190532 -2.1490326
v 0.3743320 0.3279120 -1.4078350
vn -0.8077377 5.7206912 0.5007526
v 0.3623800 0.3281820 -1.4045590
vn -0.9684216 6.1486244 -0.3055619
v 0.3560720 0.3274640 -1.4030850
vn 1.4171304 5.9767494 -0.0686009
v 0.3785050 0.3288270 -1.4088670
vn -1.6809150 5.5275459 -2.3508568
v 0.3723870 0.3280770 -1.4059340
vn -0.1921697 6.1599450 -0.1730222
v 0.3696830 0.3272860 -1.4067930
vn 1.1665281 5.8485899 1.4723045
v 0.3660300 0.3279230 -1.4064440
vn 1.0233946 1.7361350 0.3309877
v 0.3843830 0.3265980 -1.4108400
vn -0.7548369 5.6411729 -2.2651677
v 0.3777430 0.3287000 -1.4097739
vn -1.0286849 5.9830499 -1.5311093
v 0.3721970 0.3272180 -1.4084860
vn -0.5496739 5.8075948 -1.4422352
v 0.3646880 0.3280800 -1.4072790
vn -2.1951110 5.3841591 -1.8323953
v 0.3626420 0.3280470 -1.4058909
vn -0.5850446 5.7767043 -0.9872931
v 0.3614920 0.3274870 -1.4056230
vn 2.2970486 5.6204529 1.3552666
v 0.3824270 0.3278220 -1.4112720
vn -2.2646348 -0.3356230 -1.7753775
v 0.3752160 0.3278040 -1.4096910
vn 0.1283603 6.1287794 -1.1188614
v 0.3707720 0.3267830 -1.4099090
vn 0.6809118 6.0292315 -0.5970777
v 0.3668480 0.3279330 -1.4077730
vn 0.2512535 6.0854349 -0.7821639
v 0.3605480 0.3276690 -1.4068230
vn 1.0481350 5.4275270 1.7580833
v 0.3815030 0.3289240 -1.4129640
vn -0.7569264 6.0087137 -0.0253312
v 0.3797840 0.3283250 -1.4116750
vn -1.5005456 5.6803451 -1.9950416
v 0.3765230 0.3274810 -1.4111840
vn -1.9004672 5.4765306 -1.1272067
v 0.3783590 0.3275260 -1.4121550
vn -1.0104649 6.0844183 -0.5100382
v 0.3732060 0.3264460 -1.4128710
vn -2.6430438 5.4769812 1.2195117
v 0.3797730 0.3284150 -1.4127280
vn 0.2622337 5.9983845 -1.7181444
v 0.3682330 0.3269350 -1.4110020
vn 0.7410860 3.1134090 0.3569579
v 0.3817180 0.3290600 -1.4140810
vn -3.0941408 4.8376632 1.1080549
v 0.3788290 0.3277460 -1.4133620
vn -0.9173930 5.5693278 0.5384229
v 0.3798330 0.3293260 -1.4148450
vn -3.6221428 4.5019083 1.0713098
v 0.3789140 0.3288720 -1.4148680
vn -1.2010610 6.0957975 0.1331780
v 0.3758860 0.3270080 -1.4133800
vn -0.9110264 5.6240926 -2.5620158
v 0.3679730 0.3265360 -1.4120820
vn -4.0594501 4.4862709 1.3951048
v 0.3780760 0.3279370 -1.4150209
vn -1.7706064 5.3501344 -1.2491028
v 0.3793830 0.3291210 -1.4159780
vn 0.1375031 3.1520338 -0.8726200
v 0.3803370 0.3290750 -1.4161620
vn 0.4365342 5.7993164 -1.6327841
v 0.3387570 0.3323900 -1.3947120
vn -1.0935918 5.7170849 -0.4448658
v 0.3379110 0.3324730 -1.3943100
vn -0.9637482 5.8742375 -1.1542978
v 0.3372110 0.3321080 -1.3931561
vn -0.1504250 5.8466997 -2.1770489
v 0.3395320 0.3315650 -1.3961869
vn 0.5357854 6.1802392 -0.7856423
v 0.3333340 0.3317890 -1.3954190
vn -0.8334217 6.1735077 -0.6699926
v 0.3408630 0.3313320 -1.3980150
vn -0.2080491 5.8084650 -1.6417581
v 0.3384870 0.3308650 -1.3975410
vn -0.1367451 5.9646883 -1.7681303
v 0.3366900 0.3317790 -1.3958230
vn 1.8109212 5.8180175 -1.3927431
v 0.3433660 0.3306300 -1.4003839
vn -0.4001983 6.0042448 -0.5983197
v 0.3398900 0.3311830 -1.3997720
vn 0.5645390 6.1119900 -1.2692186
v 0.3354750 0.3314730 -1.3969840
vn 0.9644861 6.1901331 -0.3700181
v 0.3338510 0.3315360 -1.3981060
vn 1.7777164 5.8068600 -1.3540832
v 0.3460290 0.3289860 -1.4025700
vn 0.4563926 5.8811359 -1.4231466
v 0.3417110 0.3312880 -1.3995390
vn -1.1689845 5.9617958 -0.3189536
v 0.3391850 0.3308160 -1.3983890
vn 0.3953108 6.1141214 0.0307425
v 0.3379170 0.3307460 -1.3988000
vn 2.0110750 5.9262652 -0.1249787
v 0.3312430 0.3321610 -1.3975140
vn -0.1161743 6.0939679 -1.4015626
v 0.3421150 0.3305130 -1.4014660
vn 0.6484782 5.6385694 -1.4714249
v 0.3407380 0.3303630 -1.4012910
vn 1.1936607 6.1046052 -0.1615095
v 0.3322720 0.3316800 -1.3993599
vn 1.9286795 5.5750136 -0.8580486
v 0.3297900 0.3328780 -1.3986011
vn 2.1814921 5.6375227 -1.4731462
v 0.3437630 0.3300420 -1.4026870
vn 0.2040400 6.1888037 0.6829203
v 0.3385280 0.3310090 -1.4006571
vn 1.6887865 5.9490795 -0.6911935
v 0.3304800 0.3321400 -1.3998950
vn 1.1691897 5.7082982 0.4265063
v 0.3407740 0.3302590 -1.4023260
vn 2.3854158 5.6235981 0.5658210
v 0.3391660 0.3309300 -1.4017940
vn 2.5098538 5.5726314 -1.0414749
v 0.3435000 0.3294700 -1.4045870
vn 1.6158522 5.9586158 -0.5143707
v 0.3424170 0.3302470 -1.4033730
vn 2.6940546 4.8975973 2.3870573
v 0.3406190 0.3306930 -1.4034630
vn 2.3206985 4.9749484 2.8226233
v 0.3386200 0.3313700 -1.4022890
vn 0.7712096 5.0729575 3.5195377
v 0.3361080 0.3314670 -1.4014970
vn 0.9242595 5.0023170 2.6956973
v 0.3367270 0.3326380 -1.4027120
vn 0.9077927 6.0255718 1.1631196
v 0.3348990 0.3313910 -1.4008960
vn 1.3466403 5.5833879 1.8622377
v 0.3309510 0.3320680 -1.4011140
vn 0.6311252 5.9856176 1.0805765
v 0.3544280 0.3275310 -1.4082710
vn -1.0952606 6.0812569 0.5610416
v 0.3535520 0.3271880 -1.4071670
vn 0.4566152 6.0580568 -1.1482527
v 0.3520110 0.3268550 -1.4077480
vn 1.0724992 6.0128884 -1.3665178
v 0.3480040 0.3280690 -1.4056220
vn 2.2292497 5.5919728 -1.6785710
v 0.3442330 0.3289390 -1.4061050
vn 2.7251925 4.6593485 2.3170907
v 0.3389260 0.3323170 -1.4035100
vn -0.6234332 4.8316498 3.6152225
v 0.3358540 0.3325310 -1.4025379
vn 0.5752360 4.9000511 3.1756806
v 0.3345330 0.3318790 -1.4022510
vn 0.2998004 5.8106012 1.6617419
v 0.3327070 0.3324290 -1.4024190
vn 1.2227749 5.5698280 1.2834870
v 0.3288990 0.3323860 -1.4008240
vn 1.4070265 5.7774057 1.6769987
v 0.3315240 0.3326180 -1.4023449
vn 0.9076377 5.2441978 2.2226307
v 0.3297650 0.3330980 -1.4018550
vn -0.0943381 6.0107994 1.3593469
v 0.3283780 0.3328500 -1.4015950
vn 0.7609915 6.1442666 -0.8454856
v 0.3498830 0.3271650 -1.4082140
vn 3.2345114 5.3004060 0.3796244
v 0.3417510 0.3305670 -1.4046010
vn -0.9822088 4.3116579 1.7436893
v 0.3334670 0.3328840 -1.4028090
vn 0.9950386 5.6743331 0.2120810
v 0.3383150 0.3327270 -1.4041330
vn 0.3486162 6.1281281 -0.9372061
v 0.3366380 0.3326840 -1.4036690
vn 0.2552036 5.4854665 0.2766665
v 0.3354190 0.3329580 -1.4034621
vn -0.0505567 5.7065773 -0.2575166
v 0.3294070 0.3332680 -1.4026080
vn -1.8783662 5.0626335 0.4442440
v 0.3528090 0.3267290 -1.4085540
vn -1.6789826 5.2337809 -0.1270747
v 0.3534860 0.3277080 -1.4095269
vn 1.2187575 5.7675939 -2.1611037
v 0.3471870 0.3276480 -1.4073030
vn -1.1710360 5.3814526 -1.3307408
v 0.3338550 0.3329460 -1.4037340
vn 1.4584568 6.0327139 -0.6087614
v 0.3311950 0.3327440 -1.4031680
vn -0.4337763 5.7483635 -2.4451225
v 0.3359980 0.3320160 -1.4055200
vn 0.5055625 5.8026056 -2.1180029
v 0.3312550 0.3323040 -1.4050450
vn -0.6041716 5.6507154 -2.1329575
v 0.3380030 0.3324220 -1.4056211
vn -1.1644413 5.7673702 1.0510497
v 0.3586650 0.3266050 -1.4116210
vn -0.9420791 4.8928499 -3.4285436
v 0.3338740 0.3325370 -1.4045080
vn 0.1417232 6.0606942 0.4797558
v 0.3516320 0.3267720 -1.4092950
vn 1.0264810 5.3831573 -1.2451715
v 0.3542550 0.3277110 -1.4097090
vn 0.4932414 6.0111990 -1.2202460
v 0.3482380 0.3272730 -1.4078430
vn 3.3889656 5.1413178 -1.1394044
v 0.3424170 0.3299740 -1.4058959
vn 3.2494354 4.9341240 -1.0515387
v 0.3407140 0.3314210 -1.4058350
vn 1.8417711 5.2227468 -1.2480409
v 0.3391350 0.3324260 -1.4055300
vn -0.2015985 5.8179436 -1.6973350
v 0.3328660 0.3320700 -1.4046490
vn 0.9026307 5.6283054 -0.3348494
v 0.3568460 0.3259280 -1.4106441
vn -2.1305265 5.7440538 0.9145163
v 0.3525220 0.3270980 -1.4097199
vn 1.9633889 4.8947129 -2.9252622
v 0.3406150 0.3307410 -1.4073761
vn 0.5896686 4.7063408 -3.5601113
v 0.3388280 0.3319640 -1.4064980
vn 0.5828164 4.8444862 -3.8957870
v 0.3379090 0.3312690 -1.4071550
vn 0.6447994 5.6406302 -2.4645312
v 0.3366000 0.3311480 -1.4074570
vn 0.9813353 5.6085339 -0.8244540
v 0.3351090 0.3315950 -1.4063810
vn 1.5236790 5.8882680 -0.6312442
v 0.3549850 0.3266080 -1.4113650
vn -0.1771226 5.9864969 -1.5493976
v 0.3530230 0.3271470 -1.4106870
vn 1.5394517 5.7391043 -1.1339260
v 0.3452730 0.3276900 -1.4081460
vn 2.4652190 5.3827929 -1.1171535
v 0.3443050 0.3280400 -1.4080610
vn 2.8864365 5.3366961 -1.5027939
v 0.3423590 0.3292220 -1.4082830
vn 0.3477623 4.2303047 -4.5509930
v 0.3392920 0.3308130 -1.4073390
vn 2.4606287 5.3987966 -0.4649777
v 0.3358740 0.3312380 -1.4078510
vn 3.1936712 3.9928448 -0.7968991
v 0.3351910 0.3321590 -1.4079649
vn 0.3004948 5.2005324 2.8468397
v 0.3344480 0.3321140 -1.4070441
vn -0.5902892 6.0730433 -1.0340908
v 0.3330550 0.3316880 -1.4063990
vn -0.9222324 5.4012923 -2.7085564
v 0.3292660 0.3326230 -1.4043700
vn 0.3229387 5.7179303 -1.4974030
v 0.3622300 0.3253490 -1.4141550
vn 1.4209424 5.7418475 -2.0282574
v 0.3599720 0.3262840 -1.4130940
vn -0.1642308 6.0452552 1.1496730
v 0.3574710 0.3263020 -1.4124100
vn 1.2667583 5.4503145 2.4970174
v 0.3556490 0.3267510 -1.4130000
vn 1.3597537 5.8038688 0.3498327
v 0.3532730 0.3267980 -1.4118590
vn 0.4949514 6.1188679 0.9623126
v 0.3519590 0.3271350 -1.4112360
vn -0.0732588 6.2245588 0.3702603
v 0.3498980 0.3271820 -1.4111720
vn 1.9869444 5.9516020 0.0486261
v 0.3452930 0.3277670 -1.4101210
vn 2.0047274 5.8319602 -0.7404666
v 0.3431550 0.3286690 -1.4100510
vn 1.1898055 4.9515681 -3.0453618
v 0.3386280 0.3300830 -1.4082210
vn 0.7867758 6.0311661 1.0318969
v 0.3621420 0.3253760 -1.4149200
vn -2.4586506 5.4633751 -1.4045749
v 0.3329940 0.3315720 -1.4073960
vn 0.0183805 3.2259483 -0.0954333
v 0.3344340 0.3326950 -1.4078120
vn 1.3565873 5.9972057 -0.1681395
v 0.3585720 0.3265200 -1.4138100
vn -0.9443376 5.2626715 -3.2192092
v 0.3274570 0.3313750 -1.4052420
vn 1.3219639 5.0940461 2.7327130
v 0.3538360 0.3269040 -1.4127450
vn 0.9576278 5.0972409 3.2832704
v 0.3518750 0.3275470 -1.4124490
vn 0.8895781 6.1910706 -0.3223222
v 0.3471750 0.3272820 -1.4107200
vn 1.4729108 5.5399117 -2.4525051
v 0.3411540 0.3294800 -1.4090710
vn 0.9202755 5.7151713 -1.8270772
v 0.3393320 0.3293460 -1.4096470
vn -2.3777423 4.7351365 0.9742091
v 0.3754080 0.3285300 -1.4185250
vn -2.0209329 5.6593170 1.1084734
v 0.3727090 0.3272220 -1.4188120
vn -2.9433920 5.4630580 -0.4907059
v 0.3709410 0.3260860 -1.4189169
vn 1.6013739 5.5702453 -2.3942337
v 0.3373690 0.3301450 -1.4092810
vn 0.3211628 6.1242228 0.3866489
v 0.3641610 0.3253450 -1.4161550
vn 1.9521484 5.2121735 0.6801429
v 0.3597350 0.3257520 -1.4149920
vn -1.2723855 5.3084517 -3.0458591
v 0.3311540 0.3311690 -1.4071950
vn -1.4451762 4.8021979 -3.7539148
v 0.3299120 0.3296060 -1.4087811
vn 2.7061315 5.1888895 2.0208364
v 0.3579920 0.3268070 -1.4146050
vn 2.6205697 3.4522748 4.4238820
v 0.3559490 0.3275150 -1.4139950
vn 2.5902781 2.5857124 4.2008677
v 0.3547940 0.3294130 -1.4139550
vn 1.5164213 2.7841763 4.9764433
v 0.3541870 0.3275440 -1.4135320
vn -2.2551246 4.5583229 2.9941936
v 0.3513060 0.3278910 -1.4129519
vn 0.7374352 2.5820882 5.5751095
v 0.3529410 0.3288020 -1.4134700
vn 0.6900001 6.0249262 0.2498909
v 0.3478120 0.3269960 -1.4127320
vn 1.3651067 6.0071216 0.5317147
v 0.3446010 0.3279340 -1.4122880
vn 0.8881508 6.0577188 -1.3647779
v 0.3403390 0.3291090 -1.4104850
vn -1.1087254 5.3170443 -0.7525969
v 0.3761580 0.3287850 -1.4189020
vn -3.3164949 4.9229374 -1.6865906
v 0.3750630 0.3281080 -1.4192090
vn -0.0580818 6.1708975 -0.4898000
v 0.3679370 0.3253560 -1.4179190
vn 1.3804381 5.8603048 1.4030291
v 0.3623610 0.3259720 -1.4165320
vn 1.8780168 5.3823614 2.4882581
v 0.3605040 0.3262340 -1.4164230
vn 3.6323373 4.1453276 2.8515079
v 0.3565140 0.3280690 -1.4149400
vn 2.4802270 4.6158051 -3.2291794
v 0.3351490 0.3312980 -1.4091130
vn -1.1480567 4.1420507 -3.6819596
v 0.3342450 0.3318870 -1.4087080
vn -2.2499776 4.4834180 -3.6824267
v 0.3328460 0.3307210 -1.4086580
vn 3.7988367 4.2398181 0.8099926
v 0.3552780 0.3295360 -1.4148110
vn 0.5982559 3.2383111 4.1243010
v 0.3539370 0.3297950 -1.4138250
vn -1.8180587 4.7628398 -3.4585872
v 0.3310580 0.3303720 -1.4085211
vn -4.8562989 1.9453599 3.3455899
v 0.3512430 0.3288650 -1.4137180
vn 0.2871448 5.4141574 -3.0728152
v 0.3272180 0.3299830 -1.4076520
vn -0.5535002 2.2083657 -0.7995702
v 0.3782350 0.3284030 -1.4202930
vn -1.0799383 5.8880472 -1.0752908
v 0.3746370 0.3274980 -1.4200540
vn -0.0884912 6.1927571 0.3270375
v 0.3667850 0.3255660 -1.4192320
vn 0.7551069 6.1596928 -0.5928489
v 0.3423830 0.3282810 -1.4128040
vn 0.9438555 6.1382742 -0.3817059
v 0.3640900 0.3255510 -1.4179200
vn 1.4608760 5.9139037 -1.4582528
v 0.3382950 0.3294420 -1.4105380
vn 0.4893708 5.5642996 -2.5036180
v 0.3357140 0.3300790 -1.4104340
vn 3.0663524 4.7815642 2.6338151
v 0.3589970 0.3267400 -1.4159430
vn 3.0225558 5.0236454 2.1824927
v 0.3581060 0.3277000 -1.4165241
vn 3.0397441 5.2500615 -0.8600314
v 0.3555250 0.3291450 -1.4157680
vn -2.4430320 4.6630087 0.9330016
v 0.3504080 0.3272410 -1.4141591
vn 1.3322816 4.8076630 0.4495387
v 0.3543250 0.3301740 -1.4146210
vn -0.0813174 5.1437616 2.6162152
v 0.3527900 0.3299400 -1.4142489
vn -1.2906746 3.7795284 3.2445679
v 0.3515710 0.3298610 -1.4140110
vn -2.6028931 0.9912784 2.7716918
v 0.3506730 0.3277530 -1.4149491
vn -3.1856110 1.1829617 4.9169903
v 0.3505750 0.3291920 -1.4145910
vn -0.7236071 2.0930831 -0.5039650
v 0.3781720 0.3278710 -1.4224120
vn 0.1476745 6.1566539 0.8290195
v 0.3736200 0.3275470 -1.4203820
vn -1.9435455 5.5646033 0.0198366
v 0.3703060 0.3254790 -1.4202141
vn -1.0578939 5.9605775 -0.5865375
v 0.3691480 0.3253070 -1.4189730
vn -0.9503596 5.0641518 -3.3582032
v 0.3310190 0.3283540 -1.4105980
vn -2.0598135 4.6673260 -3.4832220
v 0.3343730 0.3296350 -1.4105780
vn 2.3324363 5.8038421 -0.2540836
v 0.3564070 0.3285620 -1.4168830
vn -0.4995252 2.2168734 3.4375229
v 0.3502090 0.3274990 -1.4150470
vn 1.4193953 4.9043956 2.5672572
v 0.3478050 0.3271740 -1.4137470
vn 1.7852541 5.9091635 -0.2826400
v 0.3531860 0.3298270 -1.4161201
vn 1.3364487 5.3188510 -2.5325773
v 0.3267580 0.3293660 -1.4087180
vn 1.5735638 5.7308578 -2.0067427
v 0.3250700 0.3302740 -1.4082190
vn 1.9698627 2.1046193 5.1729412
v 0.3483920 0.3277450 -1.4145100
vn -2.1299045 5.6452732 0.4393596
v 0.3425430 0.3284060 -1.4143420
vn 1.6759491 3.8091393 4.5714774
v 0.3463550 0.3281940 -1.4138221
vn -0.2547953 3.7254057 -0.5712354
v 0.3766120 0.3270560 -1.4235570
vn -2.6898613 5.3260603 1.0621289
v 0.3725550 0.3273800 -1.4202930
vn 0.7275460 5.9888253 -1.6272601
v 0.3403240 0.3286680 -1.4127980
vn -0.2324434 5.5240202 0.8040651
v 0.3730590 0.3280420 -1.4218030
vn 2.0406578 5.8416376 -0.8639777
v 0.3373260 0.3293570 -1.4126199
vn -0.2965117 6.1690674 -0.5609267
v 0.3657780 0.3255610 -1.4183410
vn -1.8241805 5.2679062 -1.9240922
v 0.3332110 0.3283350 -1.4116369
vn 2.3570650 5.4208536 1.8209584
v 0.3593340 0.3277380 -1.4180040
vn -1.1593188 5.7079182 -0.8353197
v 0.3357120 0.3297110 -1.4123110
vn -0.0792546 2.3317776 5.5402493
v 0.3493430 0.3294060 -1.4148920
vn -1.3744489 5.1758089 2.8723459
v 0.3506510 0.3300000 -1.4151710
vn 0.0562423 5.1497917 3.2830253
v 0.3485390 0.3298660 -1.4153529
vn -3.6162555 4.6224818 0.8663312
v 0.3712100 0.3260400 -1.4214040
vn 2.1202645 5.8403320 -0.5127826
v 0.3253870 0.3294850 -1.4107130
vn -1.1208611 5.8235993 1.3813721
v 0.3703990 0.3257290 -1.4215400
vn 0.3626274 6.0805454 0.9074098
v 0.3685680 0.3253270 -1.4198940
vn -0.2939516 6.0454626 1.4590589
v 0.3669520 0.3258320 -1.4210000
vn -0.1574754 5.9557986 -0.5948996
v 0.3648460 0.3250900 -1.4195650
vn 2.4542766 5.4377127 -0.0915869
v 0.3634690 0.3254220 -1.4191650
vn 2.4288931 5.6027222 1.1423945
v 0.3619670 0.3262100 -1.4177860
vn -0.0324185 4.3839393 3.9368925
v 0.3458320 0.3296340 -1.4146349
vn -0.3277787 5.2391281 3.1615317
v 0.3444590 0.3283610 -1.4137080
vn -0.5126429 5.8351316 -2.0026274
v 0.3414960 0.3280750 -1.4141920
vn 1.3049054 5.5561934 -1.6118013
v 0.3278590 0.3283180 -1.4106210
vn -0.4862580 5.7978787 -1.7750520
v 0.3310610 0.3279020 -1.4115000
vn 2.2456253 5.7279673 -0.4237236
v 0.3554090 0.3288230 -1.4180230
vn 0.2714868 6.0363359 1.4627620
v 0.3511530 0.3304500 -1.4165300
vn 0.6052596 5.7053809 2.4877777
v 0.3473080 0.3302100 -1.4158750
vn -2.1198013 4.9240875 1.8046972
v 0.3440240 0.3294570 -1.4149740
vn 1.2787950 6.0521240 -0.3013657
v 0.3752830 0.3272030 -1.4227459
vn 1.7570323 5.8442326 -0.0013782
v 0.3738180 0.3278730 -1.4226490
vn -3.7029109 4.8525305 0.6312334
v 0.3710640 0.3264450 -1.4229389
vn -3.6429570 4.6072607 0.8401675
v 0.3721330 0.3276680 -1.4221300
vn -1.6241733 5.5725365 -0.8484586
v 0.3725810 0.3278760 -1.4235740
vn -2.8940992 4.8307657 -0.5416148
v 0.3345750 0.3286620 -1.4124540
vn 0.2722313 5.5914016 1.2503114
v 0.3647280 0.3250950 -1.4203280
vn 3.8910661 4.6546040 1.6174605
v 0.3625330 0.3264890 -1.4202670
vn 1.6961505 5.7369304 0.0143472
v 0.3282810 0.3280820 -1.4115959
vn 1.6263291 5.8479786 1.5240216
v 0.3597090 0.3280850 -1.4202660
vn 2.1212940 5.5814719 0.7210480
v 0.3522860 0.3305280 -1.4175640
vn 0.5617269 5.6345253 2.2475076
v 0.3485590 0.3303080 -1.4169900
vn -1.6739202 5.0632210 0.5278860
v 0.3460370 0.3303910 -1.4161010
vn -3.3108499 4.7279425 -1.5596737
v 0.3434820 0.3291020 -1.4156090
vn 2.4532123 5.3449001 -1.3643405
v 0.3370500 0.3293440 -1.4142981
vn 2.5463090 5.0813074 1.4992766
v 0.3637670 0.3253680 -1.4202740
vn -0.9511908 5.9413848 0.3443770
v 0.3315220 0.3277910 -1.4126390
vn 3.0953579 5.1508465 1.7306402
v 0.3613220 0.3272070 -1.4195970
vn 2.7193694 5.6367488 -0.3523943
v 0.3538500 0.3295240 -1.4186029
vn 3.5076332 5.1518126 -0.7639771
v 0.3516600 0.3306620 -1.4200050
vn 0.6186790 5.8188453 2.2102785
v 0.3497920 0.3309770 -1.4184880
vn -1.7323234 5.3145971 -2.1721511
v 0.3414660 0.3274060 -1.4155090
vn -2.8965061 4.7830758 -2.7874682
v 0.3428340 0.3277240 -1.4168090
vn -3.5346971 4.4626975 -0.2086090
v 0.3469720 0.3308940 -1.4184630
vn 0.5971075 3.2521944 -0.2274690
v 0.3760460 0.3268500 -1.4262090
vn -4.1339345 4.3836126 -0.5205626
v 0.3718350 0.3274460 -1.4232740
vn -0.6128545 5.6617599 -1.4949182
v 0.3731890 0.3277170 -1.4248320
vn 1.7451072 5.5397658 -2.1053410
v 0.3387380 0.3283350 -1.4140691
vn -0.5312780 5.7655206 -0.3621016
v 0.3357330 0.3296780 -1.4143100
vn -0.3054929 5.9677305 1.7948513
v 0.3654460 0.3259080 -1.4219840
vn -0.6912966 6.1516137 -0.0991937
v 0.3700660 0.3261580 -1.4235620
vn 0.0690526 6.1001844 0.9609861
v 0.3679200 0.3261980 -1.4223970
vn 0.3232338 6.1550441 -0.0837932
v 0.3304740 0.3277490 -1.4128070
vn 2.2043614 5.7058954 0.0615034
v 0.3266210 0.3292510 -1.4127340
vn 0.6587336 6.1919465 -0.0386971
v 0.3584410 0.3284460 -1.4210200
vn 1.3087256 6.1246195 -0.3017887
v 0.3241590 0.3298380 -1.4112900
vn 0.2301207 5.6915674 2.4023435
v 0.3479020 0.3308910 -1.4177390
vn -2.6667204 3.7352996 -4.0877357
v 0.3439250 0.3277820 -1.4175169
vn -0.0799254 5.8600235 -1.5249432
v 0.3407630 0.3271220 -1.4160410
vn -5.4016933 2.6122177 -1.6526852
v 0.3463370 0.3301740 -1.4177790
vn 1.0699604 6.0220270 -1.0004803
v 0.3744850 0.3273340 -1.4256080
vn 1.1468574 5.6322408 -1.4636072
v 0.3395030 0.3272200 -1.4159560
vn -3.1080372 5.3040934 -1.0704719
v 0.3718840 0.3269320 -1.4251699
vn -1.8840289 5.9640598 -0.0503379
v 0.3324350 0.3281980 -1.4136519
vn 1.6925753 5.5299625 1.1004208
v 0.3608140 0.3283530 -1.4217480
vn 1.6974475 5.9945393 -0.1843162
v 0.3295090 0.3280880 -1.4142140
vn 1.6264154 5.8674240 -1.5485401
v 0.3279200 0.3285100 -1.4142480
vn -0.0264903 5.9516459 -1.9497302
v 0.3566990 0.3284710 -1.4213769
vn 3.2169790 5.1619802 -1.2213668
v 0.3526990 0.3296960 -1.4208291
vn -1.6893485 5.1128860 0.7940577
v 0.3477180 0.3313630 -1.4187551
vn -0.7969494 5.7499642 -1.9666685
v 0.3418370 0.3269890 -1.4174740
vn -3.9673047 3.0356071 -3.6310439
v 0.3458850 0.3287790 -1.4182529
vn 0.4852924 6.2110815 -0.0267602
v 0.3656910 0.3260800 -1.4234051
vn 2.5788641 5.3550682 -1.6529799
v 0.3370250 0.3280970 -1.4165750
vn 2.3306403 5.6364803 1.1684765
v 0.3644410 0.3263240 -1.4229690
vn 0.2381288 5.9781513 -1.1002469
v 0.3683920 0.3262330 -1.4242910
vn -0.8813870 4.7451940 -1.4619905
v 0.3352770 0.3295200 -1.4156890
vn -2.8567255 5.5505471 -0.0487714
v 0.3342800 0.3288860 -1.4143630
vn 3.2984438 5.1710482 0.8716344
v 0.3628520 0.3273800 -1.4231040
vn 2.0757847 5.6536884 -0.0700686
v 0.3613410 0.3282640 -1.4228950
vn -0.0358178 6.0820770 -0.5451030
v 0.3603470 0.3284200 -1.4228030
vn 1.3607868 6.0027905 -0.9853498
v 0.3555180 0.3288060 -1.4204479
vn -3.9133542 1.1704915 -4.0335855
v 0.3470730 0.3277000 -1.4196860
vn 5.0616384 3.5159171 -0.3847350
v 0.3518670 0.3302570 -1.4219559
vn -5.6736732 -0.0423475 -2.4380567
v 0.3468980 0.3293050 -1.4194560
vn 2.7947791 5.3591256 1.0947702
v 0.3508990 0.3311880 -1.4198500
vn 0.6279871 5.6564322 1.1826087
v 0.3498710 0.3318280 -1.4203260
vn -1.5408121 4.4091706 -3.8488476
v 0.3440100 0.3265020 -1.4188240
vn 0.7041039 5.4454603 -2.4510102
v 0.3424280 0.3263090 -1.4189330
vn -2.9831626 5.4505882 -0.7951329
v 0.3705330 0.3260840 -1.4252779
vn -5.8883657 0.9104002 -1.0942241
v 0.3470260 0.3300570 -1.4202430
vn -1.0891539 6.0052261 -1.4002323
v 0.3730310 0.3269850 -1.4266599
vn 1.9197174 5.3351326 -2.5152814
v 0.3357990 0.3288030 -1.4166321
vn -0.0314617 5.7643919 -0.8604326
v 0.3693710 0.3253960 -1.4259990
vn -0.9991655 6.0143418 -1.0675137
v 0.3347530 0.3285770 -1.4172400
vn -1.0887432 6.0183496 -0.1232128
v 0.3320240 0.3277970 -1.4155591
vn 0.2584866 6.1848822 -0.8481600
v 0.3676560 0.3257620 -1.4258850
vn 2.5996025 5.6617603 -0.6802897
v 0.3646810 0.3262820 -1.4246730
vn 2.3591495 5.5690742 -1.5437379
v 0.3535150 0.3286780 -1.4228400
vn -0.4459227 6.1300149 -1.1857125
v 0.3586590 0.3282710 -1.4223570
vn 0.3925715 5.8429732 -1.8027633
v 0.3562280 0.3277620 -1.4230310
vn -4.4263282 -0.1595724 -2.4518588
v 0.3480540 0.3275610 -1.4206820
vn -3.1623826 3.5241907 -3.2185497
v 0.3475130 0.3269060 -1.4204520
vn 3.2170978 4.3135805 0.2958788
v 0.3511710 0.3317500 -1.4221580
vn 5.3288908 2.7156477 -0.1884030
v 0.3515890 0.3311060 -1.4225260
vn -0.8027639 5.8087349 -0.5421538
v 0.3502840 0.3319010 -1.4225110
vn -2.2632842 5.6806178 -0.5697647
v 0.3485900 0.3315660 -1.4202091
vn -2.2219386 5.4854770 -1.7900194
v 0.3456520 0.3262970 -1.4204431
vn 1.4226174 6.0835118 -0.2103685
v 0.3402580 0.3271170 -1.4179929
vn 1.7028973 6.0128288 -0.1116884
v 0.3383510 0.3275190 -1.4174460
vn -0.0773795 1.3874787 0.0843577
v 0.3760470 0.3269820 -1.4283791
vn -1.7078866 5.3275785 -0.1081198
v 0.3700580 0.3254220 -1.4265780
vn -0.2820093 4.6508274 -0.5267804
v 0.3747390 0.3268950 -1.4281480
vn 2.1898537 5.7508731 -1.1601959
v 0.3638870 0.3263210 -1.4265749
vn 1.5775392 5.6934805 -1.3921068
v 0.3615850 0.3279240 -1.4246110
vn -0.4145741 6.0554094 -0.0367000
v 0.3580780 0.3276100 -1.4246250
vn 1.5529250 5.8168240 -1.1084588
v 0.3554310 0.3277630 -1.4235990
vn 0.0781215 6.2515192 0.0479267
v 0.3301720 0.3278440 -1.4162700
vn -4.0640278 3.4119763 -0.0464769
v 0.3481300 0.3267940 -1.4218750
vn -2.2101507 5.0193772 -0.8704616
v 0.3475590 0.3264690 -1.4213350
vn 1.4418147 5.9529152 -0.4747927
v 0.3279560 0.3279910 -1.4161940
vn -5.6007562 -2.4342313 -0.6747770
v 0.3474410 0.3289550 -1.4211870
vn -4.2179856 4.4555674 -0.4769742
v 0.3474750 0.3306980 -1.4209030
vn 0.9703476 5.9785614 -0.8418572
v 0.3241470 0.3298180 -1.4138380
vn -0.9479996 6.0549636 -0.8614714
v 0.3217420 0.3293050 -1.4139590
vn -0.9977031 6.1615295 -0.3918866
v 0.3199740 0.3291690 -1.4148480
vn -0.8556341 5.2213182 -2.9769707
v 0.3437200 0.3257280 -1.4198490
vn 1.2881491 5.9194303 -0.5386695
v 0.3653990 0.3257470 -1.4258660
vn 1.6025816 5.8809524 0.3627924
v 0.3372670 0.3277300 -1.4190010
vn 1.0702744 6.0478764 -0.9457147
v 0.3356160 0.3284150 -1.4181070
vn -0.6722617 5.8908253 1.3495630
v 0.3325380 0.3280520 -1.4178400
vn 0.8893924 6.0215416 1.0716730
v 0.3327190 0.3284230 -1.4190331
vn 0.0344675 6.0323792 -0.3190008
v 0.3566320 0.3275280 -1.4240830
vn -1.4292283 5.5824165 2.0994990
v 0.3306020 0.3281180 -1.4182169
vn 0.4448006 6.0155306 -0.2657534
v 0.3289500 0.3276970 -1.4179291
vn -5.3133869 -0.7810584 -0.0837020
v 0.3483490 0.3275440 -1.4219320
vn -1.5554585 4.8183393 2.9062295
v 0.3456370 0.3263410 -1.4215630
vn -5.9292603 -0.3507341 0.4046337
v 0.3469030 0.3299030 -1.4224850
vn 2.3283138 5.7292366 0.1752039
v 0.3265530 0.3286840 -1.4173440
vn 2.2542922 5.4301596 -0.2246917
v 0.3248140 0.3289120 -1.4157410
vn 0.6994170 4.0038600 -2.0514531
v 0.3506430 0.3317730 -1.4238700
vn -2.2442508 5.7627425 -0.7299246
v 0.3482240 0.3309630 -1.4219960
vn -1.6697276 4.2096248 0.7521111
v 0.3446070 0.3252580 -1.4213049
vn 0.2716961 5.3974524 -0.6401445
v 0.3436460 0.3251590 -1.4210470
vn 3.1103363 5.2814965 0.1316685
v 0.3415150 0.3264530 -1.4200940
vn 1.2250066 6.1204805 0.5117643
v 0.3381120 0.3277730 -1.4199280
vn 0.4592627 6.2137079 -0.3477738
v 0.3659150 0.3256400 -1.4278450
vn 0.9543522 5.9658298 0.9496413
v 0.3554210 0.3277610 -1.4251660
vn -0.6943974 4.8533306 2.4910045
v 0.3475030 0.3266300 -1.4224910
vn -2.4907606 0.8159623 2.2410083
v 0.3481570 0.3273630 -1.4232390
vn 1.1047183 2.5765076 5.4016767
v 0.3453600 0.3269810 -1.4220020
vn 0.1379561 2.0623355 4.8826046
v 0.3472900 0.3276400 -1.4235170
vn -4.7457757 0.5917463 2.6221597
v 0.3470560 0.3290390 -1.4235650
vn -3.2922502 2.6456826 -0.6667315
v 0.3469370 0.3306640 -1.4229590
vn -1.1386205 2.5477626 4.7291746
v 0.3442940 0.3256800 -1.4218830
vn 0.4282512 4.0803771 1.8952472
v 0.3433640 0.3251990 -1.4217620
vn 1.1571834 1.8025653 4.5554495
v 0.3430990 0.3256150 -1.4220430
vn 1.4485717 3.1083155 4.7024679
v 0.3445890 0.3278830 -1.4220580
vn 0.0096867 2.1179667 5.1123743
v 0.3434690 0.3278050 -1.4218240
vn 3.2778594 3.5008910 1.8799598
v 0.3421820 0.3258670 -1.4214571
vn 1.8384094 5.8767805 0.9338071
v 0.3400990 0.3272850 -1.4203740
vn 0.8336536 6.1971927 -0.1847033
v 0.3390130 0.3275720 -1.4214540
vn 0.1857332 5.7316628 -1.1145124
v 0.3370800 0.3280900 -1.4209239
vn -1.1256431 6.0173578 1.3641442
v 0.3699530 0.3258360 -1.4280570
vn -0.0725372 6.2435536 0.4447961
v 0.3688090 0.3256770 -1.4277610
vn 0.5558146 6.1311164 -0.8588222
v 0.3597130 0.3277300 -1.4256409
vn -0.1965095 3.1954811 4.8074212
v 0.3309360 0.3287790 -1.4188830
vn -2.9236705 4.9451151 1.4961123
v 0.3296940 0.3279010 -1.4187750
vn 3.6447506 4.8231134 -1.2532893
v 0.3525400 0.3290450 -1.4234090
vn 3.8312519 2.9684820 -2.4351554
v 0.3514240 0.3309580 -1.4240690
vn -1.4191422 6.0627751 -0.0323194
v 0.3715510 0.3263450 -1.4285491
vn -1.5811892 6.0156665 -0.3093605
v 0.3212170 0.3291660 -1.4171590
vn 0.2788381 5.1755428 2.4321058
v 0.3412680 0.3275320 -1.4219540
vn 2.3053930 5.6528020 -0.8672559
v 0.3528170 0.3285780 -1.4249150
vn -0.3777153 5.9262476 -1.8861743
v 0.3353780 0.3281040 -1.4198110
vn 1.4743459 5.8233852 -1.5555959
v 0.3335040 0.3282410 -1.4198700
vn 4.1474862 3.9169436 -2.3562343
v 0.3518970 0.3293590 -1.4246240
vn 0.7525151 3.4781694 4.8215418
v 0.3463650 0.3283590 -1.4235530
vn -0.4926925 5.3030462 0.0451121
v 0.3288940 0.3274880 -1.4193960
vn 1.9084510 5.8070259 -1.0644495
v 0.3279390 0.3280350 -1.4188670
vn 2.1238091 1.8424432 3.6414483
v 0.3311410 0.3296470 -1.4190069
vn 0.4362895 2.8505130 0.6136243
v 0.3306870 0.3303030 -1.4193500
vn -2.3576849 1.5101451 3.0945499
v 0.3297900 0.3297320 -1.4191990
vn 1.9556239 5.7158413 -1.6028639
v 0.3264990 0.3284070 -1.4185950
vn -0.4199719 3.7330387 -4.5251408
v 0.3501110 0.3310310 -1.4244980
vn -2.1858070 5.2490492 -2.4804354
v 0.3489390 0.3308470 -1.4240540
vn -0.1148475 2.0973794 0.1352986
v 0.3743070 0.3264690 -1.4307491
vn 0.2317163 5.3000655 2.6061964
v 0.3714330 0.3264540 -1.4301960
vn -0.6726209 5.6530528 1.7323890
v 0.3684020 0.3256810 -1.4291880
vn 0.4020586 1.3757154 6.0378385
v 0.3423010 0.3270830 -1.4218680
vn 2.0194969 5.7326932 -1.5218384
v 0.3620290 0.3269100 -1.4270110
vn -1.5146763 3.9059150 3.9013376
v 0.3424220 0.3283310 -1.4223430
vn 0.5253023 5.3562489 2.0660882
v 0.3438750 0.3291820 -1.4234380
vn 2.5215464 5.7005157 0.1527227
v 0.3606360 0.3272760 -1.4283080
vn -1.0031927 5.9706621 -1.3742640
v 0.3402250 0.3274070 -1.4228870
vn 1.0187874 6.0960379 0.5703004
v 0.3580510 0.3280750 -1.4265740
vn -0.5596824 5.8017035 -2.2727139
v 0.3364440 0.3272030 -1.4225650
vn 0.3350866 6.1071286 1.3325092
v 0.3568140 0.3281610 -1.4264990
vn 0.0611238 5.4908466 -2.1877694
v 0.3345890 0.3272680 -1.4211349
vn 2.5903172 5.0094404 -0.7249188
v 0.3320440 0.3289000 -1.4198780
vn 1.9599650 3.9802952 -4.1519594
v 0.3509340 0.3297670 -1.4252350
vn -3.9765651 4.3451247 -0.5181724
v 0.3292930 0.3279790 -1.4204150
vn -4.8041515 1.1071098 0.5324067
v 0.3294670 0.3289700 -1.4197750
vn -1.2741675 5.5332036 1.3498718
v 0.3462050 0.3289300 -1.4242020
vn -3.9967766 4.0750546 -1.7844878
v 0.3472430 0.3297470 -1.4243040
vn 1.6089611 4.0388803 -4.4150929
v 0.3308700 0.3290620 -1.4204650
vn -0.2344543 3.6005554 -2.8960130
v 0.3302510 0.3299600 -1.4200960
vn -1.0821673 0.9964075 -0.5892272
v 0.3294240 0.3300120 -1.4199570
vn 2.3840642 5.3282194 -1.9170171
v 0.3259540 0.3284170 -1.4196160
vn -1.8175859 4.6243410 1.6241798
v 0.3425160 0.3290460 -1.4232140
vn 0.5019020 2.6188412 1.6147130
v 0.3730640 0.3267900 -1.4312479
vn -1.4077549 4.8232741 3.7724006
v 0.3675460 0.3259220 -1.4298140
vn -0.1229959 5.6510530 1.5737164
v 0.3649820 0.3256070 -1.4303790
vn 1.5394993 5.8356977 -0.2405923
v 0.3633020 0.3257760 -1.4293300
vn -0.1442426 3.8376219 4.8757157
v 0.3688360 0.3265300 -1.4301209
vn 2.7786067 5.4372897 -0.5361697
v 0.3623230 0.3262090 -1.4290760
vn -1.7233108 4.6253409 -3.7335606
v 0.3484220 0.3302250 -1.4246570
vn 1.2591978 4.8829918 -3.7025745
v 0.3316710 0.3281170 -1.4212530
vn 1.2788100 3.4242673 3.5653198
v 0.3709420 0.3283560 -1.4317080
vn -0.3950756 5.5090322 -2.7521095
v 0.3454720 0.3288030 -1.4248310
vn -2.0766311 4.8543029 -3.1799912
v 0.3468410 0.3288600 -1.4256639
vn -1.9481120 4.4184589 3.9191461
v 0.3663940 0.3260180 -1.4303670
vn -0.6888021 5.0647898 -1.9397719
v 0.3436310 0.3292230 -1.4243170
vn -3.1637089 4.2108998 -1.5675030
v 0.3422510 0.3288720 -1.4238811
vn -0.3463142 3.6540871 4.3002958
v 0.3683850 0.3280340 -1.4308020
vn -2.8632526 4.6522179 -2.1027017
v 0.3217600 0.3293890 -1.4188930
vn -0.0236767 5.7464824 -2.3123369
v 0.3379200 0.3275830 -1.4221510
vn -0.8732847 3.3643293 -2.7244260
v 0.3226830 0.3303250 -1.4189000
vn 1.9118609 5.8451691 1.0606928
v 0.3573620 0.3282670 -1.4278790
vn -1.6508044 5.7505288 -1.4421456
v 0.3202840 0.3284520 -1.4187610
vn 0.1210902 6.1518502 -1.2126371
v 0.3354470 0.3269760 -1.4233010
vn 0.3853735 6.1573071 -0.0863619
v 0.3541060 0.3283590 -1.4267250
vn 0.9838888 5.2781496 -3.1224215
v 0.3509520 0.3287420 -1.4265220
vn -0.2478116 5.3487463 -3.2421193
v 0.3500820 0.3282570 -1.4273030
vn 0.9666997 5.0355372 2.5337210
v 0.3702380 0.3291310 -1.4322660
vn -1.7490971 5.6412086 1.8833761
v 0.3685520 0.3286080 -1.4319130
vn -1.5069973 4.9809208 -3.2752383
v 0.3457770 0.3277720 -1.4262550
vn -2.4485817 4.2843509 -3.5356708
v 0.3298490 0.3282320 -1.4210870
vn 0.5953878 1.5689435 0.5069568
v 0.3723580 0.3284830 -1.4328550
vn 0.1219160 6.1599131 -0.5806968
v 0.3280870 0.3276040 -1.4207360
vn 2.1057153 4.5417328 -3.6290097
v 0.3239720 0.3292750 -1.4189830
vn -3.1842561 5.2084217 -0.3839241
v 0.3411900 0.3276760 -1.4231650
vn 0.4160518 4.7395792 -3.8799300
v 0.3231160 0.3285560 -1.4198450
vn 2.5888352 5.3132505 1.3035963
v 0.3626600 0.3260770 -1.4300441
vn -2.8584352 4.6484737 -2.9903574
v 0.3418140 0.3273640 -1.4250530
vn -2.6503558 3.9739764 2.1178842
v 0.3673630 0.3281150 -1.4312660
vn -0.5745332 5.7095590 -2.2583594
v 0.3386320 0.3264430 -1.4242740
vn 2.9457126 5.1050429 2.0403235
v 0.3599010 0.3279060 -1.4295011
vn -1.0976753 5.9876108 -0.1214976
v 0.3553510 0.3284530 -1.4281820
vn -0.6156439 5.7748528 -2.2749705
v 0.3532840 0.3280170 -1.4277710
vn 0.2522970 5.6928482 -2.4966295
v 0.3327020 0.3271910 -1.4224120
vn -1.0432726 5.6140776 -2.1541297
v 0.3481170 0.3279980 -1.4272510
vn -0.8530034 5.5826020 -2.5821831
v 0.3289850 0.3275010 -1.4216360
vn 0.6684631 5.7636871 -2.3082628
v 0.3262750 0.3277770 -1.4207370
vn 1.0876355 -3.2398148 4.7069192
v 0.3560230 0.3305250 -1.4293031
vn -1.1809037 -1.6840971 2.4192772
v 0.3544320 0.3305970 -1.4287790
vn 1.4595196 5.0136890 2.7947941
v 0.3637590 0.3260200 -1.4310510
vn 1.0485743 1.1420858 4.9186115
v 0.3555380 0.3312850 -1.4288690
vn -2.1801658 4.8845806 3.1459980
v 0.3656340 0.3268630 -1.4321589
vn 2.7257910 2.9297192 3.9361882
v 0.3569260 0.3318680 -1.4297280
vn 3.5424926 0.3296888 4.6707816
v 0.3570620 0.3311410 -1.4296060
vn -4.0613155 4.0079465 2.4400258
v 0.3665260 0.3271340 -1.4313850
vn -2.4069080 3.9518738 -4.1993146
v 0.3433280 0.3277810 -1.4256819
vn 0.1129875 6.1980338 -0.6394007
v 0.3200410 0.3281890 -1.4200140
vn 2.4670866 5.0951533 0.6839527
v 0.3585190 0.3294550 -1.4306170
vn 0.8804152 5.3850479 2.7926817
v 0.3571570 0.3285780 -1.4287831
vn 1.4645903 1.7471881 5.1101832
v 0.3573620 0.3297740 -1.4299250
vn -1.8899566 5.2969470 -1.9309299
v 0.3466770 0.3274010 -1.4273280
vn -0.7052657 5.9563723 -1.7226923
v 0.3448570 0.3271550 -1.4273649
vn -0.2231052 5.3108368 -3.2623279
v 0.3306180 0.3269890 -1.4226760
vn 0.1734456 5.7486353 -1.7208197
v 0.3516800 0.3273740 -1.4287480
vn 0.6534116 2.8087959 0.2453670
v 0.3714320 0.3291150 -1.4344680
vn -0.3221310 5.5790291 1.3434764
v 0.3696840 0.3293850 -1.4329040
vn -2.7700644 5.2850447 1.7605435
v 0.3676220 0.3283560 -1.4329849
vn 0.2594245 5.9199896 -1.7183201
v 0.3214900 0.3281180 -1.4208860
vn -1.5747746 -5.4467916 0.0281052
v 0.3552540 0.3302770 -1.4297900
vn -3.9075031 -2.4811797 0.0147929
v 0.3538670 0.3309030 -1.4296840
vn -0.1971008 5.0136757 3.4124670
v 0.3648430 0.3264530 -1.4319130
vn 3.1427429 4.1072693 1.9484848
v 0.3568820 0.3324780 -1.4304780
vn 2.7850041 5.0289130 2.3775961
v 0.3622340 0.3268680 -1.4311740
vn -2.8281741 1.4959623 3.4333363
v 0.3540530 0.3315160 -1.4291300
vn -1.3127589 5.2172546 -3.1218362
v 0.3438240 0.3274260 -1.4262800
vn 3.7861373 0.9604154 -0.3193468
v 0.3576360 0.3316180 -1.4304579
vn -1.5914811 5.8231878 -1.1709532
v 0.3400570 0.3264150 -1.4254000
vn -3.6773028 4.9536753 -0.9061037
v 0.3553370 0.3282010 -1.4297040
vn -1.9298248 5.5794468 -1.8304498
v 0.3540660 0.3274360 -1.4296470
vn -0.1202958 5.9771066 -0.9152001
v 0.3385210 0.3261370 -1.4252350
vn -2.1546955 5.2624607 2.2552891
v 0.3563560 0.3288310 -1.4293300
vn -1.8425500 4.7387290 3.5579729
v 0.3666440 0.3281980 -1.4335730
vn -1.0830622 6.1205673 -0.0930157
v 0.3417090 0.3267160 -1.4268830
vn 0.1854972 5.9694419 0.6967717
v 0.3384820 0.3261130 -1.4260440
vn 0.1435917 6.2588968 -0.4505471
v 0.3181260 0.3283600 -1.4201000
vn 2.0347948 5.5369520 1.5805855
v 0.3608590 0.3282630 -1.4327810
vn 0.5873995 6.2266874 -0.2476879
v 0.3357460 0.3266480 -1.4254500
vn -0.2957086 5.7004161 2.0705986
v 0.3686350 0.3294100 -1.4342780
vn 2.5537891 -0.2288239 3.2505910
v 0.3442680 0.3313970 -1.4276381
vn -1.0490112 -0.1298654 2.2334597
v 0.3431720 0.3314630 -1.4272140
vn -0.6392245 3.0482531 1.3669287
v 0.3434480 0.3321110 -1.4276429
vn -0.2904014 5.9169664 -1.4561900
v 0.3312370 0.3259910 -1.4248220
vn -1.5867314 5.6881142 -0.5479736
v 0.3459800 0.3269950 -1.4282610
vn 0.1200990 5.8636131 -2.2371223
v 0.3269220 0.3268450 -1.4230670
vn -2.2167144 -4.5969505 -3.5832140
v 0.3558520 0.3304750 -1.4307280
vn -0.7975572 4.7735739 2.8666034
v 0.3546700 0.3328430 -1.4302320
vn -3.7976251 2.1733644 1.1733534
v 0.3537560 0.3324100 -1.4302430
vn 1.6815385 5.8851824 -0.8457258
v 0.3228290 0.3273290 -1.4229569
vn 4.4182773 1.8392462 2.1169994
v 0.3448550 0.3314410 -1.4286010
vn 2.8747964 -2.7447686 4.2425580
v 0.3448340 0.3305870 -1.4289290
vn -0.1690848 6.2291579 -0.6528451
v 0.3441890 0.3269660 -1.4285460
vn 0.6307838 6.1625781 0.5825437
v 0.3202580 0.3281460 -1.4229730
vn -0.3324086 6.2163763 0.7218014
v 0.3412090 0.3268400 -1.4280699
vn 0.3185040 6.2284265 0.0235085
v 0.3170300 0.3281630 -1.4222150
vn -0.5944120 6.0592375 -1.4291253
v 0.3339790 0.3268730 -1.4238271
vn -1.6149430 -3.9493997 2.2085137
v 0.3433400 0.3308730 -1.4278430
vn 1.3074695 4.6315565 0.3455174
v 0.3440920 0.3321060 -1.4283750
vn 2.8464305 4.1530609 0.3844149
v 0.3565720 0.3333490 -1.4320370
vn -2.9138498 0.9834380 -1.5545167
v 0.3566960 0.3295980 -1.4303720
vn -0.5854352 5.9687214 -0.9705683
v 0.3535200 0.3271430 -1.4301840
vn 0.1949771 5.8654270 -2.0409269
v 0.3291880 0.3263670 -1.4238859
vn 0.7946327 6.0281916 -1.2025081
v 0.3502460 0.3275310 -1.4289420
vn -3.4836547 4.3359704 2.4185553
v 0.3465960 0.3276470 -1.4292361
vn 1.0919425 3.4468458 0.6644895
v 0.3701300 0.3292860 -1.4357780
vn 0.4069195 5.8128500 -2.1947341
v 0.3254100 0.3271380 -1.4221960
vn 0.4222241 5.8333464 1.1607251
v 0.3480220 0.3280330 -1.4290110
vn -2.6212225 -4.1843829 -3.2543406
v 0.3546630 0.3312340 -1.4312930
vn -5.1159878 -1.2298286 -2.0599055
v 0.3538820 0.3321010 -1.4311630
vn 0.2368238 5.7673559 1.3070818
v 0.3557430 0.3334100 -1.4317150
vn -2.3563738 5.2309389 0.0615906
v 0.3546720 0.3332240 -1.4315830
vn 1.1836472 5.3319316 -1.8681970
v 0.3593130 0.3290270 -1.4323990
vn 1.8293833 -3.4203775 -3.8290060
v 0.3564930 0.3310840 -1.4315790
vn -0.9913476 4.6824861 -2.4885464
v 0.3578930 0.3293740 -1.4319000
vn 5.2640367 1.1256757 -2.5054805
v 0.3571800 0.3318670 -1.4309200
vn -2.5059597 4.6537261 -3.2331138
v 0.3562320 0.3274740 -1.4323879
vn 0.6220382 3.8249230 4.6294689
v 0.3669560 0.3301670 -1.4352551
vn 0.0961740 6.1589885 1.1274226
v 0.3392370 0.3268130 -1.4283140
vn 0.9727822 2.5863698 2.8025458
v 0.3640600 0.3327330 -1.4341700
vn 2.5705609 -0.9921202 4.7349162
v 0.3650760 0.3318220 -1.4348650
vn 0.6581746 -1.6389861 3.5435977
v 0.3638720 0.3319790 -1.4340020
vn 4.8796587 0.0018755 -1.7134126
v 0.3569490 0.3325400 -1.4322090
vn 1.8876379 2.2326143 -2.2432268
v 0.3563440 0.3333380 -1.4331321
vn -2.8256536 5.1246696 -1.9428235
v 0.3551210 0.3274350 -1.4312510
vn 0.0885576 5.9918680 -0.9622604
v 0.3547580 0.3269620 -1.4326390
vn 0.1407062 6.2164621 0.2914327
v 0.3514420 0.3272270 -1.4314840
vn -1.3484052 5.9844232 -1.1420021
v 0.3330980 0.3261570 -1.4256930
vn -2.1419289 5.0306435 0.5489019
v 0.3454160 0.3266700 -1.4302180
vn 3.5011275 4.9157076 0.3899173
v 0.3485280 0.3278220 -1.4309680
vn -3.8351271 0.4621477 -0.3259557
v 0.3428550 0.3314390 -1.4281660
vn -0.2569395 5.2897964 -1.1267735
v 0.3444210 0.3318030 -1.4297670
vn -0.1946980 1.9315499 4.9816751
v 0.3466870 0.3287920 -1.4299660
vn 4.0867620 1.8477316 4.2358861
v 0.3463540 0.3297890 -1.4300830
vn 0.9766300 -2.3301237 5.1078434
v 0.3456350 0.3296560 -1.4296310
vn -1.2838871 -5.2441120 1.1026707
v 0.3442520 0.3301550 -1.4293250
vn 0.6154354 6.1904993 -0.1143863
v 0.3292410 0.3260450 -1.4257220
vn -4.1643291 2.7928371 -0.9123540
v 0.3540490 0.3328110 -1.4314491
vn 0.8124400 6.0475311 -0.8935048
v 0.3258900 0.3263200 -1.4248230
vn -1.2210763 4.8173165 3.6561110
v 0.3653860 0.3286980 -1.4346319
vn 3.5446234 3.1897993 1.7473614
v 0.3454480 0.3313950 -1.4295861
vn 1.5943706 5.0496492 3.1706529
v 0.3623270 0.3276840 -1.4329540
vn 2.4282374 5.6186361 0.0575854
v 0.3235020 0.3269780 -1.4242910
vn 2.3833010 5.4319220 1.9206566
v 0.3217010 0.3278710 -1.4234160
vn -2.9491687 4.8982573 -0.7007852
v 0.3588320 0.3283170 -1.4338230
vn -2.3883018 4.8315258 -3.0036950
v 0.3582310 0.3283290 -1.4329640
vn -1.5665764 6.0523887 -0.3172281
v 0.3353220 0.3265710 -1.4271510
vn -0.1445640 6.1072941 0.7394546
v 0.3365550 0.3268580 -1.4274729
vn -0.1148414 6.2314548 -0.3635212
v 0.3314780 0.3258860 -1.4262480
vn -4.3719053 -3.1518793 -0.5921898
v 0.3436240 0.3304550 -1.4294460
vn -4.0009403 2.6753383 -2.4770074
v 0.3439630 0.3312470 -1.4304380
vn 0.3330862 6.2359724 0.3850726
v 0.3265150 0.3262590 -1.4257450
vn 2.5293663 5.4173493 1.8621414
v 0.3694360 0.3298950 -1.4365120
vn 0.7087322 5.7844462 2.0532060
v 0.3627080 0.3289870 -1.4349680
vn -2.3855767 3.1629739 4.6764364
v 0.3659680 0.3294880 -1.4351031
vn -1.2298400 5.6981010 1.8034866
v 0.3644100 0.3290560 -1.4358701
vn -2.5721993 -1.8628845 4.7519593
v 0.3652460 0.3304410 -1.4355210
vn 2.9525621 4.7122540 2.3016918
v 0.3676090 0.3308220 -1.4362971
vn 3.4407849 3.9051766 2.4043117
v 0.3661760 0.3317770 -1.4359190
vn 1.2281597 -1.8840907 -4.0026827
v 0.3561570 0.3325810 -1.4332240
vn 1.9938579 5.4747720 0.2017785
v 0.3492740 0.3273800 -1.4312680
vn -4.0443406 1.1648259 2.8321109
v 0.3462690 0.3276360 -1.4304460
vn -2.9415221 -3.4158556 4.1737027
v 0.3454860 0.3288750 -1.4303110
vn 4.1961842 3.9358580 2.2957585
v 0.3473120 0.3290990 -1.4307430
vn 4.7020979 3.7674670 0.9782094
v 0.3460180 0.3308070 -1.4304560
vn -0.8945152 1.9636769 -2.4879775
v 0.3554740 0.3333700 -1.4332840
vn -0.6905356 5.6428409 2.1633337
v 0.3603250 0.3290540 -1.4344881
vn -2.8065996 -0.3396584 -3.0008783
v 0.3547550 0.3327090 -1.4328790
vn 1.5838484 0.6355795 5.8026690
v 0.3658860 0.3310310 -1.4354759
vn -1.5528201 -5.6772494 1.0626161
v 0.3635320 0.3315640 -1.4351670
vn -1.1005056 -0.5870557 2.0681784
v 0.3623290 0.3320920 -1.4339041
vn -2.8990266 -1.3135080 -0.5106406
v 0.3618940 0.3320610 -1.4349700
vn -0.1180456 4.6130867 3.9183583
v 0.3632980 0.3326650 -1.4344010
vn -1.7192674 2.3744311 0.2376924
v 0.3621660 0.3331380 -1.4348530
vn 0.8392361 5.9858775 -0.7112630
v 0.3563560 0.3263610 -1.4347090
vn -0.8593383 5.9977274 -0.1581914
v 0.3337970 0.3257850 -1.4293290
vn -4.2250328 0.8908188 -2.8812909
v 0.3442510 0.3304190 -1.4314150
vn -3.6526968 2.1699727 3.4948087
v 0.3455150 0.3272360 -1.4311030
vn -1.9330238 5.4090652 1.2128198
v 0.3446100 0.3265640 -1.4309590
vn 3.9234838 4.4387035 1.5955989
v 0.3486580 0.3280320 -1.4321270
vn 3.4409289 4.8730211 0.0386929
v 0.3465780 0.3303370 -1.4315521
vn -4.8573885 -1.9624906 3.3980143
v 0.3448700 0.3282290 -1.4314780
vn 1.5016024 5.3219886 0.8794205
v 0.3213710 0.3286190 -1.4247110
vn -5.9392729 0.5522023 1.3948524
v 0.3586440 0.3278260 -1.4344670
vn -2.2391872 4.7866454 -1.2011973
v 0.3577370 0.3263810 -1.4347410
vn -3.9585690 3.0673547 -1.2744068
v 0.3584190 0.3269900 -1.4344630
vn 2.1047547 5.2275801 -1.4050552
v 0.3452500 0.3314660 -1.4305530
vn -0.9434810 4.4198589 -3.2992647
v 0.3448230 0.3312440 -1.4311610
vn 3.7001650 2.3704510 -0.3133921
v 0.3662070 0.3319510 -1.4366740
vn 0.4553037 5.3383470 -0.8317525
v 0.3635720 0.3330760 -1.4355930
vn -0.0037161 6.1613121 -0.7181883
v 0.3410650 0.3269100 -1.4295890
vn -0.2116047 6.0288305 -0.8495097
v 0.3374400 0.3269760 -1.4294640
vn -1.7815590 5.6474056 -0.8896064
v 0.3357810 0.3267980 -1.4291390
vn 1.1625750 6.1298103 0.0330085
v 0.3514960 0.3274220 -1.4347980
vn 0.8298724 6.1274352 0.6025381
v 0.3321550 0.3258430 -1.4288100
vn 0.1854607 6.0981174 1.2224925
v 0.3273620 0.3266060 -1.4274930
vn -5.6593499 1.1533724 1.3287915
v 0.3447470 0.3275450 -1.4320370
vn 0.3179964 6.1358080 -0.1604711
v 0.3248200 0.3264320 -1.4282900
vn 3.1854405 5.1120028 -0.2016321
v 0.3228440 0.3277910 -1.4257470
vn 0.9794091 2.4809778 0.1926095
v 0.3699480 0.3301830 -1.4382590
vn -4.7130060 1.5567667 2.2332292
v 0.3583920 0.3271620 -1.4351979
vn -0.6747593 6.1852026 -0.0450774
v 0.3190080 0.3283840 -1.4247230
vn -4.1720443 3.1155519 2.2649508
v 0.3646210 0.3295060 -1.4366560
vn -5.8047338 -0.4243436 0.1580662
v 0.3646080 0.3303220 -1.4369130
vn -0.6140527 6.0438976 -1.4081091
v 0.3431250 0.3264120 -1.4312950
vn -0.3734603 3.6295996 -3.5595598
v 0.3645130 0.3323950 -1.4369640
vn 0.8090529 4.4266672 -2.8358579
v 0.3661450 0.3316740 -1.4375629
vn -3.0160372 0.5112302 -4.9901190
v 0.3643150 0.3317980 -1.4370880
vn -3.9718938 -2.8472188 -2.8340905
v 0.3634750 0.3317700 -1.4362800
vn -2.7095084 2.3298650 -3.8712182
v 0.3630980 0.3326590 -1.4360820
vn -5.2061367 -3.0828297 0.9368388
v 0.3445310 0.3295780 -1.4309180
vn 1.4989238 5.4197078 -1.3141205
v 0.3676810 0.3310170 -1.4379860
vn -3.6468418 3.3286624 2.8372042
v 0.3582070 0.3285120 -1.4354810
vn 1.3729783 5.9743929 1.2210307
v 0.3150830 0.3288200 -1.4246800
vn 1.1002684 6.1415792 0.2831348
v 0.3536230 0.3272700 -1.4347790
vn -3.8816676 4.6536627 -1.0032097
v 0.3441180 0.3266340 -1.4323970
vn 4.1905489 4.1410904 0.5715548
v 0.3479060 0.3295800 -1.4328990
vn 2.1920946 4.8360143 -1.8833649
v 0.3473470 0.3299090 -1.4337250
vn 0.1300912 2.8611572 -0.7695989
v 0.3689220 0.3302010 -1.4397100
vn 3.4323132 5.1672745 0.0520510
v 0.3240060 0.3269110 -1.4268039
vn -1.4268742 2.7363663 1.9390767
v 0.3574470 0.3261990 -1.4361410
vn -1.0364505 4.9675713 -2.8453283
v 0.3455400 0.3304420 -1.4321760
vn -5.0211935 0.2531444 -1.1011404
v 0.3443130 0.3296360 -1.4317200
vn -1.3072466 5.7080078 0.7462751
v 0.3598060 0.3293750 -1.4357980
vn 0.6298808 5.3717546 -1.5862365
v 0.3212680 0.3285970 -1.4254930
vn -4.0649152 0.8676320 4.0942669
v 0.3570920 0.3277600 -1.4362350
vn 0.1129992 6.1635528 -0.8085349
v 0.3184220 0.3282430 -1.4251670
vn -3.7567892 2.7983727 -3.7827022
v 0.3650090 0.3306490 -1.4376670
vn -0.4685911 6.2240820 -0.1378223
v 0.3629930 0.3291910 -1.4377310
vn -0.2312519 5.9051709 -1.8927786
v 0.3402220 0.3259120 -1.4319800
vn -0.4398526 6.0320439 -1.4413483
v 0.3368710 0.3263890 -1.4311820
vn 0.9793934 5.9500494 0.7756280
v 0.3540960 0.3272760 -1.4356440
vn 1.0156119 5.9255991 1.4395475
v 0.3327610 0.3259680 -1.4303440
vn 1.3051783 5.9615583 -0.6393310
v 0.3519100 0.3271430 -1.4363590
vn 1.5386367 5.9148836 0.8206537
v 0.3504960 0.3274570 -1.4333180
vn 2.0065858 5.9011164 -0.0532950
v 0.3497910 0.3280770 -1.4353620
vn 3.4225833 5.1061373 -0.2348457
v 0.3487180 0.3285570 -1.4340180
vn -1.3695219 4.2865453 0.8543432
v 0.3437340 0.3258090 -1.4335780
vn -4.2747569 2.7944016 0.7289029
v 0.3445670 0.3265460 -1.4335901
vn 0.1480914 5.5787992 -1.8503017
v 0.3465340 0.3301840 -1.4333310
vn -5.6762557 1.5018275 -1.7763686
v 0.3449140 0.3287200 -1.4332100
vn 1.2446312 5.4124036 -2.5573933
v 0.3224440 0.3276160 -1.4268570
vn 0.3817039 5.6493292 -2.4980414
v 0.3195850 0.3277160 -1.4265690
vn 0.8977459 4.4591284 2.7109065
v 0.3564080 0.3264080 -1.4362760
vn -3.2320988 4.3058939 1.0551217
v 0.3573300 0.3285040 -1.4365840
vn -2.8359001 0.3261358 4.8868637
v 0.3571890 0.3269800 -1.4364361
vn -1.3610389 5.0666542 -3.1834815
v 0.3670250 0.3300590 -1.4391730
vn -1.9370333 4.7993751 -3.4871874
v 0.3655420 0.3296080 -1.4391659
vn 0.4110508 5.9561386 0.2489576
v 0.3614940 0.3294910 -1.4362060
vn -1.5301762 4.5609479 2.9408102
v 0.3562020 0.3272390 -1.4369630
vn -0.6496655 5.7696834 0.6927745
v 0.3419430 0.3258390 -1.4331130
vn 0.5623224 5.7748146 -2.0654838
v 0.3225750 0.3266730 -1.4283299
vn 0.2368218 6.1014566 -0.9808328
v 0.3391790 0.3256640 -1.4329900
vn -0.6294485 6.0445042 -0.2108400
v 0.3541570 0.3273560 -1.4364970
vn 1.2254772 5.7280087 -1.5442710
v 0.3197730 0.3273010 -1.4274720
vn -1.9113137 5.5709195 -1.5231993
v 0.3641180 0.3293500 -1.4385630
vn 3.0348756 5.2062297 1.6819495
v 0.3160680 0.3288170 -1.4269770
vn 0.4770617 6.1962471 0.2424651
v 0.3362890 0.3261990 -1.4325140
vn 0.4855344 6.1280713 1.0868520
v 0.3340440 0.3259890 -1.4310030
vn 1.2148669 5.9973164 1.2746387
v 0.3297970 0.3266550 -1.4295930
vn -1.1482654 3.1017876 -0.4034118
v 0.3679600 0.3300400 -1.4406650
vn 0.7956306 4.5183969 -3.6065030
v 0.3469540 0.3293660 -1.4347590
vn -2.0821033 4.1297479 -3.2404416
v 0.3460330 0.3293850 -1.4346300
vn -1.7091775 5.6866169 1.1405559
v 0.3408750 0.3257780 -1.4339110
vn -0.0665792 5.8921533 0.9194034
v 0.3394490 0.3255590 -1.4344870
vn -0.6838605 4.8898153 2.5055091
v 0.3421430 0.3266620 -1.4340860
vn 2.2983718 5.6729307 0.1751388
v 0.3173980 0.3281430 -1.4271070
vn 0.9256217 6.0261307 1.0952563
v 0.3312010 0.3269090 -1.4318720
vn 1.0415093 5.6194477 2.1141765
v 0.3139760 0.3298540 -1.4266200
vn 0.9593760 5.8406124 -1.7432054
v 0.3485710 0.3283280 -1.4353740
vn -0.9201458 5.6216464 1.9182014
v 0.3434840 0.3266780 -1.4348310
vn -4.7538276 3.5923843 0.6757964
v 0.3444240 0.3272290 -1.4344640
vn -0.9356884 6.0960221 0.9314697
v 0.3253230 0.3265610 -1.4291520
vn -4.6955252 3.0980771 -2.4554734
v 0.3450660 0.3281490 -1.4348249
vn 2.2548575 5.2851496 1.6580958
v 0.3150790 0.3300180 -1.4279590
vn 0.1463610 6.1392698 -0.7114514
v 0.3526940 0.3270000 -1.4369210
vn -0.2698727 6.1589856 -1.1101934
v 0.3537480 0.3267840 -1.4388649
vn -0.3732321 4.7843618 -3.8890612
v 0.3468570 0.3281930 -1.4356730
vn -2.4644721 4.7804728 -2.8626184
v 0.3455240 0.3279140 -1.4357170
vn -1.4896693 5.6545734 1.8094696
v 0.3402140 0.3259010 -1.4352680
vn -0.4180270 5.8949046 1.1066210
v 0.3269090 0.3271490 -1.4295200
vn -1.7049482 2.8996215 0.0617334
v 0.3672570 0.3296680 -1.4418750
vn 0.0539320 6.0212245 0.2651812
v 0.3233120 0.3262710 -1.4306370
vn 1.3743956 5.9565063 -0.6901520
v 0.3210680 0.3267630 -1.4287220
vn -1.2009922 6.0895185 0.1950377
v 0.3591550 0.3288300 -1.4388880
vn -3.2175789 5.3188338 -0.0617092
v 0.3574010 0.3280990 -1.4386990
vn -2.3435175 5.6133285 -0.4580741
v 0.3560980 0.3273400 -1.4377990
vn -2.1679935 5.3888226 -1.4435968
v 0.3661180 0.3289980 -1.4405230
vn 0.0491820 6.1920266 -0.8734478
v 0.3623610 0.3289830 -1.4399450
vn 0.8112139 6.1624155 0.6442727
v 0.3335500 0.3264320 -1.4331000
vn -0.5046765 6.0440245 0.1130948
v 0.3592360 0.3291690 -1.4405590
vn 0.9665458 6.0848026 0.2177098
v 0.3314060 0.3270080 -1.4328740
vn 0.3954825 5.8268924 0.2041231
v 0.3484260 0.3285660 -1.4388191
vn -0.0273692 6.0725231 1.2462380
v 0.3265190 0.3273620 -1.4319170
vn -1.1541820 5.6940193 0.9156362
v 0.3420920 0.3268630 -1.4348980
vn -1.7321345 5.6458321 -0.6723237
v 0.3472370 0.3276390 -1.4369010
vn -1.2408664 5.7386150 -1.1703455
v 0.3459300 0.3271420 -1.4372849
vn -0.8837312 5.7929254 -1.7610389
v 0.3650460 0.3287700 -1.4404230
vn 3.8305187 4.7280965 1.5383801
v 0.3165980 0.3292580 -1.4291461
vn -2.7630091 5.0057945 0.0486495
v 0.3578120 0.3288760 -1.4406160
vn -0.9888299 5.8398533 -0.5955454
v 0.3549700 0.3262870 -1.4413010
vn 1.5117084 5.9197173 -0.0388041
v 0.3528040 0.3265770 -1.4406331
vn -0.0584502 5.8728662 1.8723304
v 0.3114940 0.3306820 -1.4286450
vn 0.8709521 6.2020502 0.0535093
v 0.3290980 0.3271270 -1.4337090
vn 0.3575090 6.1618276 0.0617891
v 0.3491140 0.3281350 -1.4368280
vn -1.6744928 5.7504845 1.5829763
v 0.3251430 0.3268230 -1.4313000
vn -1.1690968 6.0678616 -0.1543113
v 0.3442330 0.3270170 -1.4369220
vn 1.1355593 5.3480911 2.1674607
v 0.3229480 0.3264270 -1.4314400
vn -2.9659481 5.1676655 0.9030099
v 0.3467670 0.3274380 -1.4377990
vn -2.7938805 4.8636713 0.7266670
v 0.3474290 0.3283570 -1.4385860
vn 2.2214348 5.2971644 1.5970165
v 0.3201350 0.3270960 -1.4306260
vn -2.0822589 3.3332705 0.4425148
v 0.3667200 0.3294300 -1.4434340
vn 1.5230112 5.7486334 0.7950114
v 0.3381520 0.3256920 -1.4341960
vn 0.7967671 6.0200119 1.3955564
v 0.3131140 0.3304260 -1.4283810
vn 0.2998250 6.1989946 0.7711446
v 0.3355420 0.3266680 -1.4349149
vn -0.0704431 5.8158922 -1.7308787
v 0.3597390 0.3290730 -1.4413500
vn 2.3885081 5.7986631 -0.1094968
v 0.3503840 0.3277880 -1.4384260
vn -0.9224075 5.7572622 1.2886102
v 0.3456640 0.3271100 -1.4381940
vn -0.6987457 5.0933347 2.3715351
v 0.3239020 0.3265100 -1.4318020
vn -0.8247918 6.1317644 0.3887017
v 0.3424570 0.3267370 -1.4380200
vn 1.8105578 4.2799053 4.1026158
v 0.3225740 0.3270530 -1.4320660
vn 2.4167402 4.5215893 3.5047395
v 0.3198030 0.3276380 -1.4312010
vn -3.1618679 5.1653414 1.2237061
v 0.3657060 0.3288430 -1.4441850
vn -1.2268583 6.0184665 0.9837620
v 0.3409460 0.3264880 -1.4364160
vn 3.3877952 4.6162171 2.0130601
v 0.3182990 0.3281260 -1.4304770
vn -1.9274821 5.6920724 0.3913837
v 0.3650660 0.3283750 -1.4434260
vn 2.4985237 5.3273807 1.5980945
v 0.3161780 0.3300600 -1.4303850
vn -0.2841937 6.0807948 -0.3404553
v 0.3639380 0.3281860 -1.4430480
vn 0.9879996 6.1525249 0.5735456
v 0.3140080 0.3305580 -1.4313910
vn -2.3442774 4.6206884 -2.0342088
v 0.3579730 0.3288050 -1.4414990
vn 0.6575651 5.7226715 2.3210528
v 0.3376670 0.3266420 -1.4365470
vn -4.1011744 4.3521819 -1.8098767
v 0.3569820 0.3276610 -1.4416230
vn 0.1711100 6.1010113 -0.2057850
v 0.3608260 0.3285050 -1.4427660
vn 0.4938337 5.5912166 2.6264729
v 0.3394810 0.3264070 -1.4366220
vn -2.5146506 5.2895775 -1.9375752
v 0.3583470 0.3280540 -1.4427040
vn 1.7779377 5.6414075 1.1370358
v 0.3163040 0.3305250 -1.4320000
vn -3.6324058 5.0623226 -0.5772603
v 0.3558740 0.3269650 -1.4401290
vn 0.9220122 6.0065064 1.4342525
v 0.3113180 0.3310770 -1.4305350
vn 0.7624569 5.5979548 2.4173741
v 0.3242890 0.3277250 -1.4333280
vn 1.9251287 4.5347614 3.7225075
v 0.3208730 0.3283350 -1.4323070
vn -1.5155066 5.8888621 1.0215461
v 0.3461770 0.3276810 -1.4392231
vn 2.6194885 5.0234890 2.5512733
v 0.3189180 0.3290030 -1.4322590
vn -0.8157377 1.6721915 0.3210063
v 0.3672730 0.3299910 -1.4449511
vn 0.7762150 6.0222130 1.4610023
v 0.3409890 0.3267770 -1.4377960
vn 0.5604795 5.4143534 1.7881224
v 0.3386140 0.3274770 -1.4378250
vn -2.2987669 5.4765100 -0.0244608
v 0.3564900 0.3267480 -1.4430170
vn -2.0424051 5.7083602 1.3737464
v 0.3593420 0.3284380 -1.4434890
vn 0.4401571 5.8066435 1.0892408
v 0.3546870 0.3262900 -1.4421190
vn 0.3192793 5.9852901 1.1829804
v 0.3635110 0.3282360 -1.4437670
vn 1.5763355 6.0098376 -0.3126947
v 0.3289990 0.3269510 -1.4360750
vn 1.4609963 5.9916358 0.7474220
v 0.3274370 0.3275490 -1.4335780
vn 2.0658813 5.7064095 1.3420117
v 0.3517310 0.3271400 -1.4418660
vn -2.2544868 5.3725462 -0.8547568
v 0.3473940 0.3283330 -1.4394350
vn 1.7409024 5.9648285 -0.3820750
v 0.3501450 0.3277380 -1.4412659
vn 0.1237117 5.7759728 -1.3995817
v 0.3485660 0.3283860 -1.4400750
vn 1.7649112 5.6400609 1.9529458
v 0.3226480 0.3284840 -1.4337519
vn -0.9197170 5.9477005 -1.2524238
v 0.3474180 0.3276600 -1.4410020
vn -1.4747984 5.9014854 0.6954213
v 0.3439840 0.3274090 -1.4391900
vn -0.7295569 5.7934694 1.3455304
v 0.3602060 0.3290450 -1.4444669
vn 0.6893017 5.9002323 1.9499062
v 0.3628550 0.3291440 -1.4457660
vn 1.1933882 5.8101406 1.3167971
v 0.3394600 0.3274040 -1.4383460
vn -0.6715010 6.0749197 1.2905080
v 0.3339200 0.3268620 -1.4365730
vn -1.3921045 5.7989225 0.9721701
v 0.3325600 0.3265720 -1.4374130
vn -1.0150956 6.1233292 -0.2924978
v 0.3429860 0.3269570 -1.4406110
vn -0.6838403 2.8904870 0.8461486
v 0.3650030 0.3293100 -1.4471720
vn 0.6230988 6.1730838 0.5496294
v 0.3420710 0.3268930 -1.4401931
vn 0.3243209 6.1288023 0.6560077
v 0.3260060 0.3278060 -1.4336730
vn -1.1605216 5.8188915 -0.5753176
v 0.3449200 0.3277240 -1.4403830
vn 0.9768801 6.1429963 0.7053400
v 0.3216720 0.3291950 -1.4361950
vn -3.3813560 5.0957718 0.4695786
v 0.3581990 0.3277350 -1.4438790
vn 1.7293911 5.1117287 3.1028934
v 0.3526100 0.3276200 -1.4436430
vn -0.6530182 5.8122582 1.6670939
v 0.3645450 0.3286520 -1.4452220
vn 0.6120680 6.0486126 -0.1935052
v 0.3156450 0.3307140 -1.4328890
vn 1.2840847 5.9569473 0.9652660
v 0.3384820 0.3275140 -1.4400570
vn 0.2536446 5.9263935 1.9195718
v 0.3371130 0.3275090 -1.4383730
vn -0.6975919 5.9217563 1.8562036
v 0.3358370 0.3279170 -1.4395550
vn 0.1350544 6.2307577 -0.1693126
v 0.3322300 0.3265800 -1.4359280
vn -1.4018902 5.8547745 -1.2621968
v 0.3457200 0.3275460 -1.4417200
vn 2.1150906 5.8521700 0.7207045
v 0.3269560 0.3277880 -1.4368089
vn -2.0181077 5.1344833 1.8547666
v 0.3572470 0.3272220 -1.4444010
vn 1.7491976 5.9487596 0.4250407
v 0.3185870 0.3296830 -1.4341800
vn 0.2955632 5.5782566 2.1940894
v 0.3553820 0.3266270 -1.4433510
vn 1.8326305 5.9116468 -0.5450653
v 0.3167280 0.3303980 -1.4332730
vn 1.7867903 5.7367616 0.3371186
v 0.3137060 0.3305580 -1.4341120
vn 0.2886505 2.5596156 0.8006196
v 0.3644030 0.3293970 -1.4476219
vn 1.2965335 6.0897417 -0.1965698
v 0.3158560 0.3302220 -1.4351031
vn 0.1910738 5.5865498 2.5504780
v 0.3511070 0.3277990 -1.4434080
vn -0.4544317 5.8748045 0.4302614
v 0.3496690 0.3274540 -1.4430521
vn 2.0719302 5.8322010 0.9006827
v 0.3121580 0.3310890 -1.4319400
vn -0.2361220 6.1927919 0.5120270
v 0.3472710 0.3276180 -1.4424109
vn -1.4756949 5.8307791 1.1911417
v 0.3332190 0.3273690 -1.4386940
vn 1.5163692 5.9101400 0.1528326
v 0.3300210 0.3265500 -1.4381790
vn -0.2784069 5.9170880 0.9075838
v 0.3307700 0.3264700 -1.4387380
vn -0.9468256 5.7731838 -1.7147721
v 0.3444380 0.3267550 -1.4423070
vn 0.1793167 4.8007689 3.5078380
v 0.3563520 0.3282010 -1.4463600
vn 0.7137012 5.8074627 1.6500294
v 0.3366700 0.3286130 -1.4413570
vn 2.5248303 5.6216211 0.9830198
v 0.3112670 0.3319320 -1.4336640
vn -1.6683925 5.9931645 0.2804816
v 0.3340980 0.3275190 -1.4401350
vn 1.2672246 4.0512576 4.4357247
v 0.3517990 0.3288670 -1.4445519
vn -1.1775398 3.8651860 4.2545300
v 0.3509640 0.3283080 -1.4442980
vn 0.9391910 6.1387925 -0.3909784
v 0.3430590 0.3269900 -1.4420340
vn -3.1327536 5.3238602 -0.0747811
v 0.3461120 0.3274190 -1.4433270
vn -2.4840624 5.2317882 -0.4949204
v 0.3451790 0.3266210 -1.4434060
vn -2.0224655 5.0354919 2.9515021
v 0.3573580 0.3279900 -1.4456390
vn 1.7523458 4.5637350 3.7080789
v 0.3534080 0.3279250 -1.4446150
vn 0.3319161 3.2818637 1.2578813
v 0.3624460 0.3299310 -1.4479430
vn -1.1618140 5.6017900 2.3282461
v 0.3594860 0.3291050 -1.4460560
vn 1.7237825 5.9736142 0.6960837
v 0.3403690 0.3274420 -1.4422880
vn -0.6717938 2.9154520 5.3505583
v 0.3488230 0.3286850 -1.4447750
vn -1.1288605 2.4875326 5.1550236
v 0.3494920 0.3294040 -1.4447340
vn -2.1167488 5.5032368 0.9102166
v 0.3355270 0.3284970 -1.4413960
vn -0.4325866 4.0428491 3.2399855
v 0.3496010 0.3277810 -1.4443181
vn -0.2996637 5.3757973 3.0654216
v 0.3475140 0.3282700 -1.4442190
vn -2.8597631 5.1809897 1.9491436
v 0.3467160 0.3279080 -1.4439930
vn -0.9333665 6.1003251 0.9379126
v 0.3320340 0.3271780 -1.4401790
vn 0.4979057 4.8205729 2.4196029
v 0.3509750 0.3298890 -1.4452050
vn -0.1247925 4.7686419 1.9908353
v 0.3497340 0.3299410 -1.4451410
vn 1.1869069 6.1201115 0.0363577
v 0.3185990 0.3295060 -1.4372780
vn 2.0643284 4.6440248 3.6704028
v 0.3541070 0.3286570 -1.4456530
vn 2.2041059 5.5097494 1.4431272
v 0.3139600 0.3306440 -1.4353020
vn -0.4251835 5.4492416 2.1660044
v 0.3595030 0.3300850 -1.4474850
vn 1.9003736 5.8260956 1.1238575
v 0.3409680 0.3274390 -1.4440410
vn -1.2488178 4.3984203 1.5150414
v 0.3487800 0.3299170 -1.4454030
vn -1.6331604 5.0301328 1.9395149
v 0.3448920 0.3266320 -1.4445020
vn 0.2182552 5.8857841 -0.0975398
v 0.3442740 0.3264390 -1.4435710
vn 0.6012761 5.9832268 1.6751773
v 0.3304800 0.3273700 -1.4413030
vn 0.9645448 5.6658478 1.6082819
v 0.3301650 0.3267280 -1.4396930
vn 2.3952084 5.7183242 0.9538353
v 0.3278380 0.3278480 -1.4396130
vn 1.5978712 5.9143653 0.9149519
v 0.3242470 0.3290340 -1.4377739
vn -1.2545897 6.0540752 0.5054135
v 0.3587920 0.3300750 -1.4482940
vn 0.0494488 3.4638801 0.6718749
v 0.3612990 0.3303020 -1.4487160
vn -0.6792336 5.4268312 2.8717041
v 0.3571900 0.3295160 -1.4476600
vn 1.4243296 5.2706547 1.9255288
v 0.3522710 0.3298620 -1.4459070
vn -2.3656313 4.9358740 2.5363405
v 0.3472200 0.3288130 -1.4451300
vn 1.8333652 5.9723368 0.5457866
v 0.3246910 0.3290700 -1.4403660
vn 0.8438094 5.5936651 2.0880797
v 0.3437390 0.3267550 -1.4447500
vn 0.9291232 6.1673493 0.6785220
v 0.3229400 0.3294390 -1.4402120
vn 2.1550460 5.4657640 1.3014177
v 0.3181880 0.3296360 -1.4381109
vn 0.0526824 6.1799455 0.9363785
v 0.3513660 0.3299710 -1.4473979
vn -0.4880714 6.0961814 0.1282813
v 0.3500530 0.3296710 -1.4465470
vn 1.5700002 4.0598407 0.8325176
v 0.3162940 0.3302690 -1.4363290
vn 0.9086604 5.4567699 2.8095529
v 0.3552320 0.3294340 -1.4474710
vn 1.0805591 2.1061597 0.6950234
v 0.3132250 0.3314790 -1.4364860
vn 0.6680319 5.8675866 0.1946048
v 0.3371190 0.3289490 -1.4433280
vn -1.6329715 5.4495077 -0.1959320
v 0.3362560 0.3288880 -1.4426850
vn -2.1505036 5.7707262 -0.4299830
v 0.3345240 0.3277580 -1.4426830
vn -0.6617670 6.1199169 0.4929619
v 0.3331460 0.3273240 -1.4417950
vn -2.6824412 5.2821484 1.9808919
v 0.3462140 0.3285250 -1.4461670
vn -1.8461597 5.8408022 0.6464926
v 0.3481750 0.3296290 -1.4465940
vn 1.8434618 5.8744392 0.9463801
v 0.3263860 0.3284580 -1.4409820
vn -0.7573473 5.3684282 3.0783887
v 0.3439290 0.3275490 -1.4459730
vn -0.0227374 4.0217943 0.8864578
v 0.3605890 0.3303040 -1.4500099
vn -3.2373345 4.9304695 -2.1202936
v 0.3355240 0.3279370 -1.4436690
vn 0.5554623 3.9287720 0.5837245
v 0.3194890 0.3294820 -1.4389670
vn 0.0835627 6.0088439 1.7597948
v 0.3540520 0.3301670 -1.4493650
vn -0.0583378 5.5847397 1.8838340
v 0.3581130 0.3299200 -1.4495190
vn 0.4833317 5.9872470 1.6570655
v 0.3422640 0.3281020 -1.4469130
vn 0.8699195 1.4492810 0.6418388
v 0.3174170 0.3305430 -1.4391140
vn 0.3590278 6.0821767 0.1795690
v 0.3378300 0.3285750 -1.4457480
vn -2.1423898 5.2881398 -1.6628985
v 0.3368240 0.3287930 -1.4440930
vn 0.7054251 6.0968347 1.2444067
v 0.3310600 0.3276110 -1.4429270
vn 1.7842883 5.9047785 0.9996347
v 0.3278360 0.3284990 -1.4425900
vn 0.4888295 2.3755155 1.3184680
v 0.3614940 0.3306470 -1.4515680
vn 0.3334526 2.6693692 0.4789517
v 0.3216050 0.3297660 -1.4411050
vn 0.0521187 5.5490656 2.8501792
v 0.3588120 0.3307820 -1.4508610
vn 1.0398445 6.1042309 0.7646176
v 0.3403390 0.3280920 -1.4458930
vn -1.4298048 5.7489123 1.8508525
v 0.3481100 0.3299690 -1.4484130
vn -0.8850505 5.3994036 -0.2636037
v 0.3353020 0.3273310 -1.4448980
vn -3.0290275 4.9287853 -0.1616190
v 0.3365300 0.3279220 -1.4452410
vn 0.3299013 1.3847752 0.8281527
v 0.3619760 0.3318160 -1.4534980
vn -2.0672135 5.8037157 0.8985820
v 0.3462110 0.3290450 -1.4479560
vn -0.2324173 5.8997149 1.7714422
v 0.3567530 0.3310120 -1.4523190
vn 0.0366680 5.5438576 2.4893839
v 0.3536320 0.3306850 -1.4514920
vn -3.0828514 5.2613282 1.3086874
v 0.3472120 0.3295370 -1.4484850
vn 0.8039259 5.7225013 2.1180315
v 0.3527870 0.3305560 -1.4509480
vn -0.4671478 3.1309173 1.3047602
v 0.3366470 0.3287870 -1.4465100
vn -1.4201931 4.1146135 2.5575018
v 0.3359350 0.3277100 -1.4458910
vn 0.3966644 3.4312618 0.2591387
v 0.3335960 0.3277460 -1.4449250
vn 0.4496623 3.0278645 0.8674390
v 0.3311350 0.3280800 -1.4446030
vn 0.8580358 3.0704074 0.4450779
v 0.3245530 0.3293730 -1.4424340
vn -0.0745249 3.5503554 0.4491667
v 0.3409870 0.3283170 -1.4485370
vn -0.0105032 5.4222970 2.6596262
v 0.3595690 0.3320820 -1.4529840
vn 0.5490274 5.8494310 2.1501608
v 0.3512360 0.3307640 -1.4506260
vn -0.0064577 5.8187242 2.1343596
v 0.3558500 0.3305460 -1.4499201
vn 0.8545207 4.3261795 0.0556663
v 0.3390250 0.3281980 -1.4469171
vn -0.2497733 2.9997013 0.8106402
v 0.3351530 0.3274830 -1.4457320
vn -2.3588793 5.4854593 0.6543082
v 0.3461080 0.3289180 -1.4496180
vn 0.6986917 2.8184946 0.4902874
v 0.3291840 0.3282720 -1.4444540
vn -0.5048606 4.2284894 0.8515366
v 0.3597790 0.3324100 -1.4538929
vn -0.9929451 5.9075394 1.5512459
v 0.3576710 0.3318010 -1.4545920
vn 0.7259241 5.5137749 2.7758820
v 0.3545860 0.3313730 -1.4527000
vn -0.6573082 5.3642578 2.7873266
v 0.3520800 0.3316940 -1.4525920
vn -2.2432749 2.7278595 0.7868463
v 0.3462920 0.3294370 -1.4512060
vn -0.8364306 6.0473304 1.3113892
v 0.3442230 0.3285000 -1.4484380
vn 0.7560595 2.8052053 0.2039220
v 0.3267470 0.3288740 -1.4437110
vn -0.2686777 3.0163634 0.7677911
v 0.3415540 0.3285070 -1.4497350
vn -0.0757529 6.0328531 1.7164302
v 0.3497340 0.3307430 -1.4505481
vn -2.1124020 4.8613362 1.5991393
v 0.3476510 0.3307810 -1.4503210
vn -0.3277215 2.5491793 0.6405950
v 0.3600350 0.3324510 -1.4557570
vn -1.7066723 5.6675386 1.7297338
v 0.3587390 0.3319930 -1.4532239
vn 0.3177132 5.6977358 2.4386590
v 0.3569860 0.3320020 -1.4552391
vn -0.3287031 6.0065923 1.3981198
v 0.3449850 0.3288000 -1.4501580
vn -0.1342000 5.9451466 1.9873108
v 0.3432710 0.3290080 -1.4505050
vn -1.5088131 2.0226247 0.3271459
v 0.3471900 0.3307360 -1.4521689
vn -0.3118578 3.3696480 0.6509131
v 0.3482400 0.3312610 -1.4522460
vn 0.3162000 1.2211015 0.1470372
v 0.3374280 0.3289830 -1.4482720
vn -0.5932413 4.9659290 2.2377355
v 0.3528520 0.3325860 -1.4536380
vn -0.6926433 3.1063070 0.8847885
v 0.3456480 0.3291410 -1.4511400
vn -0.0749677 1.7761421 0.7662303
v 0.3422360 0.3292620 -1.4511950
vn -1.2826595 3.7213254 0.1343869
v 0.3506110 0.3313440 -1.4537840
vn -3.1580296 4.8480573 1.1332048
v 0.3514490 0.3318260 -1.4534990
vn 1.3243238 5.6067991 2.4002948
v 0.3556860 0.3317630 -1.4540780
vn 1.1025796 5.6476612 1.7453386
v 0.3540650 0.3329700 -1.4551170
vn -2.0613332 5.4036779 0.2273449
v 0.3531980 0.3329020 -1.4549160
vn -0.8181184 1.9147319 -0.3771854
v 0.3508900 0.3311650 -1.4552979
vn 0.2374029 3.2747886 1.4943056
v 0.3567170 0.3328310 -1.4568900
vn 0.6457384 2.5794179 0.9366472
v 0.3552560 0.3330790 -1.4568160
vn -0.9404999 3.7803426 0.0345364
v 0.3538580 0.3331300 -1.4563220
vn -0.0097585 1.3786314 0.4909874
v 0.3591580 0.3332500 -1.4580179
vn -1.9131707 2.5840256 -0.6015508
v 0.3518540 0.3314880 -1.4557490
vn -1.1479840 1.3668103 -0.2360746
v 0.3531880 0.3325240 -1.4570560
vn 1.2769639 5.6180863 -2.4390106
v 0.2651750 0.3383320 -1.4028350
vn 0.3069184 3.3575792 -2.1198401
v 0.2245690 0.3452370 -1.3931050
vn -0.6379411 1.6002421 -1.3367019
v 0.2102740 0.3450500 -1.3877740
vn -0.4958165 5.8685150 -1.6928959
v 0.2341150 0.3432920 -1.3948210
vn 0.9192069 5.3773766 -2.0954247
v 0.2606890 0.3402420 -1.4026099
vn 0.2773968 2.1085038 -1.9571621
v 0.2219430 0.3459610 -1.3926020
vn 0.0870633 5.7237463 -2.1935835
v 0.2685180 0.3373460 -1.4038820
vn 2.0581796 5.5730972 -1.1262259
v 0.3052750 0.3324950 -1.4144400
vn 0.7404868 5.6585846 -2.4388409
v 0.2451810 0.3425550 -1.3987510
vn 0.0386202 5.6699243 -2.6610470
v 0.2415200 0.3429870 -1.3987640
vn -1.0704094 5.9849439 -1.4304910
v 0.2363640 0.3435110 -1.3965470
vn 0.1879358 3.4245851 -2.0371606
v 0.2313450 0.3431570 -1.3948150
vn 0.4998600 2.0954745 -2.0300546
v 0.2281520 0.3434220 -1.3949840
vn 0.6741405 5.0037684 -3.4215448
v 0.2265280 0.3446050 -1.3943150
vn -0.9510963 1.8859750 -1.8991114
v 0.2165430 0.3461780 -1.3906550
vn -1.4240550 6.0312462 -0.6336952
v 0.2774740 0.3379370 -1.4087030
vn -1.2452681 5.8888245 -1.1641408
v 0.2714370 0.3371040 -1.4056710
vn 0.5547229 5.7852788 -2.3013949
v 0.2663820 0.3373740 -1.4044271
vn -0.5642713 4.7238598 -3.8642788
v 0.2611770 0.3389330 -1.4041370
vn -0.1122334 5.9657764 -1.3307734
v 0.2512560 0.3416280 -1.4004080
vn -0.4421659 5.6801920 -1.3442748
v 0.2749610 0.3371540 -1.4078840
vn 0.5206702 5.8093152 -2.0713115
v 0.2538140 0.3398320 -1.4032871
vn 0.4336325 5.6610241 -2.4948707
v 0.2509710 0.3408350 -1.4024930
vn 0.5715486 5.8501630 -1.9208233
v 0.2485650 0.3411770 -1.4007649
vn -0.2874184 3.8323240 -0.7868381
v 0.2328120 0.3428990 -1.3970410
vn 0.1187856 1.7124639 -1.2798619
v 0.2255330 0.3441800 -1.3949760
vn 0.1942107 6.0674801 -1.6107156
v 0.3007660 0.3323860 -1.4161620
vn 1.7086983 5.1530943 -2.7574863
v 0.2965230 0.3345180 -1.4147600
vn 1.9069304 5.1576118 -2.8619196
v 0.2948030 0.3352110 -1.4140630
vn -0.8303536 6.1149387 -0.9221162
v 0.2696240 0.3366360 -1.4072840
vn -0.3090743 6.0133805 -1.4016398
v 0.2674690 0.3363520 -1.4073859
vn 0.8669122 5.7342882 -2.1541615
v 0.2638850 0.3367850 -1.4065660
vn -1.0168682 5.9283409 -1.1062703
v 0.2727050 0.3374950 -1.4072130
vn -0.2963517 4.0397573 -1.7901994
v 0.2386700 0.3429980 -1.3988470
vn 0.6885844 5.8069191 -1.9892499
v 0.3030030 0.3324040 -1.4160171
vn 0.5164245 5.8294129 -2.1933744
v 0.2572370 0.3396000 -1.4036950
vn 0.4482852 6.0099754 -1.7075909
v 0.2518720 0.3397340 -1.4043230
vn 1.9093223 5.7901382 -0.9137502
v 0.2469610 0.3407490 -1.4033010
vn 2.5667777 5.5005159 0.4309311
v 0.2886420 0.3371040 -1.4119560
vn 1.4816059 5.4886146 -2.6520238
v 0.3058620 0.3308010 -1.4177340
vn 1.5185059 5.8880010 -1.4160935
v 0.2453270 0.3417510 -1.4013460
vn -0.5600251 4.9225302 -0.8273601
v 0.2858780 0.3381500 -1.4132150
vn -0.1790467 1.9168758 -0.8290873
v 0.2405270 0.3417580 -1.4013910
vn -0.2301553 2.2902393 -0.7711557
v 0.2352960 0.3422330 -1.3997070
vn 0.0509725 6.2036905 -0.0946448
v 0.2794120 0.3381190 -1.4099489
vn -1.7415106 5.5550418 -1.3235710
v 0.2781020 0.3379830 -1.4103960
vn -0.7124248 5.9848766 -1.6047077
v 0.2739530 0.3371090 -1.4086130
vn -0.9418262 5.9890752 -1.2700486
v 0.2707760 0.3368240 -1.4084760
vn 1.3072386 5.2223697 -3.1854479
v 0.2620100 0.3380830 -1.4053479
vn 0.1018325 4.0185843 -4.6393695
v 0.2921410 0.3341570 -1.4162740
vn 0.7490757 5.7461104 -1.7223392
v 0.3102710 0.3288310 -1.4196950
vn 0.8593520 5.6001477 -2.6205809
v 0.3084210 0.3297860 -1.4184771
vn 1.3034948 4.9422388 -3.2558055
v 0.2887820 0.3363940 -1.4146100
vn 1.2138562 4.7059851 -2.3001812
v 0.2868540 0.3378220 -1.4139580
vn -0.3985618 3.2028847 -4.6422009
v 0.2834390 0.3368760 -1.4129710
vn -1.0220960 5.0268011 -2.4585240
v 0.2794950 0.3378370 -1.4122440
vn -1.7716701 5.8446112 -1.3309932
v 0.2764850 0.3373590 -1.4097710
vn -0.0773813 6.1759872 -0.9889520
v 0.2666430 0.3361610 -1.4086390
vn 1.2389686 5.6317372 -1.9783210
v 0.2616450 0.3368030 -1.4073820
vn 0.5008970 3.3515396 -1.0390074
v 0.2484200 0.3401310 -1.4045080
vn 0.8851472 2.9118629 -0.2270699
v 0.2445020 0.3418280 -1.4038310
vn 0.5058283 4.6338477 -0.9876524
v 0.2432630 0.3422180 -1.4014510
vn 0.0424066 1.7304417 -0.3927700
v 0.2324940 0.3425670 -1.3985380
vn 0.1018845 4.3472548 -3.5515680
v 0.2808790 0.3375370 -1.4129651
vn -2.1535809 5.1278901 -2.7896991
v 0.2781010 0.3368770 -1.4124190
vn -1.5584861 5.8366394 -1.5388328
v 0.2746990 0.3368320 -1.4106430
vn -1.5304589 2.3281097 -4.3643684
v 0.2862030 0.3373050 -1.4144980
vn -1.0858563 5.6496987 -0.6012760
v 0.2729420 0.3359330 -1.4110720
vn -1.7397922 2.0490370 -4.9029174
v 0.2843440 0.3349690 -1.4132950
vn 0.9179790 3.3518145 -4.3023047
v 0.2831410 0.3345820 -1.4133930
vn 0.6483696 0.9553154 -5.6532154
v 0.2832810 0.3355410 -1.4130090
vn -2.9563200 2.5258050 -4.4678726
v 0.2850200 0.3373200 -1.4135910
vn 0.9473817 5.7598820 -2.2701647
v 0.2983640 0.3319450 -1.4178610
vn 1.7208891 5.1703892 -3.0811949
v 0.2973730 0.3328790 -1.4164410
vn 1.4246397 5.5389576 -2.5627091
v 0.2591200 0.3383190 -1.4057980
vn 1.0305411 5.5903149 -2.2410967
v 0.2563410 0.3391650 -1.4061460
vn -1.0637234 2.3554447 -5.4193783
v 0.2883800 0.3354670 -1.4154190
vn -1.1278836 4.3696465 -4.1852598
v 0.2853360 0.3337270 -1.4147650
vn -2.6358380 1.7939067 -5.2235508
v 0.2858640 0.3346750 -1.4143370
vn 0.2922953 3.7735410 -4.6131682
v 0.2894250 0.3356970 -1.4153590
vn 0.8894478 4.9250622 -3.1560631
v 0.2834390 0.3336230 -1.4145910
vn -0.4672351 5.8900194 0.9995751
v 0.2729470 0.3360020 -1.4120390
vn 1.4175643 2.2752311 -5.5004644
v 0.2815230 0.3361250 -1.4137000
vn 1.0695541 6.1015911 -0.6132790
v 0.3082750 0.3290270 -1.4210730
vn 1.7478516 5.4928079 -2.3801103
v 0.3049780 0.3300830 -1.4194560
vn 1.0210843 5.7430539 -2.2355642
v 0.3030870 0.3301860 -1.4211370
vn -0.0591890 4.8266153 -3.8447025
v 0.2947170 0.3327050 -1.4177300
vn -0.0242930 6.0030451 -1.0524811
v 0.2765300 0.3364990 -1.4126920
vn -0.6024343 6.1621275 -0.9675971
v 0.2691900 0.3363330 -1.4097680
vn 1.0312811 5.6467466 -2.4570293
v 0.2575630 0.3379190 -1.4078190
vn 0.2188872 5.9238582 -1.8503571
v 0.2538350 0.3393690 -1.4060800
vn 0.1872236 2.8117833 -1.0017961
v 0.2501560 0.3393630 -1.4058059
vn 0.2362091 1.7281699 -0.1602369
v 0.2431170 0.3420490 -1.4034890
vn 1.2359374 5.8192530 -1.2328510
v 0.3061830 0.3294410 -1.4202150
vn -0.2918255 4.2021341 -4.6155319
v 0.2796810 0.3358690 -1.4138880
vn -0.2771272 6.2084770 0.2169417
v 0.2703060 0.3361950 -1.4115540
vn 1.0794783 6.0708103 -0.8879253
v 0.2623970 0.3364060 -1.4088640
vn -0.7766893 4.7937379 -3.5996418
v 0.2925650 0.3314000 -1.4183230
vn -0.8334463 3.5933461 -4.9195743
v 0.2890700 0.3329020 -1.4164510
vn 0.4339857 5.6516213 -2.3288908
v 0.2857310 0.3326890 -1.4164060
vn 0.5969840 5.8002195 -2.3343596
v 0.3002860 0.3305500 -1.4208200
vn 1.9036002 5.4546089 -1.8417505
v 0.2828510 0.3333860 -1.4154900
vn 1.5792563 4.9893231 -3.1800678
v 0.2800900 0.3352470 -1.4145910
vn 1.0413159 4.2258539 -0.7277288
v 0.2600800 0.3369980 -1.4097890
vn 0.1439841 2.0592382 -1.5038245
v 0.2543990 0.3375290 -1.4086560
vn 1.1015155 5.2112432 -1.8230791
v 0.2778520 0.3358340 -1.4138520
vn 0.0022121 3.4209204 -1.4742932
v 0.2565970 0.3373960 -1.4092950
vn 0.0952132 2.9833632 -1.5602986
v 0.2527820 0.3388320 -1.4073610
vn -0.1590879 6.0076675 -1.7170875
v 0.2660620 0.3356650 -1.4115340
vn 0.2717379 5.2135882 -3.0315261
v 0.2900660 0.3315980 -1.4178960
vn -0.5197697 5.3148465 -3.2496412
v 0.2959190 0.3313770 -1.4197789
vn 0.0515980 6.0094366 -1.1521962
v 0.3089790 0.3289130 -1.4226100
vn 2.2952104 5.1532073 -2.2323754
v 0.2779520 0.3357070 -1.4155860
vn 0.0726960 6.0169187 0.8306413
v 0.2745620 0.3369400 -1.4141380
vn -0.0634923 5.8222303 -1.5092220
v 0.2945820 0.3307560 -1.4203780
vn 0.3611584 5.8308730 -0.8007586
v 0.2917550 0.3308580 -1.4194230
vn -3.2431915 5.0233183 -1.6142890
v 0.3095900 0.3285930 -1.4239560
vn 0.9697029 6.0985789 -0.8899733
v 0.2881630 0.3315920 -1.4191570
vn -0.0007004 1.4462496 -1.1701570
v 0.2577610 0.3364410 -1.4104760
vn 1.6423597 5.0534010 -1.6183738
v 0.2764830 0.3366740 -1.4155190
vn 0.6784788 3.8686399 -0.6187633
v 0.2631720 0.3359840 -1.4114940
vn 0.8176367 2.0024860 0.2918482
v 0.2612440 0.3367680 -1.4114720
vn -1.3273697 5.6963515 0.1826746
v 0.2703080 0.3365340 -1.4131650
vn 1.7717508 5.6345344 -1.8527339
v 0.2815140 0.3336930 -1.4169281
vn 0.7902707 6.0093412 -1.4997495
v 0.2981580 0.3303850 -1.4219919
vn 1.0485525 6.0339689 0.2276866
v 0.2951460 0.3304790 -1.4224910
vn 1.9889877 5.7175736 0.3111698
v 0.2845760 0.3324000 -1.4191060
vn 0.7336919 5.7628670 -2.2991726
v 0.3058600 0.3282880 -1.4243560
vn 1.1930177 4.2717237 -3.2901874
v 0.2796290 0.3345860 -1.4170160
vn -0.2743649 5.9665790 -1.2097962
v 0.2744500 0.3369080 -1.4149491
vn -1.7753353 5.8789692 -0.9961334
v 0.2686270 0.3357290 -1.4126270
vn 1.2010069 5.5726008 2.1015086
v 0.2894660 0.3315600 -1.4217610
vn 1.0676403 5.8194675 0.5444490
v 0.2875670 0.3315130 -1.4203470
vn 1.6887050 5.3346548 1.3960949
v 0.2819670 0.3333310 -1.4183800
vn 0.0403381 5.2331719 -1.9178772
v 0.2791260 0.3332150 -1.4180070
vn -0.9891344 4.6211967 -0.8817352
v 0.3089480 0.3273590 -1.4252450
vn 0.6989025 3.6163001 -4.8892279
v 0.2777770 0.3346780 -1.4166090
vn 1.3485827 3.6387434 -2.7450058
v 0.2775490 0.3335790 -1.4172699
vn 2.3098226 4.3901081 -3.5861082
v 0.2765730 0.3359520 -1.4164060
vn -0.1906138 3.7228508 -1.2196929
v 0.2737040 0.3362830 -1.4164420
vn -0.5987216 2.8709478 -0.9698578
v 0.2665230 0.3345690 -1.4142200
vn -1.2081453 2.8230681 -0.5768452
v 0.2691250 0.3355040 -1.4154750
vn 0.0933968 2.2386675 -0.9669866
v 0.2648930 0.3347440 -1.4137790
vn -0.4031566 2.6522989 -0.4543152
v 0.2715650 0.3361490 -1.4165280
vn -2.0478277 2.4454627 1.6521800
v 0.3095240 0.3275750 -1.4261700
vn 1.1854693 5.8169308 -1.9518785
v 0.3002900 0.3294610 -1.4235730
vn 1.5805707 6.0377102 0.0957020
v 0.2964890 0.3305250 -1.4244150
vn 3.4463158 4.5276947 2.4240956
v 0.2827970 0.3335140 -1.4197640
vn -1.0908684 4.9666300 2.8746529
v 0.2803490 0.3333510 -1.4186090
vn 0.2817754 3.4951696 2.5367832
v 0.2812860 0.3347350 -1.4190340
vn 0.1124844 4.0965986 3.2085509
v 0.3086110 0.3276250 -1.4263040
vn -0.2336449 5.3330297 2.9952531
v 0.3065770 0.3281390 -1.4265280
vn 2.9311240 4.4326992 2.9165740
v 0.2818400 0.3349440 -1.4203230
vn 0.5513337 3.8847117 2.7422333
v 0.2780490 0.3333220 -1.4197930
vn -1.2244430 2.5451703 5.1009512
v 0.2797710 0.3344170 -1.4199179
vn 1.1082673 6.0470958 -1.1028618
v 0.3026190 0.3286930 -1.4248379
vn 3.5956149 2.4046812 -0.8674421
v 0.2761690 0.3348130 -1.4180861
vn 0.7344049 2.5043516 -1.1939483
v 0.2751430 0.3357640 -1.4176800
vn 1.5998614 5.9328861 1.0419905
v 0.2919980 0.3313980 -1.4225930
vn 2.5766637 3.2092617 1.4917314
v 0.2771500 0.3333940 -1.4192810
vn 3.8945491 0.3567121 4.1353893
v 0.2769850 0.3343370 -1.4194731
vn 0.6011196 5.9054928 -0.2493576
v 0.3059550 0.3278770 -1.4255800
vn 1.2233064 -0.3825807 5.9854498
v 0.2791350 0.3352420 -1.4199290
vn 1.6178393 1.0792880 3.1845753
v 0.2793340 0.3362180 -1.4201770
vn 1.6856394 -0.0805111 5.3094082
v 0.2781640 0.3359820 -1.4192910
vn 0.2487698 1.0303057 2.2268753
v 0.2781260 0.3372000 -1.4195970
vn 0.7043470 0.4490925 2.7656355
v 0.2766460 0.3360340 -1.4192780
vn 1.4525106 4.3680744 4.0086064
v 0.2879840 0.3325530 -1.4226960
vn 2.0700846 5.1890316 2.5415952
v 0.2862400 0.3323020 -1.4213639
vn 1.0265393 0.6094627 4.2472429
v 0.2780290 0.3340540 -1.4202870
vn 1.2850332 2.0630732 1.2993166
v 0.2808790 0.3361680 -1.4213160
vn 0.2834779 6.2237263 0.1159527
v 0.3019940 0.3287130 -1.4270070
vn -0.7559491 1.2640182 1.1128794
v 0.2773750 0.3371100 -1.4200050
vn 1.6631625 5.8365526 -1.0152292
v 0.2998090 0.3291180 -1.4250669
vn 1.6608576 5.8911095 -0.6996591
v 0.2923360 0.3313420 -1.4242010
vn 2.2622027 4.4208374 3.7517612
v 0.2865820 0.3333380 -1.4227370
vn 2.5553639 3.9737558 3.4119248
v 0.2843870 0.3335370 -1.4221610
vn 3.1422586 4.8254867 1.3319749
v 0.2906210 0.3324270 -1.4236730
vn 0.1341400 1.4580859 0.5854633
v 0.2894340 0.3340140 -1.4235140
vn 0.0087918 4.4819269 3.6284933
v 0.2888490 0.3331500 -1.4234350
vn 1.3164158 1.8091421 2.3066106
v 0.2853090 0.3350050 -1.4234340
vn 1.9213259 2.0519047 1.8473725
v 0.2831230 0.3350880 -1.4224310
vn -0.3330053 4.9547443 3.0626640
v 0.3052110 0.3286910 -1.4283330
vn -0.4583975 5.8525095 2.0407205
v 0.3028370 0.3289860 -1.4283130
vn 2.6752617 5.3469982 1.0139793
v 0.2980140 0.3297990 -1.4260650
vn 0.6070443 2.5921655 -1.0557536
v 0.2885090 0.3330700 -1.4247611
vn 1.4938428 1.5550668 1.2555900
v 0.2860530 0.3349160 -1.4240620
vn 1.4008853 4.6790776 1.2103859
v 0.3005130 0.3285030 -1.4284040
vn 4.1159468 2.4412515 3.9142981
v 0.2986450 0.3300270 -1.4272070
vn 0.3718111 3.4452748 2.9250536
v 0.2979700 0.3310410 -1.4275820
vn 0.6622196 2.8259172 0.8844905
v 0.2966030 0.3307250 -1.4272640
vn 0.4805230 3.4194262 0.0078971
v 0.2946420 0.3310510 -1.4264441
vn -1.2424177 4.6219192 3.8988118
v 0.3038300 0.3297430 -1.4293630
vn 3.8448024 2.5706177 2.5192707
v 0.2997730 0.3290910 -1.4282820
vn 4.4795966 1.3241066 3.7950668
v 0.2998870 0.3305520 -1.4283561
vn 1.7720748 2.1687849 2.4757247
v 0.2992190 0.3315680 -1.4281420
vn 2.1022236 2.9315193 -1.4233483
v 0.2902690 0.3324450 -1.4247611
vn 1.3302994 2.5790277 0.6380565
v 0.2875230 0.3336630 -1.4246150
vn 1.4424034 3.6270533 3.0582347
v 0.3011660 0.3290450 -1.4296150
vn -1.1686959 3.3012643 2.1224074
v 0.3026570 0.3297100 -1.4302920
vn -0.8729665 4.1240244 4.2205515
v 0.3049330 0.3313140 -1.4303139
vn 0.4105525 2.0243936 -0.6715672
v 0.2915980 0.3308020 -1.4262800
vn -0.2065436 0.7633836 0.2577533
v 0.2974380 0.3313610 -1.4289560
vn 1.0638176 1.4982651 0.7375510
v 0.2996710 0.3322390 -1.4301569
vn 1.7479016 1.2849000 1.2546341
v 0.3004860 0.3318420 -1.4305260
vn 0.9354499 1.9081874 2.6779165
v 0.3018470 0.3299110 -1.4304700
vn -0.6730698 2.6760056 1.7181132
v 0.3044900 0.3320870 -1.4314660
vn 2.3847182 4.6318717 -3.4592156
v 0.3556740 0.3530900 -1.3371620
vn 1.8660789 4.8941598 -3.3646169
v 0.3535570 0.3534610 -1.3379040
vn 2.1975055 5.1630516 -2.6747401
v 0.3544810 0.3524200 -1.3388990
vn 2.2893624 4.7115436 -3.3589144
v 0.3540740 0.3520140 -1.3402081
vn 1.3078725 5.5174074 -2.6827061
v 0.3490760 0.3544630 -1.3384980
vn 1.6159869 5.3022413 -2.8982139
v 0.3438720 0.3552480 -1.3393030
vn 1.5392470 5.3218317 -2.5877171
v 0.3511110 0.3536610 -1.3396820
vn 1.7996564 4.4352102 -3.9860263
v 0.3517230 0.3525600 -1.3408580
vn 1.4762037 5.1223345 -3.2601261
v 0.3478650 0.3532490 -1.3414850
vn 1.7297369 5.1760683 -3.0873587
v 0.3411860 0.3563360 -1.3391660
vn 1.1875076 4.6864877 -3.9599419
v 0.3535000 0.3505370 -1.3421420
vn 1.9204736 4.2481775 -3.7120972
v 0.3514120 0.3504690 -1.3425339
vn 1.3250388 4.7212710 -3.9065728
v 0.3385480 0.3573330 -1.3387440
vn 1.2863070 4.4974570 -4.1132030
v 0.3351090 0.3584850 -1.3384290
vn 1.8132861 3.4694161 -4.6145077
v 0.3340720 0.3603020 -1.3369240
vn 2.4382117 3.3885446 -4.2472563
v 0.3182430 0.3651810 -1.3345230
vn 1.7555720 5.3448286 -2.7644112
v 0.3449490 0.3532470 -1.3430530
vn 2.7249131 3.2201629 -4.6363420
v 0.3322020 0.3605370 -1.3380060
vn 0.3871020 4.6395998 -4.1087995
v 0.3279350 0.3615550 -1.3386590
vn -0.6185467 5.2365317 -3.4143147
v 0.3246920 0.3623640 -1.3370930
vn 0.6629499 4.8090167 -3.9409273
v 0.3214730 0.3628450 -1.3361681
vn 3.9755390 0.1700974 -4.1995087
v 0.3162830 0.3663320 -1.3355610
vn 1.0732589 5.0816250 -2.9985251
v 0.3524340 0.3494730 -1.3434570
vn 1.4166524 5.3441119 -2.8741839
v 0.3402160 0.3549340 -1.3426980
vn 1.2081139 5.1806836 -3.3061397
v 0.3362620 0.3568430 -1.3402309
vn 1.9841801 4.4759030 -3.8592610
v 0.3324650 0.3583140 -1.3397800
vn 1.6745141 4.1209130 -4.4194670
v 0.3297210 0.3595830 -1.3399000
vn 1.6668065 4.4580836 -3.9738731
v 0.3194850 0.3634370 -1.3359510
vn 3.2783811 4.0092592 -3.2247243
v 0.3167030 0.3650390 -1.3360440
vn 1.6776035 5.2549720 -2.9689536
v 0.3510360 0.3491750 -1.3452740
vn 2.1373639 4.6066742 -3.6690412
v 0.3492450 0.3514680 -1.3429960
vn -0.2948688 4.8489008 -3.8000355
v 0.3260260 0.3611930 -1.3392410
vn 1.9437768 4.8709989 -2.6981642
v 0.3197520 0.3622990 -1.3371390
vn 0.4927233 5.8284745 -2.1019504
v 0.3512480 0.3484130 -1.3466370
vn 1.4032345 5.0158224 -3.4770713
v 0.3324890 0.3566070 -1.3420610
vn -0.1597243 5.0535092 -3.6923876
v 0.3227260 0.3614710 -1.3380120
vn 1.3907702 5.3254957 -2.7433171
v 0.3210390 0.3615470 -1.3380949
vn 3.3969345 4.7454071 -2.2669568
v 0.3179500 0.3633910 -1.3378110
vn 3.0000203 4.6624117 -2.4946587
v 0.3167110 0.3644440 -1.3377930
vn 3.5357184 0.8677326 -3.6512387
v 0.3147930 0.3661320 -1.3366910
vn 2.4186964 4.3673625 -3.6214817
v 0.3147020 0.3651820 -1.3381571
vn 2.1304631 4.8197403 -3.3799007
v 0.3449750 0.3520800 -1.3450720
vn 1.2103395 5.0110397 -3.2324314
v 0.3431310 0.3529700 -1.3449661
vn 1.3854282 5.3405848 -2.9656367
v 0.3418180 0.3537140 -1.3438370
vn 0.2306660 5.1294327 -3.1055303
v 0.3234640 0.3601740 -1.3396440
vn 3.5783331 0.2417071 -4.8722878
v 0.3136160 0.3663370 -1.3380970
vn 1.8818378 4.7047400 -3.6901553
v 0.3481270 0.3491160 -1.3468540
vn 1.2860737 4.8534985 -3.7300398
v 0.3408770 0.3526690 -1.3455840
vn 1.6321375 4.8248506 -3.5918880
v 0.3271390 0.3583140 -1.3420900
vn 0.0728699 4.8608274 -3.9290080
v 0.3257250 0.3596080 -1.3409090
vn 0.9995263 5.5259643 -2.7912016
v 0.3343380 0.3552260 -1.3437470
vn 2.7670717 5.1785808 -2.2031541
v 0.3185210 0.3622650 -1.3395660
vn 1.0915945 4.4989505 -2.9052601
v 0.3135370 0.3645710 -1.3388790
vn 3.0139832 1.7730627 -4.6169682
v 0.3129950 0.3653890 -1.3385620
vn -1.1701268 6.0604734 -0.9355922
v 0.3508730 0.3479720 -1.3483040
vn 0.0940133 5.5686569 -2.4014978
v 0.3495200 0.3478100 -1.3481220
vn 1.3397967 5.0893068 -3.3657084
v 0.3381000 0.3535600 -1.3457710
vn 0.8432505 5.4931254 -2.9202919
v 0.3371970 0.3550110 -1.3432471
vn 1.2309676 5.5136714 -2.6552110
v 0.3252100 0.3589750 -1.3419110
vn 1.8386397 5.5768948 -2.1367369
v 0.3213700 0.3602630 -1.3408790
vn 3.0035212 5.0180092 -1.0607070
v 0.3144040 0.3642250 -1.3398180
vn 2.9815056 3.1588972 -0.6964417
v 0.3126720 0.3647690 -1.3392380
vn 4.3973913 0.1735829 -3.2936947
v 0.3120420 0.3667700 -1.3392299
vn 4.5311708 -1.6851659 -2.8138170
v 0.3118680 0.3677730 -1.3396920
vn 4.3173218 -2.3106351 -3.8177335
v 0.3128370 0.3692410 -1.3398941
vn 1.9567666 5.1007004 -2.4435284
v 0.3171370 0.3626270 -1.3406950
vn 2.5078335 5.0316877 -2.6537099
v 0.3161530 0.3632750 -1.3396730
vn 3.5376248 4.4426823 -1.2794564
v 0.3150680 0.3632590 -1.3408200
vn -0.2273370 5.6881728 -2.5360005
v 0.3473260 0.3471060 -1.3500640
vn 4.4048843 3.1555715 1.4002278
v 0.3123440 0.3655020 -1.3400090
vn 1.4075346 2.8929381 -4.9203053
v 0.3437390 0.3506410 -1.3473750
vn 1.0405143 5.4572630 -2.9059100
v 0.3339370 0.3543030 -1.3459880
vn 1.5396761 5.1847591 -3.0653117
v 0.3296370 0.3559030 -1.3441790
vn 2.1261568 5.0715437 -2.8681655
v 0.3251700 0.3581410 -1.3440820
vn 2.3016632 5.3691149 -2.0550334
v 0.3193090 0.3603280 -1.3424520
vn 3.1056867 5.0230322 -2.0390463
v 0.3170060 0.3617090 -1.3423170
vn 4.1052060 4.1631451 1.7522309
v 0.3134340 0.3654880 -1.3410300
vn 5.3174648 0.7908630 0.0926007
v 0.3116010 0.3671030 -1.3403350
vn 5.9579129 -0.8114539 -1.0693727
v 0.3120330 0.3692340 -1.3414750
vn 2.1326189 4.4327922 -3.8033485
v 0.3460610 0.3502430 -1.3468879
vn 1.5108166 4.7349448 -3.8395481
v 0.3403120 0.3509710 -1.3481359
vn 1.2503297 5.0027347 -3.5572481
v 0.3352900 0.3532760 -1.3472100
vn 2.2523401 4.8215280 -3.3256307
v 0.3265160 0.3570270 -1.3445920
vn 1.7896967 5.5756254 -2.2420228
v 0.3223810 0.3588570 -1.3444020
vn 3.7289457 4.9026136 -0.9015276
v 0.3157310 0.3621920 -1.3435110
vn 1.5175834 5.2350717 -3.1058130
v 0.3285350 0.3548740 -1.3468060
vn 2.2718627 4.9948664 -3.0335796
v 0.3228650 0.3578940 -1.3459420
vn 5.1241703 3.4433541 -0.4677894
v 0.3142280 0.3646470 -1.3423480
vn 5.4741163 1.8507817 1.7503936
v 0.3120150 0.3672780 -1.3415689
vn 5.9172087 1.9141771 0.1326947
v 0.3121080 0.3689650 -1.3432910
vn 5.5267458 0.8844261 -2.6012912
v 0.3120690 0.3709410 -1.3419470
vn 1.0493879 5.0502586 -3.5560820
v 0.3319280 0.3534190 -1.3480960
vn 4.4352565 3.9005108 -1.8785803
v 0.3151250 0.3626600 -1.3440230
vn 5.5346127 2.6668336 0.8316805
v 0.3127050 0.3667030 -1.3429461
vn -1.0323317 4.5857043 -3.1110969
v 0.3484190 0.3464900 -1.3529381
vn 3.8774922 2.8439255 -3.9330213
v 0.3109640 0.3718380 -1.3430270
vn 1.3369030 4.6838198 -3.8167112
v 0.3459850 0.3476590 -1.3493021
vn -1.5214659 4.3306966 -3.8363273
v 0.2833680 0.3788050 -1.3364919
vn -0.2247243 5.4791870 -2.6804969
v 0.2813850 0.3784290 -1.3366410
vn 1.2576338 4.7890863 -3.8648665
v 0.3343590 0.3517420 -1.3494370
vn 2.0574009 4.9428983 -3.0964339
v 0.3255840 0.3558430 -1.3466140
vn -0.5901863 5.8537974 -1.9440745
v 0.2839410 0.3782720 -1.3378071
vn 2.2567546 4.9018736 -3.2013192
v 0.3244900 0.3552800 -1.3486050
vn -1.4660900 4.6630425 -3.8773692
v 0.2866660 0.3785410 -1.3383991
vn 2.3321593 5.1865478 -2.5454011
v 0.3183180 0.3600760 -1.3449080
vn 2.9971766 3.8669803 -3.8692887
v 0.3150510 0.3608660 -1.3461450
vn 5.2538614 2.7027035 -1.9810045
v 0.3135300 0.3648020 -1.3443580
vn 5.2214379 2.4104118 -2.0145564
v 0.3118130 0.3695890 -1.3441120
vn -1.3108726 5.3017144 -2.9978437
v 0.3467560 0.3457500 -1.3526410
vn 0.4543572 5.2582068 -3.2435668
v 0.3454510 0.3462480 -1.3514420
vn 1.5806878 4.7529411 -3.7685204
v 0.3431210 0.3464620 -1.3520300
vn 1.7463969 4.4744182 -4.0475769
v 0.3417350 0.3483000 -1.3506420
vn 1.4229505 4.7889867 -3.8014171
v 0.3357170 0.3499750 -1.3512170
vn 0.6729153 5.4013224 -2.9647899
v 0.2776700 0.3781760 -1.3375700
vn 1.3889911 4.8675628 -3.7127178
v 0.3298020 0.3523170 -1.3500800
vn 4.3957882 2.3171325 -3.7691786
v 0.3131850 0.3635350 -1.3458740
vn 3.4323211 2.8480554 -3.9001822
v 0.3112320 0.3688980 -1.3456939
vn 1.8243569 2.5029359 -5.3379636
v 0.3085790 0.3719180 -1.3446079
vn -0.2245466 2.1927118 -5.8621531
v 0.3054400 0.3706090 -1.3453749
vn -1.0554576 1.3661768 -6.0017657
v 0.3050170 0.3743050 -1.3442330
vn 3.2267575 4.3777542 -3.0019684
v 0.2728500 0.3806960 -1.3365780
vn -0.9054006 1.9718221 -5.7152901
v 0.3022490 0.3737910 -1.3434820
vn 1.3218842 4.9607701 -3.5760474
v 0.3312870 0.3504690 -1.3518291
vn 0.0517206 2.4407501 -5.7495170
v 0.2988030 0.3775790 -1.3425430
vn -1.4709399 0.8845303 -5.9214420
v 0.3026230 0.3751680 -1.3432291
vn 1.9807181 4.8018417 -3.4233274
v 0.3210740 0.3570410 -1.3487200
vn 1.8410625 5.4329166 -2.4060888
v 0.3208800 0.3590420 -1.3453690
vn 1.0137898 5.5450706 -2.4890718
v 0.3185460 0.3586790 -1.3469800
vn -1.3062860 4.8788033 -3.6691990
v 0.2901170 0.3781400 -1.3401110
vn 4.8701344 1.8948438 -3.1797464
v 0.3125710 0.3660860 -1.3456690
vn 1.1474273 3.4286523 -5.0918646
v 0.3097410 0.3694750 -1.3458390
vn -0.1141239 5.9255514 -1.6640769
v 0.2840570 0.3779790 -1.3399110
vn -0.9246495 2.4813473 -5.6860046
v 0.3016160 0.3705210 -1.3448679
vn 1.9936280 4.7713466 -3.4174752
v 0.2746490 0.3792250 -1.3371810
vn 3.6285861 4.3228326 -2.7197318
v 0.2711780 0.3816060 -1.3376720
vn 2.7103703 2.5633097 -4.7918997
v 0.3106790 0.3677330 -1.3467200
vn -0.3368324 3.4891512 -5.1550345
v 0.3055330 0.3693190 -1.3459630
vn 1.7292950 4.6277575 -3.8792951
v 0.3364730 0.3475740 -1.3538290
vn 1.3974905 4.9196825 -3.6365952
v 0.3335540 0.3490310 -1.3532480
vn -0.2407626 1.7280569 -6.0119376
v 0.2998990 0.3713480 -1.3443739
vn 1.2876233 1.3786895 -5.9490104
v 0.2985150 0.3731820 -1.3441310
vn 1.7769828 4.8524637 -3.5350370
v 0.3184380 0.3573390 -1.3495460
vn -0.1962087 4.1350584 -4.6445780
v 0.2971370 0.3767110 -1.3431710
vn -0.1291726 5.1685791 -3.5247183
v 0.3461010 0.3443480 -1.3550740
vn -0.5798156 5.4383430 -3.0557015
v 0.2892160 0.3772780 -1.3412640
vn 0.6013540 5.0741687 -3.6196148
v 0.3434120 0.3446310 -1.3546110
vn 4.1401620 1.8446611 -4.3003345
v 0.3116170 0.3633750 -1.3477930
vn 1.1751782 4.9056673 -3.5510795
v 0.3415760 0.3434380 -1.3563170
vn 1.6551207 4.6613998 -3.8428838
v 0.3404530 0.3460630 -1.3536210
vn -0.3395579 5.9728689 -1.8905754
v 0.2797220 0.3779780 -1.3382699
vn 0.7052864 4.4118924 -4.3747950
v 0.3071850 0.3676780 -1.3475510
vn 2.8902125 4.3381910 -3.4504118
v 0.2733550 0.3792100 -1.3384230
vn 1.7313702 4.8094826 -3.6480386
v 0.3271330 0.3519980 -1.3516639
vn -0.9470742 3.9649000 -4.6854157
v 0.3010810 0.3688750 -1.3456640
vn -0.4859858 3.6996744 -4.2389431
v 0.2987350 0.3688350 -1.3449650
vn 1.2417840 3.3192804 -4.0741429
v 0.2976030 0.3690800 -1.3448139
vn 1.9833492 4.6011920 -3.7767067
v 0.3223220 0.3550800 -1.3503240
vn 2.2161453 2.0789859 -5.3822494
v 0.2957610 0.3704930 -1.3450240
vn 0.5232984 1.2304598 -5.9464040
v 0.2978780 0.3702880 -1.3444290
vn 2.0569286 4.6586552 -3.6149635
v 0.3137770 0.3592030 -1.3488530
vn 0.1589806 5.2471776 -3.3351021
v 0.3427600 0.3432760 -1.3563720
vn 0.9457502 2.2381613 -5.6260152
v 0.2952220 0.3752050 -1.3444450
vn 0.0483704 3.4831674 -5.1040716
v 0.2939170 0.3759240 -1.3441560
vn 1.6379126 4.6939197 -3.8248103
v 0.3403020 0.3446980 -1.3554070
vn 2.5170665 2.4231493 -5.1804991
v 0.3098840 0.3657220 -1.3479609
vn -0.7816278 4.6218719 -4.1137724
v 0.2926940 0.3765560 -1.3434581
vn 0.3596443 5.8263264 -1.9446360
v 0.2774290 0.3774250 -1.3392100
vn 1.7155130 3.3568139 -4.9880381
v 0.3082660 0.3669180 -1.3479331
vn 2.6538501 3.4982047 -4.4778438
v 0.2724590 0.3789100 -1.3393040
vn -0.2967216 5.3025894 -3.2086229
v 0.3027360 0.3679980 -1.3469270
vn 0.6910614 5.5597339 -2.2734818
v 0.2983690 0.3683920 -1.3457580
vn 3.3756380 3.9470711 -3.4102178
v 0.2697100 0.3820270 -1.3387750
vn 2.6583354 4.3984547 -3.5739565
v 0.2660920 0.3850660 -1.3380470
vn 1.4948555 1.5252578 -5.8872972
v 0.2936160 0.3730600 -1.3451509
vn 0.5027699 2.5611112 -5.6831465
v 0.2924120 0.3741480 -1.3450340
vn -0.3623840 3.7378697 -4.9763017
v 0.2913770 0.3755160 -1.3442760
vn -0.3082600 5.8715353 -2.1705480
v 0.2806650 0.3770930 -1.3409520
vn 0.5935218 6.1638613 -1.0366548
v 0.2757340 0.3773450 -1.3406529
vn 1.3295759 4.7277927 -3.8827856
v 0.3286480 0.3499170 -1.3538851
vn 1.6909592 4.5421519 -3.9936850
v 0.3248790 0.3510800 -1.3538851
vn 1.5790334 5.0480614 -3.3369629
v 0.3160780 0.3579890 -1.3497750
vn 3.1064949 2.2042732 -4.8937035
v 0.3099730 0.3631720 -1.3492520
vn -0.4280839 4.7668629 -4.0009885
v 0.3047310 0.3683910 -1.3467129
vn 0.4557875 5.9026136 -2.0684342
v 0.3002440 0.3678250 -1.3474700
vn 2.3806372 4.1682363 -3.7787833
v 0.2958500 0.3694770 -1.3456171
vn -0.2030034 3.9963789 -4.7255521
v 0.2618880 0.3872830 -1.3373910
vn 1.6896622 4.4965129 -3.9568396
v 0.3165920 0.3566120 -1.3514200
vn 1.4746654 4.6766710 -3.8984504
v 0.3137070 0.3571720 -1.3518310
vn 3.1163046 3.0055051 -4.4091845
v 0.3115770 0.3603610 -1.3490670
vn -0.0331020 4.8777528 -3.8861892
v 0.2883500 0.3759350 -1.3434891
vn -0.1933446 5.5275240 -2.8626904
v 0.2846980 0.3774620 -1.3411700
vn 0.1066086 5.3676701 -3.2578096
v 0.2847580 0.3754440 -1.3443850
vn 1.1285943 5.7925086 -2.0457897
v 0.2824040 0.3760790 -1.3436440
vn 0.4844019 6.1190982 -1.2280784
v 0.2797530 0.3768750 -1.3417170
vn 0.6599607 5.4258194 -3.0521708
v 0.3445610 0.3424170 -1.3580600
vn 1.6513882 3.6989906 -4.6552367
v 0.3055910 0.3662010 -1.3496881
vn 3.0430231 2.9141068 -4.6466107
v 0.2698070 0.3809200 -1.3395300
vn 2.7415552 3.4270895 -4.3171816
v 0.2676530 0.3825140 -1.3401800
vn 0.6198418 4.9619384 -3.6270142
v 0.3049380 0.3670860 -1.3489450
vn 0.5504827 5.7782807 -2.3861885
v 0.2980310 0.3678030 -1.3483250
vn 2.9836621 4.2344227 -3.2240331
v 0.2678730 0.3831110 -1.3394510
vn 1.6390254 4.7376885 -3.7866776
v 0.3333180 0.3466180 -1.3563780
vn 1.6593814 2.8651624 -5.2981882
v 0.2920440 0.3719800 -1.3460619
vn 1.2012695 4.4924130 -4.1792159
v 0.3280410 0.3484290 -1.3555020
vn 0.5777757 3.6942325 -5.0225635
v 0.2895240 0.3735340 -1.3455410
vn 1.4024522 5.1868911 -3.1195238
v 0.2546980 0.3884230 -1.3362859
vn 0.4162230 5.4120636 -2.9904928
v 0.2740800 0.3776510 -1.3400739
vn 1.0102863 4.4457531 -4.1681180
v 0.2729610 0.3777190 -1.3400570
vn 2.8075254 3.8352230 -3.7580156
v 0.2708860 0.3778890 -1.3407370
vn 3.0644138 2.2095606 -5.0077324
v 0.3094980 0.3606470 -1.3503890
vn 0.6648939 5.6572871 -2.5070782
v 0.3417600 0.3426770 -1.3576730
vn 2.4504578 3.1576004 -4.7184062
v 0.3057190 0.3649080 -1.3505070
vn 3.2145340 3.2005160 -4.1048369
v 0.2694650 0.3793780 -1.3405271
vn 1.7970986 5.1751947 -3.0072751
v 0.3379870 0.3429470 -1.3589830
vn 1.2101994 4.7721577 -3.8790369
v 0.3315710 0.3481030 -1.3552459
vn 1.2748437 5.4303589 -2.8423610
v 0.2959590 0.3684460 -1.3475200
vn 2.1673355 4.4958410 -3.7365263
v 0.2936320 0.3695900 -1.3468280
vn -0.4929536 3.6229413 -5.1036868
v 0.2617410 0.3857210 -1.3383780
vn 0.5017464 3.8099947 -4.9451981
v 0.2569770 0.3866440 -1.3374960
vn 1.8196831 4.6222053 -3.8391302
v 0.3238950 0.3529530 -1.3521850
vn 1.1302240 4.5940242 -4.0655580
v 0.2834560 0.3746960 -1.3456280
vn 2.4604859 5.1763363 -2.5277817
v 0.2523330 0.3888130 -1.3370980
vn 1.7031076 4.4925556 -4.0436163
v 0.3196010 0.3543280 -1.3523110
vn 0.2766064 5.8669248 -1.6380773
v 0.2782010 0.3769290 -1.3433410
vn 2.8288116 2.0624137 -5.2028952
v 0.3074240 0.3619670 -1.3509190
vn -0.6667441 5.8223848 -2.0437739
v 0.2760730 0.3768930 -1.3430140
vn 2.1714709 3.5511520 -4.6588912
v 0.3081040 0.3584950 -1.3524600
vn -0.0820039 5.4872303 -2.3388281
v 0.2727260 0.3764550 -1.3417881
vn 2.1418908 4.7020922 -2.6954763
v 0.2716490 0.3768570 -1.3413889
vn 2.7241020 2.4994543 -5.0601244
v 0.3066540 0.3634860 -1.3507830
vn 3.5175784 4.2276959 -2.9387331
v 0.2676290 0.3798570 -1.3421150
vn 1.0867466 4.0859547 -4.4384756
v 0.2652190 0.3837940 -1.3400919
vn 0.7767264 5.6053238 -2.5192244
v 0.2992210 0.3669210 -1.3505810
vn 1.2486073 4.9319973 -3.6529198
v 0.3335560 0.3451880 -1.3580650
vn 1.5676770 4.9768167 -3.4454281
v 0.2929450 0.3680880 -1.3491859
vn -0.1353207 3.7294476 -4.9563370
v 0.2586500 0.3847100 -1.3386730
vn 1.8248254 3.9547658 -4.4954319
v 0.2913380 0.3704540 -1.3473660
vn 2.3149643 4.0295849 -4.1626973
v 0.2545160 0.3873200 -1.3375620
vn 1.5781970 4.3588095 -4.2259612
v 0.3099760 0.3581970 -1.3520510
vn 2.0390062 5.5824409 -1.1201687
v 0.2719630 0.3764440 -1.3422910
vn 1.2475235 5.1207552 -3.3874793
v 0.3443680 0.3407490 -1.3608310
vn 2.8734531 2.5406621 -4.9412284
v 0.3055070 0.3599780 -1.3528939
vn 3.5582256 4.9109144 -1.4885350
v 0.2688890 0.3783270 -1.3431880
vn 0.8870231 5.5373745 -2.5881937
v 0.3428790 0.3420450 -1.3595520
vn 1.0778141 5.6227193 -2.5441551
v 0.3402090 0.3416190 -1.3610120
vn 3.0886488 3.3683305 -4.2754111
v 0.2671290 0.3810430 -1.3414400
vn 0.0455759 4.2621446 -4.5938435
v 0.2630980 0.3823780 -1.3411840
vn 1.2714190 5.0014796 -3.4551620
v 0.3019440 0.3662900 -1.3504390
vn 0.6750146 4.5346093 -4.2574801
v 0.3308790 0.3467130 -1.3570490
vn 0.7445232 4.4772463 -4.1763229
v 0.2573230 0.3837170 -1.3396050
vn 1.4985025 3.8949537 -4.5033255
v 0.2563100 0.3846980 -1.3389170
vn 1.6900922 4.3676705 -4.1588020
v 0.3196510 0.3509720 -1.3563340
vn 0.6388441 3.7591085 -4.9845762
v 0.2870560 0.3729440 -1.3464340
vn 1.5921521 4.2342033 -4.3438263
v 0.3152510 0.3549440 -1.3533551
vn 1.0104387 5.3740277 -2.6317735
v 0.2806320 0.3758780 -1.3453050
vn 0.4152924 5.4155898 -2.7394567
v 0.2733640 0.3759700 -1.3439500
vn -0.0146740 4.8657980 -3.4426136
v 0.2793100 0.3759620 -1.3454690
vn -0.9200135 4.8723941 -3.6315980
v 0.2761760 0.3761310 -1.3445910
vn 2.3452990 3.7434764 -4.4402552
v 0.3032820 0.3640920 -1.3520800
vn 1.4689884 5.6242023 -2.2058651
v 0.3387060 0.3423480 -1.3597200
vn 1.4797763 4.2469230 -4.3178635
v 0.2658740 0.3814040 -1.3418270
vn 1.6383624 5.5511589 -2.4321551
v 0.3361980 0.3427630 -1.3608160
vn 0.6645516 4.9421525 -3.6851797
v 0.3305280 0.3448180 -1.3589211
vn 2.7867367 4.4286432 -3.2605009
v 0.2488840 0.3892000 -1.3403810
vn 1.0004137 3.4269121 -5.1399426
v 0.2837990 0.3738390 -1.3462690
vn 0.9280939 4.1219215 -4.4611559
v 0.2807140 0.3751820 -1.3461560
vn 1.4113748 4.2113338 -4.4298415
v 0.3120640 0.3558420 -1.3537530
vn 1.4276526 4.2025471 -4.4155030
v 0.3089760 0.3562050 -1.3541230
vn -1.1409376 3.4649582 -5.0313501
v 0.2760280 0.3746410 -1.3458970
vn 2.0503345 3.2843790 -4.9167180
v 0.3050930 0.3575730 -1.3545790
vn 0.8381593 5.5574360 -2.6091881
v 0.2946370 0.3669490 -1.3503780
vn 0.7813963 4.3197975 -4.4552698
v 0.2882580 0.3707350 -1.3479900
vn 0.3708344 3.1803324 -5.3654737
v 0.2820360 0.3713800 -1.3477730
vn 0.1646796 4.8786325 -3.8547912
v 0.2597420 0.3825700 -1.3408290
vn 0.5325971 2.5944588 -5.4959331
v 0.2812240 0.3739370 -1.3469059
vn -0.3369367 3.1415532 -5.2163773
v 0.2797220 0.3748490 -1.3464760
vn 3.0622647 4.2539296 -3.4294741
v 0.2522740 0.3878070 -1.3387990
vn 1.5487341 4.7275591 -3.8331420
v 0.3171570 0.3529690 -1.3548820
vn -0.4774621 2.8336067 -5.5638323
v 0.2781240 0.3733020 -1.3468840
vn 2.4518733 4.1935806 -3.9543467
v 0.2728130 0.3752540 -1.3451390
vn 1.5307043 5.0070000 -3.4406991
v 0.3428990 0.3400260 -1.3627290
vn 3.1172202 4.9625735 -1.9571718
v 0.2711520 0.3766310 -1.3446860
vn 1.3687657 5.1166911 -3.1676137
v 0.3377460 0.3415490 -1.3628070
vn 1.5484855 4.8044968 -3.6814787
v 0.3279210 0.3455190 -1.3588610
vn 0.5523713 5.3744211 -3.0300786
v 0.2618740 0.3815370 -1.3422080
vn 1.6958468 5.4616342 -2.4769752
v 0.2918310 0.3675990 -1.3505599
vn 2.4481831 4.0639405 -4.0870423
v 0.2547820 0.3832960 -1.3412360
vn 1.2961278 4.8413820 -3.6453493
v 0.3153420 0.3522930 -1.3566260
vn 3.2175345 4.2143850 -3.2237039
v 0.2469820 0.3904310 -1.3399169
vn 1.4076416 4.5672369 -4.0651455
v 0.3109520 0.3542080 -1.3556401
vn 0.0523782 3.8810940 -4.7999883
v 0.2744870 0.3735420 -1.3462110
vn 2.9585302 2.7314842 -4.7941518
v 0.3033820 0.3625860 -1.3531150
vn 2.6861107 3.4834821 -4.4380369
v 0.3014980 0.3638980 -1.3534050
vn 2.7586122 5.3695683 -1.6590364
v 0.2666140 0.3795540 -1.3444600
vn 1.2814310 5.4605622 -2.7604678
v 0.3336070 0.3437910 -1.3604690
vn 0.1789332 5.6262341 -2.3546968
v 0.2601260 0.3811120 -1.3444990
vn 1.5196354 4.7430553 -3.8186004
v 0.3250590 0.3472180 -1.3581890
vn 0.7356977 4.3738022 -4.3681588
v 0.2552520 0.3822720 -1.3420380
vn 0.8643425 5.2901506 -3.1904151
v 0.2875630 0.3694460 -1.3497450
vn 1.5792743 4.6265254 -3.8588066
v 0.3219920 0.3479850 -1.3581330
vn 2.5265121 2.9122133 -4.6508183
v 0.2511020 0.3864720 -1.3413450
vn 0.0130704 5.2300353 -3.3460879
v 0.2816190 0.3696560 -1.3493810
vn 3.9205894 2.8930907 -3.9518886
v 0.2455420 0.3920870 -1.3399730
vn 1.8216758 3.8999183 -4.5127301
v 0.2726680 0.3732310 -1.3469300
vn 1.5468011 4.9660506 -3.5114579
v 0.3396890 0.3404510 -1.3632610
vn 3.5376320 3.0742116 -4.0564699
v 0.2705180 0.3755150 -1.3468421
vn 1.9430090 4.8109541 -2.7750378
v 0.2671500 0.3787790 -1.3463230
vn 2.8538172 2.2169101 -5.1190467
v 0.3038370 0.3592910 -1.3543050
vn 1.2137120 5.5241261 -2.4140656
v 0.2658660 0.3795650 -1.3453940
vn 0.3935590 5.6847620 -2.4456367
v 0.3298630 0.3435340 -1.3623450
vn 1.6506168 5.2969761 -2.8297873
v 0.2655790 0.3803910 -1.3432080
vn 0.8275720 5.4795418 -2.7305837
v 0.3295570 0.3441880 -1.3601691
vn 0.9452123 5.3142676 -3.0193241
v 0.2611780 0.3805040 -1.3454260
vn -3.1981688 4.3547273 -1.4260128
v 0.2571950 0.3809940 -1.3435950
vn 1.3918824 1.9925232 -5.7680411
v 0.2529460 0.3841250 -1.3415520
vn 0.5330300 1.9306680 -5.8986602
v 0.2510830 0.3828460 -1.3421450
vn 1.7943466 4.4027786 -4.0674152
v 0.3166280 0.3501900 -1.3581080
vn 0.2010797 4.2961817 -4.4885359
v 0.2819760 0.3703600 -1.3485121
vn 0.4546032 4.3923974 -4.2976856
v 0.2768020 0.3714280 -1.3480580
vn 2.3242912 3.1057274 -4.7888498
v 0.2486860 0.3882590 -1.3413939
vn 2.8875163 4.0661907 -3.2931356
v 0.2683640 0.3777300 -1.3468970
vn 0.9916292 4.8787117 -3.7220058
v 0.2634250 0.3794690 -1.3460760
vn -0.1725406 5.3702531 -3.1700082
v 0.2577310 0.3815790 -1.3428299
vn 1.6860335 5.1885700 -2.9356120
v 0.3394720 0.3393790 -1.3647360
vn 1.1262705 5.3869619 -2.9369133
v 0.3372500 0.3400850 -1.3648220
vn 1.3972688 4.8904667 -3.3729219
v 0.3326720 0.3429380 -1.3627810
vn 2.6688485 1.8483678 -5.2441511
v 0.3016930 0.3609170 -1.3550910
vn 1.5852063 5.0292816 -3.3728797
v 0.3224210 0.3463030 -1.3603450
vn 1.1696076 4.1867733 -4.0555310
v 0.2983650 0.3648940 -1.3544180
vn 0.5574188 5.1632724 -3.3496668
v 0.2975640 0.3654100 -1.3538539
vn 1.9703516 5.6725678 -1.6527402
v 0.2923460 0.3668700 -1.3521230
vn 1.0180761 5.0194674 -3.3777235
v 0.2785000 0.3698040 -1.3495010
vn 0.7400847 4.7261858 -3.8625081
v 0.2738330 0.3715970 -1.3480951
vn 1.1630009 1.2092471 -5.9425993
v 0.2492410 0.3865670 -1.3418730
vn 0.0234635 5.6286926 -2.5412509
v 0.2807570 0.3689970 -1.3505260
vn -0.3616117 2.6991839 -5.6045709
v 0.2487270 0.3824430 -1.3424680
vn -0.2748259 5.9390903 -2.0172715
v 0.2831790 0.3687200 -1.3519890
vn 1.7690003 4.5801644 -3.8550935
v 0.3189200 0.3486730 -1.3587331
vn -0.2266461 3.5381274 -5.0252542
v 0.2407650 0.3935050 -1.3410140
vn -2.3470478 1.4699843 -5.5826745
v 0.2463100 0.3816360 -1.3421611
vn -0.7274570 0.9027888 -6.1436810
v 0.2478530 0.3833950 -1.3421071
vn 0.3035057 5.2377458 -3.4123816
v 0.2722790 0.3708810 -1.3495940
vn -2.0083082 -0.2556543 -5.8857689
v 0.2450710 0.3838240 -1.3413590
vn -1.9816539 3.4856701 -4.6699862
v 0.2377150 0.3936630 -1.3401680
vn -1.2361176 1.6439424 -5.8021154
v 0.2413100 0.3812420 -1.3400580
vn -1.2946397 1.8513888 -5.5538158
v 0.2434630 0.3791460 -1.3410990
vn 1.4641535 5.0709009 -3.3601246
v 0.3347780 0.3423600 -1.3623810
vn 1.3688663 4.3638568 -4.2712507
v 0.3066160 0.3552320 -1.3559490
vn 1.6957772 3.5251625 -4.8476877
v 0.3027250 0.3564650 -1.3560710
vn -1.9648225 -0.4320387 -5.7849741
v 0.2419800 0.3832780 -1.3400220
vn 1.5324647 5.3773441 -2.7663405
v 0.3238410 0.3439600 -1.3633230
vn 1.9385849 2.0217288 -5.5865908
v 0.3020800 0.3578950 -1.3555620
vn -1.2570456 0.4033197 -6.0195622
v 0.2394600 0.3827040 -1.3393340
vn -1.2750413 -0.9827289 -6.0298858
v 0.2390220 0.3836620 -1.3393360
vn 0.2275392 3.6355622 -5.0007105
v 0.2513040 0.3814510 -1.3428030
vn 2.4499199 2.3139470 -5.2096624
v 0.3004150 0.3619060 -1.3552920
vn 0.1967819 3.3049841 -5.1570520
v 0.2374180 0.3812180 -1.3396180
vn -0.4224036 1.3056132 -5.8502054
v 0.2375030 0.3824610 -1.3390380
vn 1.4448465 4.6220622 -3.9427340
v 0.2948180 0.3646160 -1.3552090
vn 2.5385408 5.0270758 -2.6362524
v 0.2928670 0.3660490 -1.3544620
vn 1.9735690 5.8732839 -0.9484663
v 0.2907190 0.3674040 -1.3526510
vn 0.8104753 5.9467897 -1.7409152
v 0.2868370 0.3687470 -1.3517700
vn -0.4195970 -0.4918015 -6.2109022
v 0.2470810 0.3851950 -1.3419790
vn -1.0107998 -1.4253874 -5.9840593
v 0.2453830 0.3865780 -1.3421010
vn 0.9040714 0.6001235 -5.8392057
v 0.2462160 0.3879770 -1.3423800
vn -1.8843102 -1.8945795 -5.6736112
v 0.2409110 0.3869210 -1.3407561
vn 2.2972696 3.1384249 -4.8606987
v 0.2449590 0.3904790 -1.3415281
vn -1.6229208 -1.3519518 -5.9133568
v 0.2381660 0.3861470 -1.3397430
vn 1.6642634 4.9791331 -3.3820107
v 0.3177080 0.3473930 -1.3610690
vn 0.6544846 5.3742533 -3.0095739
v 0.2750040 0.3703840 -1.3505920
vn 1.9145015 4.7259984 -3.6585689
v 0.3159190 0.3489970 -1.3601030
vn -2.7996776 1.7207829 -5.0953441
v 0.2446270 0.3784450 -1.3417250
vn 0.8747751 4.2290168 -4.5157156
v 0.2408970 0.3787660 -1.3416790
vn 1.2431719 4.7455401 -3.8908012
v 0.3076990 0.3532690 -1.3581640
vn 0.2230896 4.1205072 -4.7139339
v 0.2623140 0.3778710 -1.3476920
vn 1.2694525 4.4693956 -4.1313496
v 0.3037010 0.3541230 -1.3578110
vn -0.1527190 3.2704167 -5.3323560
v 0.2404810 0.3804600 -1.3403800
vn 0.3354957 4.0346274 -4.4914637
v 0.2610780 0.3796800 -1.3465660
vn 0.7666599 3.5584645 -5.0854182
v 0.2348470 0.3820670 -1.3394870
vn -0.9743004 4.4908915 -3.8755031
v 0.2596690 0.3802830 -1.3458720
vn -0.8565131 4.4656968 -4.2390151
v 0.2560140 0.3796070 -1.3447450
vn 1.8296635 3.1059995 -4.7666016
v 0.2982420 0.3636440 -1.3555390
vn 1.0651681 5.6378245 -2.4892404
v 0.2948750 0.3659350 -1.3530990
vn 2.5034978 5.3392220 -1.5881698
v 0.2911200 0.3671210 -1.3544120
vn 0.9714026 1.7547126 -5.6548672
v 0.2446980 0.3891900 -1.3424000
vn -3.6591809 -0.9238967 -4.5133271
v 0.2355560 0.3917380 -1.3397040
vn 1.2584523 2.8542516 -5.2570438
v 0.2426190 0.3927020 -1.3413490
vn 1.4866879 5.9950657 -0.9665285
v 0.2886020 0.3680070 -1.3535990
vn 1.6744926 5.1220255 -3.2226188
v 0.3195790 0.3461700 -1.3622980
vn 0.2936144 5.9752240 -1.7336171
v 0.2863210 0.3683220 -1.3538330
vn 0.9626922 5.6516376 -2.5076957
v 0.2779650 0.3688160 -1.3519059
vn 1.5164899 4.6379800 -3.9525042
v 0.3135100 0.3509570 -1.3587080
vn 0.7544200 5.1660991 -3.3394163
v 0.3352400 0.3403670 -1.3646770
vn 1.4371635 4.6837745 -3.9318681
v 0.3108650 0.3520690 -1.3582830
vn 1.2437352 5.1422501 -3.3655109
v 0.3298100 0.3421010 -1.3645930
vn 3.0585346 3.1330001 -4.4552693
v 0.2673840 0.3755880 -1.3491130
vn 1.4323945 4.2436976 -4.3091025
v 0.2669370 0.3772650 -1.3479530
vn 1.8449857 2.8004661 -5.1664596
v 0.2996890 0.3575980 -1.3563370
vn -1.2617779 3.3638158 -5.0380316
v 0.2597780 0.3793460 -1.3466460
vn 1.7903233 1.3567302 -5.8230071
v 0.2981430 0.3621380 -1.3560630
vn 2.4751341 2.7876883 -4.9775562
v 0.2945170 0.3629170 -1.3567880
vn -0.5646049 4.3823276 -4.3598051
v 0.2561450 0.3784420 -1.3459740
vn 0.8116509 4.1377835 -4.6368828
v 0.2961990 0.3637080 -1.3558640
vn -1.9991732 2.9195604 -4.4961791
v 0.2445460 0.3770720 -1.3422750
vn -0.1457133 4.7065034 -4.1503773
v 0.2511880 0.3797810 -1.3445090
vn -1.4959097 3.8180084 -4.6235857
v 0.2487450 0.3797630 -1.3443600
vn -3.0355525 2.6425500 -4.7374001
v 0.2474290 0.3801020 -1.3434540
vn 0.6152213 4.1276798 -4.2096610
v 0.2437590 0.3766800 -1.3425100
vn -0.1678558 0.8757039 -5.8961477
v 0.2419300 0.3907710 -1.3421710
vn -0.9190850 1.4141141 -5.6213384
v 0.2402250 0.3918940 -1.3418730
vn -2.1806221 -0.3363820 -5.7362304
v 0.2394530 0.3913360 -1.3416460
vn -2.0286174 1.9711597 -5.3060546
v 0.2384100 0.3926410 -1.3410450
vn -1.7439717 -1.5380890 -5.7379537
v 0.2419860 0.3888650 -1.3419900
vn -0.6533093 -0.5777053 -6.0199451
v 0.2440230 0.3887220 -1.3424480
vn 1.6542758 5.4513922 -2.0967932
v 0.2894640 0.3674620 -1.3554339
vn 1.6375998 5.6004648 -2.2177904
v 0.3381440 0.3391090 -1.3669159
vn -0.8495969 4.1044102 -4.6035089
v 0.2715510 0.3697010 -1.3509550
vn 0.4836397 5.6478939 -2.5560129
v 0.3365890 0.3392130 -1.3674080
vn 1.5617998 3.5155818 -4.8982062
v 0.2701330 0.3708540 -1.3501270
vn 3.1305785 2.8292377 -4.6239786
v 0.2698300 0.3734600 -1.3484210
vn 2.5412581 2.2310841 -5.0775032
v 0.2953190 0.3584330 -1.3576720
vn 1.3313504 4.0660601 -4.2991734
v 0.2653910 0.3756540 -1.3502760
vn 1.8516190 1.3898935 -5.7257295
v 0.2985870 0.3589310 -1.3562350
vn 2.7618294 1.4136417 -5.3736315
v 0.2950900 0.3610950 -1.3571351
vn 0.4501511 4.1713371 -4.4406300
v 0.2444130 0.3749680 -1.3445510
vn 0.6486080 4.1999636 -4.5394373
v 0.2375370 0.3791530 -1.3413600
vn -0.0618738 5.7317028 -2.5382552
v 0.2801430 0.3676490 -1.3546100
vn -0.6115739 5.0177474 -3.6031523
v 0.2734420 0.3699760 -1.3512480
vn 1.3036903 4.7035561 -3.9477386
v 0.3092960 0.3511000 -1.3599631
vn -0.9266515 3.0724671 -5.3213677
v 0.2705700 0.3685480 -1.3515331
vn 1.0165757 4.6818423 -4.0234795
v 0.3062150 0.3525120 -1.3594930
vn 1.5677704 4.6597524 -3.8642235
v 0.3321830 0.3414410 -1.3644000
vn 2.7223806 2.6147475 -4.9911165
v 0.2684830 0.3721410 -1.3501060
vn 2.1571991 3.9099791 -4.3730874
v 0.2983820 0.3568500 -1.3574870
vn 1.3940781 5.6681900 -2.2951531
v 0.3238230 0.3432270 -1.3653700
vn 1.8862405 3.5871382 -4.7708936
v 0.2964420 0.3577820 -1.3576980
vn -0.7221203 4.3143721 -4.4554458
v 0.2619570 0.3767290 -1.3486210
vn -0.6270890 4.4593892 -4.3353348
v 0.2572360 0.3763580 -1.3481240
vn 3.0447102 4.0340018 -3.2402151
v 0.2909580 0.3650400 -1.3572280
vn -2.9827809 2.6401539 -4.7026711
v 0.2461090 0.3758950 -1.3443830
vn 0.0804701 4.5161161 -4.2696319
v 0.2531960 0.3780890 -1.3467010
vn -1.4358625 3.8435788 -4.3765478
v 0.2497120 0.3786780 -1.3458340
vn 1.6612992 4.6220775 -3.8777921
v 0.2421230 0.3761690 -1.3442250
vn 0.3622963 4.5571532 -4.2304664
v 0.2409790 0.3756500 -1.3451290
vn -0.2816223 5.9100041 -2.0372567
v 0.2848940 0.3672770 -1.3567760
vn -0.3565298 2.6927776 -5.4248600
v 0.2693870 0.3663920 -1.3523080
vn 1.3199631 4.5483255 -4.1060886
v 0.3019330 0.3526570 -1.3601290
vn 1.0653616 2.6521783 -5.5675545
v 0.2693130 0.3692560 -1.3512480
vn 0.3557344 5.7304688 -2.4997199
v 0.3373140 0.3382950 -1.3689409
vn 1.7418039 5.2445192 -2.8620400
v 0.3325160 0.3391520 -1.3675570
vn 2.0184510 4.1592021 -4.2392793
v 0.2994970 0.3535240 -1.3602329
vn 0.2726754 3.9253845 -4.2976327
v 0.2645290 0.3755760 -1.3505430
vn 3.6684749 3.7543647 -3.3095214
v 0.2928330 0.3634820 -1.3576250
vn 2.7389445 4.7170649 -3.0292461
v 0.2899880 0.3666020 -1.3564360
vn -0.5500097 3.4775801 -5.0584354
v 0.2527340 0.3774300 -1.3472700
vn -1.0218565 1.6067263 -5.2863383
v 0.2476710 0.3708250 -1.3462470
vn -1.2824804 2.3597522 -5.5906429
v 0.2461340 0.3740430 -1.3453389
vn -3.0501320 0.9731466 -5.3892522
v 0.2479170 0.3746440 -1.3459769
vn -3.4906301 1.9878403 -4.5873179
v 0.2480160 0.3774670 -1.3455811
vn 0.3957094 4.3276834 -4.5100474
v 0.2375340 0.3773670 -1.3431760
vn 0.5107340 4.0681391 -4.6494961
v 0.2347990 0.3788830 -1.3425180
vn 1.6332912 4.9631186 -3.4820170
v 0.3150360 0.3471140 -1.3629590
vn 0.1104833 5.2663412 -3.3630419
v 0.2759540 0.3683420 -1.3535080
vn 0.0418144 5.4835434 -2.6891370
v 0.3340600 0.3386750 -1.3677530
vn 1.0333788 5.6941962 -1.9073107
v 0.3333600 0.3383660 -1.3686399
vn 1.9168310 1.9219089 -5.6629248
v 0.2664610 0.3695420 -1.3519900
vn -1.0052571 2.8488836 -4.1325698
v 0.2478940 0.3693790 -1.3468330
vn 2.4365277 4.2008123 -3.9661832
v 0.2973500 0.3550530 -1.3600340
vn 4.0111170 1.6826713 -4.2771831
v 0.2937150 0.3586170 -1.3587140
vn 4.2414694 1.4254006 -4.3428392
v 0.2941890 0.3610250 -1.3578990
vn 4.2834530 1.9131525 -3.7195413
v 0.2929040 0.3619600 -1.3592980
vn 1.2373421 5.5328059 -2.6846466
v 0.3267590 0.3428440 -1.3642870
vn 1.4899799 5.3642097 -2.8671763
v 0.3207050 0.3439960 -1.3650860
vn -0.7347289 3.5906568 -5.0651407
v 0.2541960 0.3758840 -1.3483860
vn -2.0897424 2.3375554 -5.4090824
v 0.2528100 0.3754060 -1.3482580
vn 2.1163216 2.3161585 -5.0630345
v 0.2660140 0.3746430 -1.3507431
vn -2.4422944 2.0753429 -5.0953822
v 0.2493070 0.3774990 -1.3464060
vn 0.1860962 2.6380434 -5.6034522
v 0.2633180 0.3742200 -1.3512520
vn -0.5449560 4.2616582 -4.5431724
v 0.2623110 0.3751890 -1.3504820
vn -0.8897159 4.7010341 -4.0416107
v 0.2587210 0.3750590 -1.3501540
vn 1.9098651 3.2013559 -4.9408412
v 0.2454680 0.3728040 -1.3459890
vn -0.9133177 5.2059975 -3.3387313
v 0.2793650 0.3667270 -1.3561940
vn 0.9759581 5.4679995 -2.4808388
v 0.3384820 0.3377590 -1.3703030
vn -2.3082919 3.5167303 -4.3183522
v 0.2704920 0.3652800 -1.3532640
vn -2.8248258 3.3367116 -4.4925175
v 0.2719760 0.3670880 -1.3531570
vn 1.7192402 4.9320269 -3.4884014
v 0.3123180 0.3481080 -1.3628740
vn 1.3443997 5.0388241 -3.4917455
v 0.3106200 0.3493620 -1.3618350
vn 1.7984793 5.3246450 -2.7869914
v 0.3291010 0.3405450 -1.3676749
vn 0.9790170 4.7929134 -3.9307976
v 0.3053480 0.3505240 -1.3617940
vn 1.9369179 1.7186722 -5.7105217
v 0.2657470 0.3719320 -1.3513850
vn -3.7603495 1.6783671 -4.5990229
v 0.2489710 0.3708060 -1.3471270
vn -3.9337320 3.0100892 -3.8257837
v 0.2493810 0.3684730 -1.3490959
vn 2.5922828 3.4195688 -4.0063381
v 0.2469030 0.3695370 -1.3470531
vn 2.5860147 3.5599630 -4.0845728
v 0.2946840 0.3571590 -1.3587910
vn 3.4969664 3.9176180 -3.3589110
v 0.2449180 0.3710620 -1.3478661
vn 0.9107988 2.3015006 -5.7651248
v 0.2631160 0.3716060 -1.3521399
vn -0.6672201 5.8676062 -2.1128612
v 0.2817790 0.3669270 -1.3564410
vn -3.0897968 1.1583571 -5.3318172
v 0.2507580 0.3738010 -1.3476930
vn -3.3533773 2.4559221 -4.6847839
v 0.2521140 0.3735630 -1.3486890
vn -1.7243776 3.8197496 -4.5870032
v 0.2544350 0.3747470 -1.3493119
vn -0.2178162 4.4940157 -4.2855368
v 0.2384540 0.3753020 -1.3450860
vn 0.8006059 4.7385955 -3.8786874
v 0.2331060 0.3765700 -1.3444090
vn 0.2464693 3.0768356 -5.4468751
v 0.2602140 0.3735640 -1.3516020
vn -0.4701933 5.6818924 -1.4347290
v 0.3381330 0.3372410 -1.3711200
vn 0.4394018 5.9419498 -1.8178147
v 0.3353710 0.3380300 -1.3698400
vn -1.4616616 4.3115034 -4.1594653
v 0.2741910 0.3680950 -1.3536450
vn -1.4348783 4.0221310 -4.5007906
v 0.2559440 0.3735520 -1.3510790
vn 1.2936194 5.2220144 -3.1754394
v 0.3095800 0.3484000 -1.3639719
vn -1.9275498 4.4401331 -3.8947120
v 0.2711870 0.3631430 -1.3560700
vn -3.0148735 3.5504563 -4.1788878
v 0.2725390 0.3651720 -1.3552710
vn -0.3558198 3.7471504 -4.5838017
v 0.2694060 0.3651460 -1.3530149
vn 1.0589099 3.8773789 -4.6892891
v 0.2673810 0.3651000 -1.3534200
vn 1.4714844 2.4446771 -5.4912124
v 0.2672730 0.3664280 -1.3526380
vn 3.7551527 3.4152148 -3.5027580
v 0.2932830 0.3568040 -1.3604650
vn 1.2171144 5.4478393 -2.7451136
v 0.3229430 0.3423390 -1.3679420
vn 0.5269413 5.4633670 -2.9557309
v 0.3215430 0.3429620 -1.3669960
vn 1.7365313 4.6795816 -2.6763010
v 0.2879930 0.3660170 -1.3602540
vn 1.1735960 5.8157997 -1.9510040
v 0.2873800 0.3667100 -1.3579659
vn 1.2686419 5.9339304 -0.4056025
v 0.3360790 0.3374570 -1.3714510
vn -0.8331612 6.0228777 0.7829703
v 0.3344730 0.3376930 -1.3732010
vn 0.4168878 4.8644943 -3.9465783
v 0.2669300 0.3636570 -1.3551940
vn 0.6958013 5.2418661 -3.3897011
v 0.3038160 0.3492770 -1.3639330
vn 1.1130570 4.7788815 -3.8357568
v 0.3008890 0.3502380 -1.3630610
vn 1.3625786 2.1478975 -5.6931257
v 0.2635160 0.3695560 -1.3530040
vn 1.3390791 5.0038161 -3.5248473
v 0.3190760 0.3437890 -1.3662651
vn 2.5258908 4.3330173 -3.7610955
v 0.2942460 0.3550210 -1.3618730
vn -2.3622200 4.2071261 -3.5301754
v 0.2490310 0.3673600 -1.3497500
vn 4.1446824 0.6398240 -4.5262904
v 0.2927030 0.3611390 -1.3596621
vn 3.9877405 1.3253202 -4.6505823
v 0.2914280 0.3620780 -1.3603060
vn 4.2767081 2.9502704 -3.2453790
v 0.2919010 0.3634570 -1.3593490
vn 3.4898214 3.8252039 -2.8488617
v 0.2906950 0.3642900 -1.3601360
vn -1.3917420 4.3452415 -3.7130394
v 0.2481560 0.3685110 -1.3479190
vn 3.2118480 5.1001549 -1.7038021
v 0.2894650 0.3653140 -1.3593770
vn 2.1162820 4.6747885 -3.0840473
v 0.2472880 0.3682440 -1.3484180
vn -1.7633144 4.2627096 -4.2326241
v 0.2784740 0.3656010 -1.3572700
vn -0.5259452 4.8586426 1.0281113
v 0.3378520 0.3370520 -1.3718750
vn -1.1323315 5.4511375 -2.7007711
v 0.2829620 0.3662910 -1.3589540
vn -0.4608178 4.0953035 -4.6577597
v 0.2596660 0.3743890 -1.3510430
vn -2.6863675 3.0729699 -4.6382623
v 0.2545330 0.3730520 -1.3508400
vn -1.6572114 4.2139115 -4.0214725
v 0.2827730 0.3657400 -1.3597480
vn 1.8532104 5.1176467 -3.1010389
v 0.3100780 0.3473080 -1.3653530
vn 0.8117556 5.5743847 -2.7626977
v 0.3063080 0.3479220 -1.3657550
vn -0.6304148 5.7298427 2.3342049
v 0.3358510 0.3378620 -1.3727620
vn 0.8804137 5.2070756 -2.9014752
v 0.2482680 0.3670110 -1.3501040
vn 2.0295200 5.6011801 -1.9774845
v 0.3316620 0.3386420 -1.3698111
vn 1.4228810 4.9564486 -3.4566112
v 0.2419140 0.3723210 -1.3485730
vn 1.6347692 5.6654410 -2.1467834
v 0.3280490 0.3394490 -1.3706870
vn -2.3920441 3.2082875 -4.6176748
v 0.2738290 0.3649620 -1.3563340
vn 2.7350035 3.3092682 -4.5708551
v 0.2964070 0.3532880 -1.3622080
vn -0.3763067 2.9228971 -5.3568435
v 0.2582970 0.3723280 -1.3524710
vn 2.3799856 3.8799329 -4.0567513
v 0.2960220 0.3547670 -1.3613720
vn 0.4203235 5.0949516 -3.0974722
v 0.3197380 0.3420540 -1.3680069
vn -1.7329495 2.8763463 -5.1396503
v 0.2560530 0.3725110 -1.3518920
vn 4.3968983 1.2684355 -4.2716255
v 0.2920260 0.3596280 -1.3604170
vn 1.5842513 2.6643510 -5.4289842
v 0.2641900 0.3657810 -1.3540270
vn 1.8475318 5.1793871 -2.9845707
v 0.3165410 0.3438160 -1.3673199
vn 2.0515032 5.0427065 -2.9927042
v 0.3120640 0.3457660 -1.3662000
vn 0.4271227 4.9778271 -3.6844091
v 0.2374880 0.3736200 -1.3470340
vn 0.1350655 5.3207989 -2.8304286
v 0.2869260 0.3662230 -1.3600780
vn 0.9697225 4.5856667 -3.6441331
v 0.2355830 0.3744110 -1.3462720
vn 2.8803201 5.1238813 -1.1038175
v 0.2326450 0.3761480 -1.3454300
vn -0.5702447 5.5424905 2.4536672
v 0.3377010 0.3384020 -1.3733940
vn -0.8224840 4.8364987 -3.6118553
v 0.2701150 0.3631620 -1.3554990
vn 1.3391933 5.9119482 -1.2617007
v 0.3311650 0.3379900 -1.3721510
vn 1.7506905 5.4170856 -2.6185694
v 0.3247920 0.3411370 -1.3688310
vn 1.8751116 5.0419698 -3.0071409
v 0.3187090 0.3422120 -1.3682420
vn 3.5551915 2.0275929 -4.6814156
v 0.2897420 0.3607140 -1.3621390
vn 3.1385200 2.1959691 -4.5102196
v 0.2900780 0.3634620 -1.3613210
vn 1.5114222 2.8367548 -5.0427990
v 0.2890880 0.3638920 -1.3615470
vn 3.7123117 4.5956721 -2.0969887
v 0.2437450 0.3700070 -1.3515400
vn -0.9623977 2.6952972 -5.5647001
v 0.2576440 0.3705260 -1.3530450
vn -2.1471682 2.8689756 -5.1310472
v 0.2553870 0.3707410 -1.3523771
vn 0.7770407 5.6191444 -2.3455029
v 0.2393430 0.3723870 -1.3487020
vn 0.4627402 2.1824257 -5.8191981
v 0.2590010 0.3687400 -1.3540061
vn 3.3191113 4.9712219 -1.0754385
v 0.2352700 0.3739910 -1.3475100
vn -3.1379638 2.8772607 -4.6109476
v 0.2529050 0.3707460 -1.3509769
vn -3.9364483 2.7424531 -4.0368261
v 0.2513420 0.3687840 -1.3510590
vn -0.0553259 6.0869102 -0.3144413
v 0.3336240 0.3375940 -1.3729290
vn 3.4230754 3.5476205 -3.8256173
v 0.2928130 0.3550050 -1.3630120
vn 1.5635482 5.4833980 -2.4263146
v 0.3149220 0.3438580 -1.3686790
vn 4.4362702 2.7044344 -3.4603002
v 0.2910770 0.3581120 -1.3622010
vn 0.3211891 3.2915337 -5.0033870
v 0.2874040 0.3653570 -1.3609970
vn -0.6497793 3.8723338 -4.5950789
v 0.2863050 0.3656760 -1.3607000
vn -2.4003477 2.9807630 -4.9348745
v 0.2798620 0.3639410 -1.3594249
vn -2.0689805 2.6707892 -5.1103783
v 0.2823000 0.3646770 -1.3603120
vn -1.3137480 2.4287760 -5.5124631
v 0.2841930 0.3645390 -1.3609370
vn -0.5609595 2.3418880 -5.7913418
v 0.2869180 0.3635470 -1.3616370
vn -2.0186698 3.4470916 -4.8404179
v 0.2742490 0.3631330 -1.3575770
vn -1.4903315 4.0665703 -4.5289888
v 0.2738070 0.3619760 -1.3582970
vn 0.6893560 2.3650811 -5.7522345
v 0.2617050 0.3659390 -1.3544860
vn -2.5097983 3.8295698 -4.2517614
v 0.2518440 0.3658210 -1.3536220
vn -3.0559502 2.9209042 -4.5454893
v 0.2528480 0.3686700 -1.3524820
vn 3.6176167 4.5045853 -2.0535512
v 0.2462980 0.3680160 -1.3500921
vn 1.6005229 5.7565999 -1.8422076
v 0.2414660 0.3717110 -1.3500119
vn 2.0474806 5.3761463 -1.6601877
v 0.2363260 0.3732690 -1.3480051
vn 3.7413046 4.7561908 1.6456248
v 0.2309880 0.3775870 -1.3460790
vn 1.6748356 5.0261397 -3.3143880
v 0.3116260 0.3446090 -1.3688951
vn 0.4809430 4.8788848 -3.8758504
v 0.2654090 0.3622060 -1.3569890
vn -0.0110207 1.4152793 -6.0960751
v 0.2580710 0.3663980 -1.3546880
vn 1.6625835 5.9002347 -1.2748150
v 0.3288300 0.3387600 -1.3722650
vn 0.5986830 5.5590539 -2.8296528
v 0.3215580 0.3410640 -1.3705100
vn 1.4093173 5.4317837 -2.7510316
v 0.3173570 0.3412520 -1.3713980
vn 1.4145434 4.7426682 -3.7149887
v 0.2984010 0.3496650 -1.3645170
vn 2.0969100 3.6613970 -4.5774236
v 0.2953770 0.3515670 -1.3639060
vn 1.1788051 2.9057009 -5.3859224
v 0.2881320 0.3607480 -1.3629240
vn -1.6689930 2.7637563 -5.3348923
v 0.2805920 0.3620980 -1.3605280
vn -0.9865057 2.2457991 -5.4018235
v 0.2563200 0.3685680 -1.3542050
vn -2.4936423 2.8113518 -4.9721494
v 0.2525770 0.3668270 -1.3533680
vn 2.7306356 5.2507811 -1.8649111
v 0.2475750 0.3668830 -1.3510580
vn 1.8178821 5.8906260 -0.6331721
v 0.2380300 0.3724560 -1.3496650
vn 4.3389959 4.4119749 1.0059199
v 0.2333500 0.3757850 -1.3474950
vn 3.5737104 4.9096742 1.0817254
v 0.2307370 0.3786490 -1.3483059
vn -0.5262693 3.2282391 -5.3004889
v 0.2869980 0.3602460 -1.3633000
vn 2.1111844 5.0770073 -2.8895144
v 0.3161660 0.3430250 -1.3694431
vn -1.5214200 2.1723037 -5.6847878
v 0.2847220 0.3621210 -1.3617420
vn -0.8689614 3.5901051 -5.0241203
v 0.2819510 0.3602740 -1.3618730
vn 2.1095190 4.9550481 -3.0634153
v 0.3097180 0.3461420 -1.3680050
vn -1.4468836 3.8231170 -4.7450681
v 0.2762450 0.3600780 -1.3608590
vn -0.8128490 5.6246791 -1.9543984
v 0.3357600 0.3382350 -1.3752470
vn -1.1721761 5.9307909 0.7758312
v 0.3353190 0.3382540 -1.3741480
vn 0.2729735 5.9039083 -1.9813094
v 0.3039290 0.3472880 -1.3675719
vn -0.4303262 4.8230929 -3.9749641
v 0.2698770 0.3619110 -1.3574920
vn 0.7326729 5.4911547 -2.8267994
v 0.3015830 0.3481880 -1.3659570
vn 0.7107304 5.7568517 -2.3094549
v 0.3258590 0.3392370 -1.3728790
vn 0.7584053 5.4276242 -3.0046380
v 0.3234900 0.3403400 -1.3713890
vn 3.0772822 2.1459408 -4.9788246
v 0.2918040 0.3544370 -1.3642160
vn 4.2664189 2.7578280 -3.6193070
v 0.2912190 0.3564860 -1.3637260
vn 3.8794401 4.7486405 0.7154199
v 0.2317950 0.3780230 -1.3493710
vn 0.6712470 4.1931963 -4.5554881
v 0.2632070 0.3637780 -1.3556080
vn 0.3950028 4.4162531 -4.1501784
v 0.2565780 0.3640290 -1.3554831
vn 0.0157270 2.5352664 -5.6995316
v 0.2586530 0.3646150 -1.3551310
vn -1.0312346 1.3313684 -6.0343218
v 0.2556010 0.3661650 -1.3544780
vn -0.7583269 3.4588313 -5.1506872
v 0.2538950 0.3657440 -1.3543590
vn -0.9651438 5.0274372 -2.8942022
v 0.2500260 0.3656370 -1.3525540
vn 2.7062993 5.1929197 -2.2605484
v 0.2435330 0.3711840 -1.3492770
vn 3.3645926 5.0848832 0.3328352
v 0.2361090 0.3732740 -1.3494110
vn 4.4879379 4.0905643 1.1153076
v 0.2352160 0.3741040 -1.3494730
vn 2.8259878 3.2802153 -4.1739259
v 0.2893690 0.3586750 -1.3640950
vn 1.3620110 5.2712798 -3.1266880
v 0.3141870 0.3416850 -1.3722970
vn -1.5352015 3.2122579 -5.0571604
v 0.2847850 0.3601310 -1.3626050
vn 0.9107912 5.1177740 -3.4689484
v 0.3119610 0.3429490 -1.3709641
vn -0.2435859 4.2633319 -4.5258312
v 0.2721530 0.3591750 -1.3604929
vn 1.4744356 4.8093643 -3.7436452
v 0.2958140 0.3498600 -1.3655640
vn 2.0781083 0.7806600 -5.8558264
v 0.2896270 0.3533030 -1.3655560
vn 2.7350006 2.0302768 -4.8485022
v 0.2898300 0.3569990 -1.3648649
vn -0.7203792 5.9426656 -1.2374713
v 0.3331170 0.3377560 -1.3746840
vn -0.0338865 5.9890261 -1.5265157
v 0.3272080 0.3388230 -1.3742189
vn 1.5607805 5.6179919 -1.7385714
v 0.2491530 0.3655130 -1.3530970
vn 0.6341659 5.3715782 -3.0848331
v 0.3227810 0.3395700 -1.3725940
vn 1.7235790 4.8004627 -3.5034678
v 0.3100970 0.3435820 -1.3706191
vn 1.4596488 5.3638477 -2.8557146
v 0.3080710 0.3464710 -1.3683161
vn 0.6235406 5.8571386 -2.1626816
v 0.3019890 0.3472020 -1.3687180
vn -1.1070881 4.2323575 -4.0271015
v 0.3343660 0.3371790 -1.3765980
vn 0.6455669 5.3294964 -3.2241576
v 0.2619860 0.3622420 -1.3577440
vn 0.4576219 5.2926822 -3.2089617
v 0.2585760 0.3630830 -1.3565820
vn 1.2342117 5.7617655 -1.8038347
v 0.3311090 0.3374570 -1.3750970
vn 1.0030898 5.4833407 -2.8463016
v 0.2974260 0.3483560 -1.3671850
vn -1.1630775 3.8587191 -4.8046284
v 0.2792760 0.3606810 -1.3612520
vn -0.1140754 5.2880650 -3.2391360
v 0.2524240 0.3649200 -1.3549830
vn 0.7760818 6.0238228 -1.5449034
v 0.2507730 0.3646120 -1.3560740
vn 0.1786393 5.7564745 -2.1522439
v 0.3247160 0.3383360 -1.3746140
vn 1.6620710 3.4077535 -4.9854012
v 0.2926770 0.3509670 -1.3654701
vn 3.5051537 5.0503030 -1.1502304
v 0.2464390 0.3669580 -1.3536310
vn 3.4705896 5.0757113 -0.9817871
v 0.2412790 0.3707440 -1.3538210
vn 3.7596509 4.6731963 1.4124337
v 0.2369460 0.3731560 -1.3517030
vn 0.7069668 5.3379374 -3.1128752
v 0.2655090 0.3610300 -1.3586400
vn 4.4187007 4.2149625 1.1483861
v 0.2348350 0.3753740 -1.3509010
vn 3.7225132 5.0451779 0.2509242
v 0.2339440 0.3762640 -1.3528841
vn 1.9722378 2.2088420 -5.5293951
v 0.2913220 0.3525890 -1.3651040
vn 0.8366956 2.6693568 -5.1860075
v 0.2884690 0.3580050 -1.3649430
vn 2.2506452 4.5899868 -3.6371245
v 0.3078370 0.3453930 -1.3700080
vn -0.8288110 3.7168026 -4.9920912
v 0.2833760 0.3573690 -1.3645540
vn -0.0812397 5.0775743 -3.5608907
v 0.3327910 0.3366860 -1.3765650
vn -1.6517811 3.3264291 -4.9547944
v 0.2788290 0.3580360 -1.3633170
vn 1.0314626 5.4813132 -1.5473624
v 0.3286540 0.3386700 -1.3751360
vn 1.1280375 4.3637519 -4.3518705
v 0.2935530 0.3502000 -1.3658420
vn 1.6149504 3.1470656 -5.1056075
v 0.2889770 0.3507680 -1.3665390
vn 1.1685454 5.3707018 -2.9975145
v 0.2687760 0.3594190 -1.3608249
vn 1.0468767 5.7083974 -2.3537114
v 0.2540930 0.3641050 -1.3560960
vn 2.3291616 5.5606332 -0.8472660
v 0.2487640 0.3651650 -1.3550820
vn 3.5739062 4.9369698 -1.3016304
v 0.2439200 0.3685270 -1.3545190
vn 2.4653773 5.7136269 -0.2279705
v 0.2391390 0.3720240 -1.3519400
vn 0.9838156 5.0984907 -3.2212846
v 0.3338560 0.3353950 -1.3778110
vn 1.1243972 4.6995568 -3.8116312
v 0.3314540 0.3363000 -1.3775730
vn 3.5319798 5.0469403 1.0497413
v 0.2384900 0.3724780 -1.3529370
vn 4.0364394 4.5635757 1.5053287
v 0.2366130 0.3742240 -1.3534091
vn 1.4913063 4.8721323 -3.3369846
v 0.3293380 0.3372440 -1.3775270
vn -0.8925765 3.3906181 -5.1857486
v 0.2753250 0.3562370 -1.3630400
vn 0.3663014 5.8890529 -1.9972271
v 0.3232420 0.3382090 -1.3756460
vn 3.3342104 5.2773299 -0.2851544
v 0.2314620 0.3782470 -1.3503990
vn 1.3666322 5.1904655 -3.0941350
v 0.3211120 0.3394350 -1.3734790
vn 1.1291283 5.6850019 -2.3986654
v 0.3184520 0.3397560 -1.3742540
vn 1.1093605 5.7611265 -2.2133820
v 0.2616540 0.3614270 -1.3595350
vn 1.0045441 5.7783556 -2.1629226
v 0.2580140 0.3625940 -1.3578370
vn 0.4943559 5.1315460 -3.5286133
v 0.2943070 0.3485090 -1.3676500
vn 2.0747156 1.1830678 -5.6474009
v 0.2896570 0.3555900 -1.3652850
vn -1.9082204 2.6987815 -5.3314409
v 0.2774010 0.3565050 -1.3634880
vn 0.6718394 5.6449852 -2.5291867
v 0.3036280 0.3465750 -1.3701310
vn 0.7121886 5.7554340 -2.4132524
v 0.2981490 0.3474600 -1.3691350
vn 0.6489625 4.1936607 -4.5328660
v 0.2732420 0.3565180 -1.3627059
vn 0.4419245 5.8285136 -2.0936060
v 0.3272660 0.3378870 -1.3765171
vn 0.9723955 2.4660327 -5.6212745
v 0.2861130 0.3522720 -1.3666990
vn 0.3113632 1.8513980 -5.9588146
v 0.2865020 0.3552810 -1.3658479
vn -0.5782067 2.6972363 -5.5803742
v 0.2828180 0.3560160 -1.3654060
vn 1.7788975 5.7932773 -1.5152845
v 0.2513740 0.3640780 -1.3581550
vn 3.2601411 5.3249645 -0.2885245
v 0.2473980 0.3658430 -1.3574570
vn -1.2294788 2.4468899 -5.6258202
v 0.2816860 0.3536440 -1.3661690
vn -1.3510978 2.8367090 -5.2459731
v 0.2806850 0.3565230 -1.3648540
vn -1.4112257 2.8569889 -5.2902031
v 0.2792610 0.3538260 -1.3652290
vn 0.0296101 4.2643971 -4.4432511
v 0.2775620 0.3529800 -1.3655940
vn 1.6394837 5.0264416 -3.2789652
v 0.3053260 0.3454650 -1.3714960
vn 0.2471521 4.0997038 -4.5499320
v 0.2755700 0.3544580 -1.3642811
vn 0.6030258 4.6161542 -3.8394063
v 0.3339540 0.3347030 -1.3793610
vn -0.0198111 4.2418795 -4.4654660
v 0.3308490 0.3347930 -1.3787380
vn 1.8585097 4.7002888 -3.6187353
v 0.2728440 0.3552920 -1.3641580
vn 1.4476240 4.5310345 -4.0643444
v 0.2711600 0.3581240 -1.3617260
vn 1.4726052 4.4577575 -3.8736165
v 0.3278970 0.3370110 -1.3782960
vn 0.4973888 5.2976885 -3.3023109
v 0.2926550 0.3476630 -1.3691510
vn 0.8770429 5.6016059 -1.5984912
v 0.3257900 0.3380990 -1.3775030
vn 1.1300218 4.4890213 -4.0167532
v 0.2900290 0.3490660 -1.3675400
vn -0.7934924 5.5540047 -1.3218653
v 0.3245780 0.3382050 -1.3770820
vn 4.1236429 4.6862326 0.5464225
v 0.2397020 0.3720630 -1.3552870
vn 1.1149844 5.8548541 -1.8000916
v 0.3148350 0.3393520 -1.3766320
vn 2.9953692 4.9011927 -2.5005124
v 0.2500510 0.3638960 -1.3603500
vn 1.1843027 5.5642996 -2.6430163
v 0.3153520 0.3401150 -1.3746340
vn -0.4041299 3.5535870 -5.1018515
v 0.2818190 0.3519420 -1.3670410
vn 1.7377231 5.3305211 -2.7663012
v 0.3098710 0.3419490 -1.3736310
vn 2.0719471 5.0586839 -3.0612659
v 0.3063230 0.3435920 -1.3735340
vn 3.8599758 4.8190064 0.8498653
v 0.2374140 0.3740150 -1.3548110
vn 0.0744352 5.0460539 -3.6451776
v 0.3325020 0.3338900 -1.3800160
vn 1.9775326 5.2020526 -2.8720393
v 0.2683040 0.3586640 -1.3626620
vn 1.8360996 3.9510098 -3.9522481
v 0.3295560 0.3347460 -1.3789470
vn 0.1877980 5.3992791 -3.0796897
v 0.2971960 0.3470200 -1.3704120
vn 3.1642098 5.4165444 0.0896692
v 0.2303110 0.3786300 -1.3536400
vn 1.4091246 5.8214560 -1.8969630
v 0.2622160 0.3600810 -1.3632530
vn -0.2821525 4.8126025 -3.4653430
v 0.3253240 0.3378840 -1.3779930
vn 3.1877761 5.3422012 0.0008470
v 0.2277920 0.3799070 -1.3522400
vn 1.2862505 5.3813982 -2.8775640
v 0.3217200 0.3374330 -1.3777330
vn 1.4784503 5.6344614 -2.2899449
v 0.3208610 0.3383290 -1.3762100
vn 0.7714264 4.6282248 -4.0827265
v 0.3266030 0.3349280 -1.3804210
vn 0.2852412 4.3688579 -4.3722563
v 0.3253480 0.3365070 -1.3793670
vn -0.7328783 5.2496195 -3.2666998
v 0.3233930 0.3372090 -1.3779560
vn 0.7139301 4.2297993 -4.4993048
v 0.2837470 0.3495200 -1.3688000
vn 1.7372217 5.5289626 -2.3006384
v 0.3076320 0.3413120 -1.3766330
vn 2.4010379 4.7907052 -3.1988447
v 0.3076910 0.3437760 -1.3719730
vn 1.2689177 4.8333864 -3.7650952
v 0.2760570 0.3529630 -1.3659310
vn 2.0879514 4.6218743 -3.6748159
v 0.2730170 0.3534980 -1.3668300
vn 1.0356835 5.8648281 -1.9470041
v 0.3312050 0.3338900 -1.3803170
vn 1.0819682 5.2035251 -2.6097703
v 0.3300560 0.3342800 -1.3793910
vn 2.0645106 4.6740475 -3.4709337
v 0.3280980 0.3350360 -1.3798180
vn 1.5929866 5.4925947 -2.5716105
v 0.2648220 0.3594160 -1.3632870
vn 1.0623816 5.8847127 -1.9173914
v 0.2546600 0.3623020 -1.3612230
vn 4.3463197 4.5089760 0.2370093
v 0.2474240 0.3658500 -1.3599091
vn 3.7798982 4.9931564 0.3927900
v 0.2454200 0.3672620 -1.3580780
vn 1.0311821 5.1019425 -3.4980555
v 0.2899450 0.3466810 -1.3716160
vn 0.9350977 5.2781525 -3.2599366
v 0.2868280 0.3482980 -1.3699150
vn 0.9433277 4.3577542 -4.3724308
v 0.2862120 0.3491840 -1.3688930
vn 1.5888554 5.5561476 -2.1899011
v 0.3183300 0.3383600 -1.3788930
vn -0.1711612 4.3313570 -4.4236445
v 0.2794640 0.3519110 -1.3666940
vn 1.4295546 5.6561923 -2.2189329
v 0.3126430 0.3401800 -1.3757859
vn 0.4202229 5.0852985 -3.4874854
v 0.3013400 0.3453140 -1.3730180
vn 3.4286561 5.2553248 0.1485739
v 0.2343060 0.3763040 -1.3570950
vn 1.5680068 5.0035272 -2.7023408
v 0.3215480 0.3362900 -1.3793310
vn 0.6257678 5.2279477 -3.1277335
v 0.2841870 0.3485540 -1.3698080
vn 1.7099855 5.8921504 -1.0710331
v 0.3143840 0.3390480 -1.3784480
vn 0.7812666 4.6517572 -4.1305161
v 0.2816070 0.3495620 -1.3693810
vn 1.7025193 5.2129421 -2.9742360
v 0.3062890 0.3425850 -1.3754560
vn 1.1832224 4.7484808 -3.9287694
v 0.2762490 0.3512440 -1.3680990
vn 4.0863919 4.7010446 0.7973692
v 0.2434340 0.3691300 -1.3597840
vn -0.1544223 5.0671439 -3.7095871
v 0.2976130 0.3456530 -1.3723030
vn 4.0129619 4.6770058 0.0186644
v 0.2421620 0.3695260 -1.3563180
vn 4.1445551 4.6549954 0.7395799
v 0.2401610 0.3720160 -1.3588920
vn 0.9177604 5.6021166 -2.3613956
v 0.3329770 0.3329630 -1.3814760
vn 1.0297656 5.7461224 -2.1913142
v 0.3283990 0.3342600 -1.3814890
vn 1.2104926 5.6995134 -2.2145691
v 0.2517400 0.3624190 -1.3619660
vn 0.6850374 5.0034246 -3.6773989
v 0.3235700 0.3356640 -1.3803470
vn 1.9581194 5.0002046 -3.1737516
v 0.3207760 0.3361000 -1.3807410
vn 4.0151801 4.4944267 -1.4688756
v 0.2482350 0.3649830 -1.3608110
vn 4.2238145 4.4619775 -0.1648838
v 0.2464450 0.3669380 -1.3612070
vn 1.5492785 5.9529295 -0.6937019
v 0.3104580 0.3403010 -1.3774080
vn 3.5734069 5.1384835 0.4740668
v 0.2372640 0.3744140 -1.3600570
vn 1.3478119 5.9102759 -1.6274126
v 0.3317530 0.3328580 -1.3830330
vn 2.8191576 4.2527318 -3.6050520
v 0.2711870 0.3540650 -1.3674210
vn 1.7911375 4.8858795 -3.3918610
v 0.2673260 0.3574080 -1.3656560
vn 0.7397600 5.0125866 -3.6707094
v 0.3039150 0.3434320 -1.3748070
vn 3.7248216 4.9250603 0.9266311
v 0.2298250 0.3791620 -1.3564600
vn 0.3336993 4.8945789 -3.9143081
v 0.2995290 0.3436120 -1.3749779
vn 3.7930825 4.4080625 2.3156431
v 0.2258420 0.3821360 -1.3558559
vn 2.5997014 3.8929861 -4.1458578
v 0.2709790 0.3524320 -1.3689810
vn 0.2631808 5.3976521 -1.9332526
v 0.3262570 0.3342350 -1.3813100
vn 2.5055742 4.9723186 -2.8228745
v 0.3194910 0.3374070 -1.3798110
vn 0.4757312 5.0986471 -3.6296346
v 0.2926520 0.3455980 -1.3724850
vn 1.0405331 4.5751028 -4.0796933
v 0.2866080 0.3464490 -1.3731140
vn 1.8418001 5.8801303 -0.0984985
v 0.3114210 0.3402860 -1.3795151
vn 0.8286909 4.8952546 -3.8011086
v 0.2774930 0.3501960 -1.3690010
vn 3.9177155 4.6933122 0.6858808
v 0.2320860 0.3776410 -1.3591530
vn 1.0171760 6.0981922 -0.9764824
v 0.3077540 0.3408530 -1.3783060
vn 0.2306203 5.6701369 -2.5194407
v 0.3050960 0.3414850 -1.3777471
vn 1.8097086 4.5364437 -3.8596795
v 0.2727130 0.3514310 -1.3690360
vn 0.5458556 4.9471149 -3.7880421
v 0.3014840 0.3420470 -1.3765711
vn 2.6694255 4.8312063 -2.8545399
v 0.2686380 0.3569330 -1.3655230
vn 1.0317519 5.4332094 -2.5750351
v 0.3237590 0.3342670 -1.3820300
vn -0.0277382 5.2736926 -2.7863617
v 0.2941560 0.3424860 -1.3761150
vn -0.0632683 4.9515371 -3.8360596
v 0.2949900 0.3442480 -1.3740290
vn 1.8134440 5.1555429 -3.0645494
v 0.2648790 0.3570040 -1.3672791
vn 2.0500884 5.0105267 -3.1305835
v 0.2613750 0.3583830 -1.3676569
vn 1.2335112 5.9074793 -1.7428254
v 0.2583200 0.3606360 -1.3644810
vn 1.1380438 6.0325103 -1.1220503
v 0.2537970 0.3614130 -1.3644830
vn 2.0906129 5.4992733 -2.0840201
v 0.3154190 0.3381220 -1.3808910
vn 0.7664225 5.1840239 -3.3719656
v 0.2854530 0.3472210 -1.3723691
vn 2.2998924 5.1796780 -1.9376624
v 0.2495920 0.3622980 -1.3634440
vn 4.4342918 3.7273095 -1.6935887
v 0.2482860 0.3635050 -1.3631051
vn 4.9360471 3.6352797 -1.2651769
v 0.2472150 0.3656280 -1.3626170
vn 4.2294540 4.6246786 0.2004580
v 0.2438640 0.3689920 -1.3615770
vn 4.0588589 3.8973317 2.7055185
v 0.2281920 0.3812580 -1.3579360
vn 0.7634396 6.0439649 -1.2569400
v 0.3283970 0.3332490 -1.3839920
vn 1.7237800 5.4388275 -1.8985698
v 0.3212860 0.3345380 -1.3826010
vn 1.0667777 4.8772635 -3.7597432
v 0.2885920 0.3449240 -1.3740470
vn 1.7533277 5.6249700 -2.0688887
v 0.2569740 0.3601840 -1.3670770
vn 1.2578642 4.5473881 -4.1085863
v 0.2845550 0.3461810 -1.3737290
vn 2.0895281 5.4715161 -0.0400731
v 0.2498170 0.3620300 -1.3642910
vn 4.0207157 4.0954466 -0.0541485
v 0.2486700 0.3627400 -1.3640440
vn 1.0291657 5.1028223 -3.4946918
v 0.2758050 0.3485790 -1.3717650
vn -0.3197170 5.3841410 -2.5283380
v 0.3029770 0.3410890 -1.3776550
vn 1.5995009 5.1014194 -3.2128327
v 0.2736420 0.3482570 -1.3729700
vn 3.9418623 4.8035040 0.6689759
v 0.2401490 0.3725170 -1.3612440
vn 4.2119808 4.5678129 0.4922677
v 0.2331290 0.3772810 -1.3616850
vn 4.9597816 2.8040335 2.5239186
v 0.2307840 0.3801720 -1.3606900
vn 3.6823840 3.6619179 3.2742820
v 0.2284640 0.3829670 -1.3597749
vn 2.9274268 3.4665017 -4.2873721
v 0.2684370 0.3539330 -1.3696851
vn 0.4177091 5.3818812 -3.1551669
v 0.2970620 0.3423220 -1.3771230
vn 2.7813988 4.2260084 -3.5844200
v 0.2691490 0.3546990 -1.3684680
vn 1.8569708 5.0840955 -3.1539817
v 0.2658850 0.3554940 -1.3694870
vn 0.8037012 6.0041537 -1.3260274
v 0.3249780 0.3335680 -1.3838270
vn 2.2995555 4.9407759 -2.6630447
v 0.3205330 0.3350560 -1.3821450
vn 2.3674219 5.2617507 -2.4106503
v 0.3179480 0.3365410 -1.3824630
vn 0.4274062 5.1258202 -3.6038153
v 0.2810740 0.3473180 -1.3727050
vn 2.7325306 5.1512837 -2.1805487
v 0.3133730 0.3388290 -1.3821300
vn 2.4510229 5.6353393 -1.0203667
v 0.3125060 0.3397690 -1.3802880
vn 0.7742858 6.0965376 -0.4610939
v 0.3099860 0.3405980 -1.3797920
vn 0.6207966 5.1915975 -3.4761853
v 0.2798030 0.3485150 -1.3710440
vn 4.8882098 3.8799071 -0.4848674
v 0.2469040 0.3656800 -1.3640040
vn 2.0374298 4.7060590 -3.6251757
v 0.2703600 0.3515750 -1.3703200
vn 3.9637592 4.8119788 0.7156337
v 0.2399240 0.3728340 -1.3630300
vn 5.0560360 3.4419727 0.9492214
v 0.2316910 0.3784770 -1.3605260
vn 2.9291070 3.7399752 -3.6889443
v 0.2685450 0.3519460 -1.3707790
vn 0.9953319 5.1639142 -3.3772674
v 0.2912640 0.3432730 -1.3757460
vn 2.1907752 5.8220510 -0.4043868
v 0.2529820 0.3615450 -1.3672830
vn 2.3166323 5.3482895 -2.2021313
v 0.3154450 0.3371900 -1.3828760
vn 3.6674232 4.9489932 0.7154678
v 0.2507220 0.3626240 -1.3678221
vn 3.9476964 4.2499704 2.0009847
v 0.2492020 0.3627460 -1.3653610
vn 0.0410400 6.1898704 -0.8827791
v 0.3047650 0.3410400 -1.3793190
vn 4.8143296 3.5949447 1.6646621
v 0.2482190 0.3638510 -1.3650560
vn 4.4138088 4.4212255 -0.6116249
v 0.2451370 0.3676610 -1.3636260
vn 0.2049997 5.7760053 -1.7702862
v 0.3014540 0.3407880 -1.3785779
vn 2.6561210 4.9451280 2.4146602
v 0.2268750 0.3838600 -1.3594240
vn 2.9778094 5.3842001 0.3093362
v 0.2351570 0.3757310 -1.3621210
vn 4.8393807 2.2190313 3.1020029
v 0.2312400 0.3820380 -1.3626140
vn 2.6192348 5.1724305 1.7917385
v 0.2283750 0.3838020 -1.3610311
vn 1.0720766 5.6637287 -2.1030555
v 0.2985370 0.3410670 -1.3787971
vn 0.3246817 6.0998030 -1.1703644
v 0.2949670 0.3422260 -1.3780349
vn 0.8348894 6.1700006 -0.0920397
v 0.3253460 0.3333540 -1.3854460
vn 4.4053245 4.0799580 0.8777177
v 0.2456100 0.3667660 -1.3663510
vn 0.7664181 5.2945247 -3.0665913
v 0.2796720 0.3461740 -1.3743080
vn 4.4679403 4.3695889 -0.4477775
v 0.2438820 0.3687660 -1.3655840
vn 4.5418577 4.2993288 0.0477534
v 0.2422040 0.3708730 -1.3641090
vn 1.2264328 5.9387355 -1.3234588
v 0.3102500 0.3402800 -1.3814681
vn 0.4423548 6.1418238 -1.1200435
v 0.3054600 0.3407610 -1.3814490
vn -0.5336386 6.0538144 -0.2269145
v 0.3032380 0.3410190 -1.3806440
vn 2.7847543 5.4482927 0.6103479
v 0.2361840 0.3757590 -1.3639290
vn 0.0856673 6.0167689 -1.3572447
v 0.2931830 0.3421530 -1.3772690
vn 0.7730939 5.3155580 -3.2191753
v 0.2830260 0.3457280 -1.3747520
vn 0.8826056 5.2069254 -3.4003296
v 0.2767480 0.3474800 -1.3732580
vn 3.3407946 3.8216045 -3.6355886
v 0.2671810 0.3529800 -1.3712710
vn 0.2821721 5.8091435 -0.0937073
v 0.3249900 0.3337650 -1.3872230
vn 2.3092573 5.2031298 -2.6107476
v 0.2557410 0.3601360 -1.3682330
vn 2.3784676 5.6769004 -1.1051332
v 0.3175900 0.3361170 -1.3842840
vn 4.3397760 3.9666882 1.8951428
v 0.2491020 0.3642230 -1.3670710
vn 4.3248601 4.3146086 1.1070422
v 0.2471700 0.3653380 -1.3658290
vn 4.1983891 3.9451618 -1.8122950
v 0.2417810 0.3711660 -1.3661860
vn -0.0943144 6.2348680 -0.2733172
v 0.3009160 0.3406020 -1.3806410
vn 3.8347762 4.6765695 -0.1940107
v 0.2395260 0.3735860 -1.3647910
vn 3.9165442 4.1805482 0.5514427
v 0.2333530 0.3768610 -1.3648990
vn 3.8634391 4.0716748 2.4880326
v 0.2307230 0.3828540 -1.3627130
vn -0.0783298 6.1392121 -1.2707934
v 0.2924560 0.3419660 -1.3791010
vn 2.4145672 4.7474279 -3.2773321
v 0.2646470 0.3549130 -1.3711489
vn 1.1275202 5.5579600 -2.3513560
v 0.2902750 0.3422750 -1.3778780
vn 1.9284759 5.1980367 -2.9520800
v 0.2587720 0.3582830 -1.3694030
vn 1.3016379 5.6869421 -2.2939944
v 0.2865920 0.3430660 -1.3787930
vn 1.2486837 5.2973433 -3.0662918
v 0.2853090 0.3449390 -1.3751470
vn 1.3619192 5.9340925 -1.3710823
v 0.3215640 0.3338600 -1.3865030
vn 1.1489741 5.5210567 -2.6654971
v 0.2758650 0.3465910 -1.3749400
vn 1.7825909 5.8199601 -1.1528834
v 0.3156670 0.3366030 -1.3844100
vn 2.8786530 5.3152337 -1.3188157
v 0.3128880 0.3373990 -1.3857490
vn 2.1757376 4.9303489 -3.1874785
v 0.2694170 0.3490090 -1.3744540
vn 3.2781572 4.1838017 -3.3004432
v 0.2679650 0.3504420 -1.3736590
vn 4.3760390 3.9903746 1.6058764
v 0.2474890 0.3661670 -1.3680100
vn 3.6762085 4.0665832 2.6519601
v 0.2459690 0.3667930 -1.3672460
vn 3.7659769 4.4410391 -1.9470913
v 0.2421630 0.3698480 -1.3671700
vn 1.9366738 5.6153393 -1.7831578
v 0.3108020 0.3396310 -1.3832320
vn 1.1456279 6.0261927 -0.3427390
v 0.2988340 0.3407600 -1.3800330
vn 3.4075887 5.0481324 -1.1723223
v 0.2382500 0.3743340 -1.3657780
vn 2.5037735 5.4979010 -0.3608732
v 0.2351600 0.3763230 -1.3652520
vn 5.5566115 2.3601236 1.4101607
v 0.2323470 0.3787260 -1.3634320
vn 5.6119246 0.7314242 2.6666079
v 0.2325520 0.3794960 -1.3645010
vn 2.4498944 5.5800290 1.0595769
v 0.2307340 0.3834370 -1.3644010
vn 0.4937389 5.9015384 -1.5981532
v 0.2948750 0.3419490 -1.3796710
vn 0.7076175 6.2103448 -0.4647800
v 0.3272390 0.3331490 -1.3879590
vn 0.1800727 6.2078915 -0.7106738
v 0.3235050 0.3335870 -1.3871270
vn 2.0085914 5.0778742 -2.9543869
v 0.2563680 0.3588880 -1.3696440
vn 2.8186038 4.7047491 -3.0296597
v 0.2537650 0.3596830 -1.3707190
vn 3.2808375 4.8106132 -2.0790305
v 0.2526710 0.3612360 -1.3696671
vn 1.1420634 5.6576943 -2.2668021
v 0.2783810 0.3459100 -1.3760620
vn 0.8153232 6.0481658 -1.2922411
v 0.3097420 0.3390800 -1.3861030
vn 3.7766755 3.9630740 2.4980373
v 0.2464350 0.3677320 -1.3684610
vn 0.2120467 5.8460684 -1.8938696
v 0.3030260 0.3406910 -1.3821290
vn 0.7553201 6.1496801 -0.2707378
v 0.2965820 0.3414440 -1.3808810
vn 3.4413469 5.0675516 0.8260393
v 0.2441960 0.3684270 -1.3672150
vn 4.1571760 3.9982021 -2.4045308
v 0.2405500 0.3717910 -1.3669260
vn 4.8940749 1.9271284 2.0639992
v 0.2331170 0.3773720 -1.3654320
vn 0.5447275 6.2209516 -0.3046571
v 0.2253160 0.3845140 -1.3623060
vn 0.2393993 6.1326814 -0.9724257
v 0.2924390 0.3415180 -1.3806930
vn 4.0260367 4.5097194 0.2276639
v 0.2344030 0.3764640 -1.3663340
vn 4.7974076 -0.5373952 3.9067993
v 0.2332510 0.3789270 -1.3656280
vn 3.0217721 4.7760587 -1.8505739
v 0.3173600 0.3360120 -1.3868110
vn 0.7696723 5.4714208 -2.9082954
v 0.2821950 0.3442450 -1.3782240
vn 4.7839890 -0.2371233 3.9521995
v 0.2340460 0.3803140 -1.3660851
vn 1.8697444 4.7397761 -3.6268475
v 0.2589270 0.3568410 -1.3717110
vn 1.6053691 5.5796728 -1.3568258
v 0.3164580 0.3364250 -1.3867540
vn 0.1979764 5.9089079 -1.9360161
v 0.3069570 0.3402970 -1.3829221
vn 2.7858875 4.0541062 -3.8402696
v 0.2518310 0.3593970 -1.3729039
vn 3.1232777 3.9133444 -3.5254598
v 0.2667020 0.3516860 -1.3737930
vn -0.0375699 5.3658395 -2.5920908
v 0.3042340 0.3396070 -1.3834701
vn 4.1537185 4.5276241 -1.0906856
v 0.2501580 0.3631120 -1.3698770
vn 4.2255430 3.5414681 -0.8469830
v 0.2470660 0.3674240 -1.3697020
vn 3.0110326 4.9849930 0.6961052
v 0.2460380 0.3682510 -1.3689600
vn 1.9322917 5.8017006 -0.6530448
v 0.2430340 0.3692360 -1.3685430
vn 1.7971652 4.7646742 -3.4805279
v 0.2616180 0.3557870 -1.3720330
vn 0.3361800 6.1920767 -0.9600283
v 0.3256910 0.3328890 -1.3903730
vn 1.0081669 5.5760956 -2.6860435
v 0.2799660 0.3445360 -1.3779880
vn 1.4792769 5.5240784 -2.5675366
v 0.2726510 0.3465970 -1.3768409
vn 2.7734315 5.4982700 -1.0354327
v 0.3108310 0.3387390 -1.3860950
vn 5.0681872 3.4199686 -1.1079412
v 0.2478980 0.3655410 -1.3697150
vn 2.0953522 5.4765501 -0.9923822
v 0.2993950 0.3411380 -1.3845900
vn 2.2338657 5.5321822 -1.0379449
v 0.2449230 0.3686720 -1.3700800
vn 2.3148272 4.4936647 -3.6605256
v 0.2666700 0.3496020 -1.3756150
vn 1.4208398 6.0358748 0.4825341
v 0.2984240 0.3413040 -1.3830200
vn 2.1447992 3.8889129 -4.4308820
v 0.2651300 0.3513950 -1.3748620
vn -0.0260508 5.9194970 -1.3509113
v 0.2946420 0.3412670 -1.3810560
vn 2.3243060 4.3309202 -3.7876563
v 0.2644740 0.3535480 -1.3731620
vn 3.4327724 4.7487359 -2.1269474
v 0.2355070 0.3755130 -1.3668220
vn 5.4061785 0.4353358 2.6213088
v 0.2341530 0.3772360 -1.3668571
vn 4.5920916 2.0198946 3.4934177
v 0.2352290 0.3815070 -1.3678840
vn 3.4121161 4.6110606 2.2598474
v 0.2338020 0.3824920 -1.3670940
vn 1.3083956 6.0563250 0.2387217
v 0.2278620 0.3841850 -1.3625500
vn 0.4599766 6.2447553 -0.4192932
v 0.2283090 0.3837360 -1.3668280
vn 0.7374550 5.9189720 -1.1615562
v 0.2894170 0.3415000 -1.3806590
vn 2.2975569 4.8259335 -3.2570267
v 0.2551160 0.3578830 -1.3728020
vn 1.9267319 5.8052812 -0.7437390
v 0.3183910 0.3337040 -1.3904940
vn 2.3331175 5.3669786 -1.8271592
v 0.3194660 0.3338320 -1.3881310
vn 3.7643542 3.8949552 -3.0223327
v 0.2496140 0.3628260 -1.3716320
vn 2.8051085 5.2194004 -1.9779435
v 0.3187670 0.3349450 -1.3865050
vn 2.8860068 5.2583761 -1.3519299
v 0.3108980 0.3384660 -1.3882360
vn 4.7832875 3.0496182 -2.3404679
v 0.2472320 0.3662080 -1.3709440
vn 0.1647471 6.1095181 -0.8712606
v 0.3050280 0.3393340 -1.3849990
vn 3.0601687 4.5711017 -2.8985062
v 0.2413230 0.3697360 -1.3687590
vn 1.2263365 5.6592035 -1.1834424
v 0.3033280 0.3394760 -1.3841120
vn 3.8054051 3.6020000 -3.4360714
v 0.2394890 0.3714320 -1.3689049
vn 1.6790726 5.9645019 -0.5567526
v 0.3005600 0.3406170 -1.3836190
vn 0.3859557 6.2483358 -0.0364991
v 0.2942990 0.3414040 -1.3836750
vn -0.3032168 6.1102738 0.1841547
v 0.2941630 0.3412220 -1.3820040
vn 3.7618203 3.8692265 -2.1771629
v 0.2393830 0.3729880 -1.3676740
vn 5.6561842 0.2010214 -0.7302703
v 0.2343290 0.3765440 -1.3678020
vn 1.7544339 5.8873663 1.1222348
v 0.2329420 0.3831690 -1.3681099
vn 0.2245318 6.1366863 -0.3034293
v 0.2914950 0.3416520 -1.3818280
vn 1.7494912 4.4169064 -4.1035595
v 0.2615820 0.3535160 -1.3743240
vn 0.5241771 6.2421856 -0.3691878
v 0.3251140 0.3326500 -1.3928900
vn 1.7948341 4.4694743 -3.9499140
v 0.2582770 0.3551530 -1.3736380
vn 0.8298954 5.5531979 -2.7687325
v 0.2815690 0.3431290 -1.3801399
vn 1.1695017 5.6665745 -2.4308186
v 0.2773890 0.3452140 -1.3777510
vn 1.1788484 5.6474285 -2.3912504
v 0.2752780 0.3452990 -1.3789870
vn 0.9614826 6.0119486 -1.1459846
v 0.3207310 0.3334030 -1.3885260
vn 1.0462914 5.7155328 -1.2118869
v 0.3102150 0.3388650 -1.3878020
vn 1.8556421 5.3743887 -1.6943333
v 0.2442200 0.3684940 -1.3716160
vn -0.1406145 5.9042315 -1.0041794
v 0.2421350 0.3683330 -1.3714310
vn 1.8827264 4.9396787 -2.5576289
v 0.2410650 0.3689410 -1.3699600
vn 1.1419311 6.1544628 -0.2875493
v 0.3027210 0.3396950 -1.3860570
vn 3.6671586 -4.4345322 -0.1103577
v 0.2350470 0.3780040 -1.3681720
vn 3.7373037 3.9019182 3.1194210
v 0.2360260 0.3822460 -1.3696690
vn -0.4997329 6.2239003 -0.3639190
v 0.2907690 0.3414450 -1.3833890
vn 0.8790534 6.1909275 -0.1508218
v 0.3217300 0.3330300 -1.3917150
vn 2.7050550 5.2439547 -1.9707019
v 0.3161250 0.3349910 -1.3894550
vn 2.5009146 5.5637112 -1.3606855
v 0.3140760 0.3364910 -1.3882910
vn 3.5898018 3.7454619 -3.3650653
v 0.2371810 0.3725810 -1.3698590
vn 3.6450114 4.2433624 -2.6525323
v 0.2353050 0.3732070 -1.3710060
vn 0.4613292 6.1218815 -1.0580041
v 0.3085530 0.3387340 -1.3877620
vn 0.2212056 5.9466157 -1.6408100
v 0.2433700 0.3688770 -1.3704840
vn 1.9908922 5.1101089 -3.0433192
v 0.2689840 0.3479420 -1.3765280
vn 0.8846049 5.9888835 -1.2077746
v 0.2412920 0.3683320 -1.3718730
vn 3.2176344 4.5709567 -2.0498908
v 0.2390310 0.3689000 -1.3725110
vn 4.0280933 3.8509128 -2.7365222
v 0.2390350 0.3699970 -1.3708870
vn 4.5275168 0.5684315 -0.9602891
v 0.2336990 0.3755570 -1.3692290
vn 4.6963673 -1.6918616 3.5280964
v 0.2373430 0.3796250 -1.3704090
vn 0.7661532 6.2244778 0.1690647
v 0.2312200 0.3834780 -1.3680580
vn 1.8462653 5.7948923 -1.2732455
v 0.3001120 0.3401680 -1.3861890
vn 0.9679225 5.9753675 -0.7911149
v 0.2984280 0.3413430 -1.3847250
vn -0.0244495 6.2424173 -0.6696817
v 0.2955910 0.3411980 -1.3853680
vn 0.2630139 5.9963655 -0.2813573
v 0.2924680 0.3416930 -1.3843811
vn 2.1708474 4.1358910 -4.1397009
v 0.2544940 0.3574160 -1.3737620
vn 3.7039518 2.6861484 -4.2481380
v 0.2482600 0.3613680 -1.3740110
vn 1.7527648 5.8655086 -1.1246898
v 0.3081130 0.3384730 -1.3895791
vn 0.7435907 6.2319522 0.1192164
v 0.3035690 0.3395490 -1.3879910
vn 4.7306085 3.3457656 -2.2628300
v 0.2464900 0.3658760 -1.3726170
vn -0.7714292 6.0060291 -0.9945624
v 0.2913230 0.3415280 -1.3850180
vn 0.7332420 6.0923090 -1.1751435
v 0.2881940 0.3414540 -1.3828250
vn -0.6429831 6.0352306 -1.2049432
v 0.2855610 0.3421990 -1.3821310
vn 0.2236683 5.9640689 -1.9079592
v 0.2828530 0.3424340 -1.3815670
vn 0.8973107 5.3919048 -2.9811318
v 0.2755530 0.3443870 -1.3807870
vn 0.9028198 5.3982787 -3.0421429
v 0.2738600 0.3449410 -1.3800850
vn 2.1649289 4.9490514 -3.1948369
v 0.2665610 0.3481880 -1.3779750
vn 4.2322769 0.9702936 4.4522748
v 0.2376440 0.3811800 -1.3706520
vn 4.6566701 -3.9740295 -0.5806841
v 0.2345340 0.3767750 -1.3707590
vn 1.6571107 5.6465759 2.1445155
v 0.2364990 0.3829220 -1.3714360
vn 0.7784970 6.1728854 0.7123072
v 0.2339680 0.3834330 -1.3712560
vn 2.4354575 4.5918455 -3.4722226
v 0.2624290 0.3512020 -1.3764540
vn 1.7331784 4.9057417 -3.5134373
v 0.2573820 0.3536530 -1.3762910
vn 1.9523746 4.3096290 -4.0637369
v 0.2558630 0.3551130 -1.3749470
vn -0.3576388 5.8290820 -1.8447618
v 0.2878590 0.3407180 -1.3851039
vn 0.5689302 5.3461270 -2.5720644
v 0.2855100 0.3418490 -1.3840870
vn 0.8086803 6.1674805 0.5389483
v 0.3254770 0.3325640 -1.3958930
vn 1.8480264 5.8971534 0.4812477
v 0.3187730 0.3335950 -1.3919320
vn 2.8985286 3.0212688 -4.6750512
v 0.2491160 0.3597530 -1.3744010
vn 2.6175148 5.4719152 -0.5031383
v 0.3167940 0.3343130 -1.3906130
vn 2.8886108 5.4767084 -0.9336745
v 0.3116070 0.3375890 -1.3896420
vn 4.4910831 3.1361606 -3.0160038
v 0.2475330 0.3639720 -1.3726820
vn 2.1508482 4.2565179 -3.8265257
v 0.2651660 0.3499130 -1.3759440
vn 2.6019764 4.6023321 -3.0841596
v 0.2365810 0.3721760 -1.3716350
vn 4.2182589 -4.2675419 1.5421730
v 0.2382860 0.3791660 -1.3725460
vn 4.5661016 -0.1116947 3.7479062
v 0.2391870 0.3810010 -1.3719720
vn 5.4508438 2.7998998 -0.9223290
v 0.2344840 0.3741260 -1.3713150
vn 4.4937005 3.4962883 -1.1283355
v 0.2341360 0.3747280 -1.3697990
vn 4.1239071 -4.0213189 1.9224566
v 0.2363460 0.3783320 -1.3700420
vn 1.2923093 5.4414434 -2.8026290
v 0.2710700 0.3455010 -1.3804030
vn 1.3753885 5.9878712 -1.1602077
v 0.3101640 0.3380690 -1.3900210
vn 1.4991304 5.1679258 -3.2160711
v 0.2675900 0.3464850 -1.3798790
vn -0.0394000 6.1988544 0.1099588
v 0.3017910 0.3398910 -1.3898040
vn 2.1468294 -5.3344240 -0.4271423
v 0.2366920 0.3778760 -1.3728480
vn 2.7480798 4.5148315 -3.1462049
v 0.2621760 0.3501890 -1.3785850
vn 1.9422197 4.8933339 -3.3520355
v 0.2596400 0.3515460 -1.3781950
vn 4.6312146 -2.8130052 2.2417855
v 0.2391190 0.3801400 -1.3722790
vn 5.5148058 -1.7641962 1.2422612
v 0.2401890 0.3815220 -1.3737330
vn 3.3644586 3.2612610 3.5911553
v 0.2390970 0.3825510 -1.3724730
vn 4.2521033 1.8828560 1.9377314
v 0.2402710 0.3824320 -1.3736430
vn 1.7474458 5.1888146 1.9903613
v 0.2387600 0.3831630 -1.3730760
vn 1.8802119 3.7056882 -4.6625891
v 0.2528290 0.3562260 -1.3755670
vn 0.3226571 5.5434074 -2.8613589
v 0.2810860 0.3420370 -1.3827120
vn 6.0027037 0.3315604 -0.8227460
v 0.2339000 0.3758450 -1.3716290
vn 2.2919745 3.5399606 -4.6283126
v 0.2498710 0.3570210 -1.3759530
vn 2.7884352 -5.5309672 -0.3390896
v 0.2354170 0.3776090 -1.3715630
vn 5.1788464 3.1203105 -0.8035435
v 0.2457620 0.3663520 -1.3742189
vn 0.4725711 6.2577162 -0.2557140
v 0.2237280 0.3841200 -1.3690341
vn 1.6588110 6.0313120 -0.1571008
v 0.3062300 0.3391650 -1.3899471
vn 1.5574071 5.7066255 -1.9054004
v 0.2980400 0.3406320 -1.3879200
vn 0.8018699 6.0330300 -1.1819317
v 0.2956710 0.3408960 -1.3886850
vn -0.5152826 4.5206552 -4.2129760
v 0.2849880 0.3411770 -1.3848970
vn -0.4198185 5.3451018 -2.6688867
v 0.2842670 0.3419530 -1.3838240
vn -0.6533723 4.8395815 -3.9247470
v 0.2823200 0.3413310 -1.3840680
vn 1.6652273 4.1524038 -4.3294754
v 0.2526010 0.3546160 -1.3767530
vn 1.4241337 5.4566317 -2.7393029
v 0.2787800 0.3423690 -1.3829490
vn 2.7326503 5.5948148 -0.5160704
v 0.3133050 0.3364590 -1.3923260
vn 4.0507517 3.2360034 -1.4395570
v 0.2454210 0.3668820 -1.3761010
vn 3.8860831 4.8016090 -0.9305888
v 0.2446580 0.3674830 -1.3735290
vn 0.8880937 5.9696474 -1.0724072
v 0.2432280 0.3680320 -1.3747730
vn 2.9203553 4.9299793 -2.0945115
v 0.2378730 0.3690010 -1.3741750
vn 3.6750894 3.8041859 -2.8056183
v 0.2378820 0.3707770 -1.3723871
vn 3.2461486 -4.9491549 0.1113767
v 0.2377660 0.3784690 -1.3733830
vn 5.5905333 1.7223008 -1.2661476
v 0.2342660 0.3736280 -1.3724660
vn 4.1567922 -2.2121511 -1.0009868
v 0.2336940 0.3769180 -1.3722590
vn 0.4272290 6.2622023 -0.0007418
v 0.2273290 0.3837320 -1.3699530
vn 1.6340697 4.9019632 -3.1605394
v 0.2716420 0.3435920 -1.3825181
vn 0.8305066 6.1042347 -0.3658313
v 0.3039120 0.3397650 -1.3914380
vn 2.4381459 4.5727124 -3.5309634
v 0.2634050 0.3486420 -1.3794529
vn 3.0640140 4.0770540 -3.1417732
v 0.2353150 0.3713660 -1.3730400
vn -0.0049611 6.1175289 -1.3104286
v 0.2930190 0.3412020 -1.3860691
vn 2.3361697 -5.5697508 0.0919329
v 0.2351950 0.3778320 -1.3737310
vn 4.8520465 -3.6921887 -0.1496737
v 0.2394400 0.3801840 -1.3739760
vn 3.8104587 -4.8663759 0.1457186
v 0.2376310 0.3786400 -1.3752691
vn -1.1327059 5.8666821 -1.5523063
v 0.2889720 0.3407560 -1.3869090
vn -0.8958241 5.3257718 -2.8450930
v 0.2858590 0.3400790 -1.3860480
vn 1.5448449 5.0405846 -3.3984308
v 0.2562680 0.3524340 -1.3784250
vn 1.4197172 6.1024404 0.2794125
v 0.3216510 0.3333250 -1.3961300
vn 6.0676694 1.4646246 -0.5572855
v 0.2338960 0.3750030 -1.3737860
vn 1.3615216 4.9797478 -3.3322053
v 0.2802900 0.3406900 -1.3848090
vn 2.3686137 5.7776566 0.5334665
v 0.3172920 0.3345460 -1.3936520
vn 4.6738873 0.6410378 -4.0374999
v 0.2456580 0.3616020 -1.3764020
vn 5.4263840 1.3601524 -2.5511267
v 0.2462310 0.3636120 -1.3751420
vn 0.3722004 6.2687712 -0.0033285
v 0.2242020 0.3839370 -1.3724140
vn 2.1017632 5.8061752 -0.7411211
v 0.3055930 0.3392650 -1.3923720
vn 0.6127087 6.1312971 -0.7662854
v 0.3001800 0.3397900 -1.3886800
vn 0.8323697 5.7804227 -1.4487162
v 0.2984440 0.3396040 -1.3897160
vn 2.3348579 4.6099596 -3.5413113
v 0.2600060 0.3494240 -1.3806460
vn -0.1688410 5.0999584 -3.1549990
v 0.2829370 0.3397840 -1.3856990
vn 1.1151645 5.0066233 -3.5995507
v 0.2522000 0.3529370 -1.3789860
vn 1.1804149 5.8359866 -1.9696817
v 0.2757660 0.3422840 -1.3848430
vn 0.7056376 5.7518830 -2.2773824
v 0.2748540 0.3428170 -1.3834240
vn 0.6770599 5.3536668 -3.0200324
v 0.2729980 0.3435120 -1.3822110
vn 1.7699690 5.6701212 -1.2766685
v 0.3110460 0.3376940 -1.3917730
vn 3.5904517 2.3622053 -4.3058577
v 0.2465230 0.3594880 -1.3761290
vn 3.3858099 4.3944168 1.5076214
v 0.2400310 0.3831700 -1.3749920
vn 4.8401585 1.1773660 -2.2352252
v 0.2458300 0.3654910 -1.3765790
vn 2.3523800 5.0393071 -1.2949914
v 0.2445620 0.3675720 -1.3757870
vn 1.5106306 5.9339676 -1.1690403
v 0.2399630 0.3680550 -1.3747441
vn 3.1569474 4.5450912 -2.6138597
v 0.2362900 0.3699870 -1.3742220
vn 5.5654087 -1.0423698 1.2698002
v 0.2405150 0.3822420 -1.3755070
vn 5.7498612 -0.5172137 0.9869708
v 0.2336720 0.3760650 -1.3741159
vn 4.4960375 -2.2240534 0.5309425
v 0.2336320 0.3768750 -1.3733920
vn 1.0175194 6.0127192 -0.6180551
v 0.2979270 0.3395340 -1.3908490
vn -1.1698924 5.9732270 -0.8557562
v 0.2918410 0.3401580 -1.3893160
vn 0.7450013 4.5115309 -4.2301512
v 0.2493120 0.3534020 -1.3794680
vn 1.8504519 5.3781099 -2.3639734
v 0.2778850 0.3415490 -1.3858260
vn 1.7912185 2.9685755 -5.1429577
v 0.2479210 0.3555850 -1.3778490
vn 1.4474815 5.6477933 -2.2176626
v 0.3116690 0.3368120 -1.3934510
vn 1.3671381 5.3596292 -2.9279408
v 0.2693080 0.3442460 -1.3831580
vn 3.5970159 1.7327774 -4.7739677
v 0.2452290 0.3580830 -1.3782330
vn 1.1871173 5.2292337 -3.0875688
v 0.2667470 0.3450220 -1.3822401
vn 1.8940409 4.8911362 -3.4336455
v 0.2647120 0.3458330 -1.3821690
vn 4.8005404 -0.0027096 -3.4695251
v 0.2456900 0.3641280 -1.3768981
vn 3.2255681 2.6185517 -4.1409307
v 0.2446870 0.3664090 -1.3773119
vn 0.7364310 5.8887029 -1.8763404
v 0.2405720 0.3676980 -1.3765270
vn 4.1737518 4.2539530 -1.1885601
v 0.2360130 0.3698340 -1.3752230
vn 4.7470417 2.4501870 -0.3653236
v 0.2346610 0.3715120 -1.3738900
vn 3.5300581 -4.7642641 1.9743650
v 0.2366860 0.3778830 -1.3758080
vn 4.6356483 -3.9259796 0.4984272
v 0.2389470 0.3802810 -1.3761400
vn 5.5919394 2.0813167 -0.3234360
v 0.2347170 0.3727870 -1.3747880
vn 3.1169128 -4.5929852 2.2083490
v 0.2351240 0.3775670 -1.3747590
vn 0.7905711 6.1436853 0.8904108
v 0.2387440 0.3833380 -1.3742160
vn 0.2913119 6.2507639 0.5334120
v 0.2324520 0.3838920 -1.3765690
vn -0.6925352 6.1536541 -0.7728372
v 0.2940330 0.3408980 -1.3886390
vn -0.5585287 6.0070758 -1.7192613
v 0.2901140 0.3402920 -1.3884521
vn 1.7862402 6.0048923 -0.1094770
v 0.3188830 0.3342260 -1.3970480
vn 1.1735115 5.0745811 -3.1879454
v 0.2549710 0.3520210 -1.3800390
vn -1.3329846 6.0238733 -1.1212329
v 0.2865940 0.3397490 -1.3881860
vn 1.7634782 5.9769158 -0.5623029
v 0.3156280 0.3351260 -1.3952150
vn 1.6064280 5.6735024 -1.7427456
v 0.3131940 0.3362450 -1.3942300
vn 1.6689507 1.2613801 -5.8669195
v 0.2462000 0.3555570 -1.3783590
vn 0.9070938 5.7779865 -1.8258770
v 0.2736570 0.3424690 -1.3859950
vn 0.2441715 6.2268453 -0.6627126
v 0.3001510 0.3394600 -1.3934619
vn 1.5730096 4.5014386 -3.5639524
v 0.2435620 0.3669550 -1.3774800
vn 5.1316423 2.4273725 -0.9715785
v 0.2353020 0.3714480 -1.3756940
vn 4.9254360 1.4185638 2.8210495
v 0.2413190 0.3832470 -1.3775671
vn 4.5643988 -3.5215909 2.4417396
v 0.2347020 0.3755740 -1.3765970
vn 1.1368151 6.0292120 0.5921897
v 0.2256790 0.3839250 -1.3757970
vn 1.8948630 5.1589789 2.3310373
v 0.2406650 0.3837790 -1.3774060
vn -0.1707443 6.1026692 1.4198940
v 0.2395040 0.3837950 -1.3774650
vn 0.8483124 6.0567703 -1.0443450
v 0.2943460 0.3404870 -1.3921710
vn -0.5444994 6.0738854 -0.3581833
v 0.2919570 0.3401710 -1.3947650
vn -0.7716646 6.1741829 -0.5874161
v 0.2888650 0.3393970 -1.3922670
vn -0.9854239 5.7957635 -1.7433594
v 0.2845180 0.3393910 -1.3869520
vn -0.6425600 6.1335416 -0.4955754
v 0.2833760 0.3388770 -1.3890060
vn 0.9243592 5.8935924 -1.8357891
v 0.3119060 0.3356290 -1.3960410
vn 0.9681733 5.8922591 -0.7622970
v 0.2821320 0.3389110 -1.3885030
vn 1.9083896 5.1309280 -2.3909125
v 0.2800990 0.3401700 -1.3856720
vn 1.6202018 5.4044380 -2.2529235
v 0.3101430 0.3365400 -1.3943510
vn 0.0387410 3.3053169 -5.2163000
v 0.2465330 0.3537310 -1.3789880
vn 2.7442284 5.4327979 -1.0668393
v 0.3070990 0.3383310 -1.3939110
vn 1.2537749 5.8682108 -1.4579223
v 0.3049290 0.3393250 -1.3932050
vn 1.3897331 5.5147400 -2.6062336
v 0.2656160 0.3443540 -1.3842040
vn 2.7952864 4.5022507 -3.1858747
v 0.2609300 0.3477350 -1.3818910
vn 2.6865604 5.3772144 -1.6240596
v 0.2383060 0.3677640 -1.3779070
vn 4.1490264 3.3292704 -2.8472724
v 0.2353670 0.3703140 -1.3764400
vn 4.4881325 -4.2558861 1.0052875
v 0.2375070 0.3783010 -1.3767450
vn 4.3978796 -4.1027284 1.7614986
v 0.2404290 0.3811550 -1.3777980
vn 5.1314025 -2.5253918 2.4196713
v 0.2413460 0.3821550 -1.3781430
vn 5.7021065 1.3238999 -0.8523383
v 0.2338420 0.3729830 -1.3766190
vn 1.8344895 5.9823475 0.2272713
v 0.3188190 0.3340520 -1.4003440
vn 0.2912084 5.3312068 -3.2610703
v 0.2489940 0.3518940 -1.3813829
vn 2.3041794 5.5747647 -1.4316022
v 0.3084360 0.3375540 -1.3934760
vn 1.8677578 5.7951512 -1.4296014
v 0.2779230 0.3405910 -1.3879499
vn 2.4061210 5.7205033 -0.7902322
v 0.3070860 0.3377590 -1.3960960
vn 1.2119893 -0.3911543 -5.8904772
v 0.2426150 0.3540650 -1.3792330
vn -0.0503119 6.1785278 -0.8777413
v 0.3021310 0.3397310 -1.3921350
vn 0.8822359 5.7896633 -2.0016124
v 0.2706140 0.3425410 -1.3857300
vn 3.1976728 2.2690985 -4.6922884
v 0.2417360 0.3647830 -1.3797890
vn 2.3476548 4.9224620 -2.8742862
v 0.2629000 0.3454930 -1.3836060
vn 2.9869545 4.7592416 -2.7835615
v 0.2591200 0.3487330 -1.3824720
vn 1.8845932 5.5136385 -2.3231080
v 0.2566460 0.3490300 -1.3841929
vn 3.1615353 5.2504287 -1.2988383
v 0.2368260 0.3688610 -1.3770140
vn 2.8334901 2.5408566 -2.5313129
v 0.2344150 0.3702020 -1.3769100
vn 4.8106842 -3.8455913 0.8131379
v 0.2362030 0.3763800 -1.3783770
vn 5.6827354 -1.3438399 1.0743792
v 0.2338250 0.3742490 -1.3764930
vn 5.0659981 0.2892163 2.8990631
v 0.2424240 0.3834020 -1.3793139
vn 3.1737690 4.0189342 2.6662948
v 0.2419990 0.3843040 -1.3793620
vn -0.3204420 6.2229991 0.2765426
v 0.2857800 0.3392000 -1.3923570
vn 1.5273679 5.2802687 -3.0056593
v 0.2555080 0.3505920 -1.3817869
vn 1.9441065 5.9137559 -0.0465935
v 0.2797440 0.3397310 -1.3891230
vn 2.0170569 5.6911626 -0.5600486
v 0.3111850 0.3353740 -1.3974730
vn -0.3810194 4.7117391 -4.0658360
v 0.2462930 0.3526650 -1.3799360
vn 1.1568128 5.7307796 -2.1582472
v 0.2758900 0.3412990 -1.3869621
vn 0.2572560 3.0022938 -5.2336698
v 0.2438150 0.3531790 -1.3792980
vn 1.5190561 5.5745010 -2.4098287
v 0.2658040 0.3431410 -1.3868840
vn 3.1146588 -0.3789633 -5.3629112
v 0.2439080 0.3566540 -1.3793620
vn 4.2718968 0.5482243 -4.5414662
v 0.2437300 0.3624270 -1.3786200
vn 1.7489071 3.5581686 -4.8023148
v 0.2419200 0.3658410 -1.3790240
vn 2.4287562 5.2001858 -2.1187186
v 0.2356020 0.3693510 -1.3786000
vn 2.7991478 5.0913305 -2.2804840
v 0.2583900 0.3479640 -1.3851470
vn 2.5151813 4.8080387 -2.6180456
v 0.2375110 0.3678400 -1.3799090
vn -1.7616072 6.0263209 -0.1517857
v 0.2912850 0.3399950 -1.3920380
vn 1.0740672 6.1712556 -0.0341686
v 0.3161520 0.3348050 -1.3997500
vn 0.8522815 5.9399934 -0.5072196
v 0.3122040 0.3350640 -1.3980680
vn 4.1364560 -4.6769080 0.3926815
v 0.2382540 0.3787060 -1.3797470
vn 1.0673466 6.1355133 -0.5427202
v 0.2778150 0.3402930 -1.3902680
vn 3.4716854 -4.9024043 1.7729172
v 0.2409960 0.3805820 -1.3802520
vn 0.6761217 6.1097417 -1.1746863
v 0.2756600 0.3407070 -1.3901490
vn 0.5254142 5.8285313 1.5745091
v 0.2413690 0.3848380 -1.3802310
vn 0.6513273 5.8081217 -2.0330131
v 0.2721640 0.3421920 -1.3873200
vn 0.7078607 6.0284758 -1.5887201
v 0.3011830 0.3390810 -1.3951041
vn 1.2139423 5.4620495 -2.7965040
v 0.2679810 0.3430320 -1.3863879
vn 0.8756951 6.1230187 -0.9678644
v 0.2957160 0.3398640 -1.3936890
vn 5.6418138 -0.6236193 -1.7427012
v 0.2340160 0.3726960 -1.3785000
vn 5.2053251 -3.2147355 0.6110929
v 0.2343380 0.3737670 -1.3785900
vn 5.0722055 1.4196597 2.1761169
v 0.2435010 0.3838230 -1.3814980
vn 0.5307639 4.9985390 -3.3603215
v 0.2430760 0.3521950 -1.3802370
vn 1.5058351 -0.2704427 -5.1763096
v 0.2401140 0.3539690 -1.3794290
vn 1.0987444 3.3915980 -4.2305050
v 0.2407610 0.3530800 -1.3795770
vn 3.1908576 -0.2741127 -5.2683687
v 0.2421480 0.3582670 -1.3807030
vn 4.0191903 0.8662074 -4.6921177
v 0.2427380 0.3601780 -1.3800730
vn 1.1284758 6.0461349 -0.9169394
v 0.3052630 0.3382340 -1.3961190
vn 2.8050809 4.9611130 -2.3164663
v 0.2622890 0.3449570 -1.3852580
vn 0.8261983 6.1742435 -0.5703934
v 0.2981230 0.3394820 -1.3954990
vn 0.3174073 6.0481324 0.2715876
v 0.2956980 0.3394320 -1.3958260
vn 0.9519207 6.0226483 -0.3905527
v 0.2941620 0.3395970 -1.3954600
vn -0.8996063 5.9405980 0.6182539
v 0.2897430 0.3394040 -1.3938500
vn 0.8541912 6.0519710 0.4925873
v 0.2825760 0.3388670 -1.3897030
vn 1.8022079 5.9359818 0.7280861
v 0.2807040 0.3397470 -1.3907840
vn 1.5380028 6.0610204 -0.0477408
v 0.3119990 0.3353590 -1.4002980
vn 0.8786290 5.8488512 -1.7919563
v 0.2435440 0.3516460 -1.3813660
vn 2.4425998 3.7731695 -3.3633842
v 0.2393560 0.3531860 -1.3801460
vn 0.9173304 5.7678804 -2.0879118
v 0.2686810 0.3420070 -1.3878959
vn 1.9259313 -2.7175255 -4.7584486
v 0.2395990 0.3547070 -1.3799080
vn 2.3140881 -2.0642262 -5.2595105
v 0.2421270 0.3555840 -1.3801780
vn 2.7781963 4.7002664 1.1114925
v 0.2427040 0.3847820 -1.3813070
vn -0.2010160 6.1958842 -0.6808957
v 0.2199230 0.3841600 -1.3747100
vn -1.5666103 5.3131800 -2.7317414
v 0.2184790 0.3838910 -1.3749990
vn 3.5968375 1.6670003 -4.7106347
v 0.2397490 0.3632770 -1.3820080
vn 2.2467356 4.6861086 -3.3909402
v 0.2402230 0.3663740 -1.3790700
vn 2.9654272 3.8637013 -3.6820695
v 0.2381990 0.3669370 -1.3805630
vn 1.3248725 4.6828175 -3.8944192
v 0.2356050 0.3685750 -1.3797770
vn 2.7466602 3.1993985 -4.1167393
v 0.2338130 0.3697740 -1.3789901
vn 2.2616577 -0.0578057 -5.7508163
v 0.2332290 0.3708850 -1.3791699
vn 4.8083887 -3.8573380 0.1022450
v 0.2350280 0.3744380 -1.3795400
vn 4.3006086 -2.9975436 2.6831255
v 0.2436550 0.3812550 -1.3827970
vn 5.1665630 -2.0380268 2.8319821
v 0.2429160 0.3824100 -1.3809561
vn 4.2560458 -3.6320899 2.8141706
v 0.2422800 0.3812440 -1.3811420
vn 4.3969488 -3.1112132 -2.1402595
v 0.2330580 0.3724170 -1.3796350
vn 3.9817042 0.6442572 -4.8041825
v 0.2409070 0.3613390 -1.3812470
vn 2.5645971 5.7006464 -0.0478790
v 0.3058300 0.3381750 -1.3990580
vn 2.3669038 5.3774662 -2.0652199
v 0.2626390 0.3444050 -1.3862740
vn 0.7857748 6.0716352 -1.0926001
v 0.3018190 0.3384770 -1.3967251
vn 2.7038722 3.4298525 -4.4166670
v 0.2376650 0.3656510 -1.3820040
vn -0.3941188 6.0949068 1.3124268
v 0.2368860 0.3840320 -1.3798350
vn 0.2655348 6.1858802 0.8994239
v 0.2349720 0.3839360 -1.3793330
vn 1.1965443 5.8440924 -1.9083042
v 0.2526210 0.3504010 -1.3834929
vn 1.9707892 2.9070423 -4.7242899
v 0.2323510 0.3697370 -1.3794900
vn 2.8105602 0.1123658 -2.5077806
v 0.2315070 0.3706140 -1.3793480
vn 2.6811314 -2.4867268 -2.2251773
v 0.2318200 0.3713800 -1.3794630
vn -0.0566972 5.6347942 -2.5684164
v 0.2451290 0.3514420 -1.3816420
vn 1.3082364 5.7199712 -2.1742418
v 0.2410980 0.3521030 -1.3817060
vn 1.8657886 -2.6648107 -5.2880917
v 0.2393990 0.3558980 -1.3809680
vn 1.3475754 -1.5393080 -5.7015114
v 0.2404030 0.3569140 -1.3812619
vn 3.6011844 1.0549206 -3.7845244
v 0.2385190 0.3538160 -1.3803930
vn 3.5821428 -1.5864444 -4.8461704
v 0.2377950 0.3552080 -1.3815830
vn 2.5709794 -0.4420140 -5.6282907
v 0.2406570 0.3597390 -1.3815010
vn -2.8022616 3.5946379 -4.2292490
v 0.2178870 0.3829410 -1.3757900
vn 3.3102937 -4.4386344 0.5150926
v 0.2437730 0.3806270 -1.3841070
vn 0.4534057 5.9701891 1.0038440
v 0.3031320 0.3382690 -1.3981860
vn 1.1066427 6.0330601 -0.1461347
v 0.3002530 0.3386260 -1.3974260
vn 1.6753784 5.9456000 0.7551074
v 0.2968990 0.3397430 -1.3975410
vn -0.2501175 6.1165352 1.3329530
v 0.2869490 0.3395270 -1.3944629
vn 0.3788395 5.8464198 -2.1640348
v 0.2493100 0.3508550 -1.3833290
vn 0.6582463 6.0850692 0.0191620
v 0.2791080 0.3402680 -1.3921220
vn 0.5888949 6.1345534 -0.7115401
v 0.3155250 0.3349310 -1.4020441
vn 0.7387761 6.1910462 -0.5566483
v 0.2756850 0.3402400 -1.3923219
vn 2.2588077 -1.3272455 -5.5251455
v 0.2392150 0.3576380 -1.3814991
vn 2.7779729 5.6095781 -0.3906748
v 0.3088620 0.3366510 -1.3987530
vn 1.6623938 5.7149453 -1.6411674
v 0.2657730 0.3423300 -1.3887860
vn -0.1761464 6.1663003 0.6494135
v 0.2395910 0.3852320 -1.3829269
vn -0.0728086 6.2117753 0.4122094
v 0.2337410 0.3845920 -1.3822590
vn -0.1298994 6.1888981 0.2476090
v 0.2304750 0.3847050 -1.3817050
vn -0.1099127 6.2488489 0.5524031
v 0.2265920 0.3841290 -1.3791500
vn 1.0599550 4.3478537 -4.2441583
v 0.2362430 0.3668550 -1.3815840
vn 1.9811578 4.0025377 -4.3617039
v 0.2327230 0.3686280 -1.3804330
vn 4.3874512 2.6028051 -2.9993694
v 0.2317400 0.3694180 -1.3803550
vn 5.0182805 -0.4352562 0.4026409
v 0.2449230 0.3820910 -1.3847460
vn 4.5334888 -4.0372343 0.1495155
v 0.2367640 0.3775270 -1.3811220
vn 4.5826740 3.3168747 0.2449981
v 0.2441340 0.3836980 -1.3835040
vn -3.2842457 1.7709241 -5.0145111
v 0.2175120 0.3812190 -1.3765010
vn -2.4260807 5.0065584 -2.4701011
v 0.2218280 0.3838360 -1.3780420
vn 1.3792442 5.9585195 1.0935413
v 0.3048210 0.3385400 -1.3992400
vn -3.6808865 0.6821797 -4.9569101
v 0.2185410 0.3774020 -1.3775030
vn -3.8534496 2.9529803 -3.8815780
v 0.2214680 0.3829330 -1.3786900
vn 2.3111572 5.2860341 -1.3787582
v 0.2426020 0.3846830 -1.3841910
vn 0.6865319 5.9956288 -0.8077595
v 0.2404050 0.3852290 -1.3838480
vn 2.6215544 5.1538830 -2.4336693
v 0.3205200 0.3333390 -1.4035521
vn 1.6081578 5.7350140 -0.6221009
v 0.3186100 0.3344880 -1.4028651
vn 3.1800046 4.7223220 -2.6201882
v 0.2587770 0.3466090 -1.3873230
vn 1.6836085 5.7088456 -1.8147370
v 0.2542170 0.3492670 -1.3850690
vn 2.2613602 5.7759414 -0.5129032
v 0.3093600 0.3359150 -1.4020380
vn 0.8005535 5.9940166 -1.3843669
v 0.2508070 0.3501330 -1.3865640
vn 2.6127214 4.7354093 -3.0638647
v 0.2382580 0.3530630 -1.3819170
vn 3.8086500 0.2813390 -4.8504047
v 0.2395570 0.3621870 -1.3823750
vn 3.5362396 3.0588982 -4.1212320
v 0.2375470 0.3635350 -1.3833220
vn 0.4444214 6.1394072 0.8635851
v 0.2918180 0.3401720 -1.3958290
vn 0.9241480 6.0678873 0.8849193
v 0.2826050 0.3392840 -1.3929271
vn 5.3097768 0.1601574 -3.0602164
v 0.2312490 0.3696350 -1.3811960
vn 4.8836679 -3.9026239 -0.1033514
v 0.2359190 0.3760230 -1.3824270
vn 1.4095118 6.0373054 -0.9940584
v 0.2689600 0.3415130 -1.3899540
vn 2.2992985 -5.6765428 0.0575042
v 0.2416380 0.3798290 -1.3838830
vn 3.5185025 -5.0719204 0.8616092
v 0.2381270 0.3784540 -1.3823060
vn 1.2846086 6.0533466 -0.9687507
v 0.2675940 0.3416880 -1.3913740
vn 0.3419022 5.9722281 1.8355856
v 0.3022190 0.3388880 -1.3994360
vn 1.5174503 5.9059353 0.4370236
v 0.2989750 0.3389110 -1.3987390
vn 1.0054682 5.7882571 2.1738539
v 0.2958190 0.3400070 -1.3975151
vn 0.8346390 5.9102631 1.6527427
v 0.2938160 0.3398550 -1.3968149
vn -0.7205365 5.9828916 1.2783704
v 0.2876100 0.3404900 -1.3971280
vn 1.1780533 5.0103030 -2.7487230
v 0.3186470 0.3342490 -1.4036850
vn 0.1975935 5.8697200 -2.1735516
v 0.2466930 0.3506270 -1.3839970
vn 3.4251430 5.2002540 -0.5970981
v 0.3065900 0.3374740 -1.4013370
vn 0.8232005 5.8215942 -1.8424397
v 0.2435410 0.3513530 -1.3836100
vn 3.2286305 1.9121159 -4.8614411
v 0.2370580 0.3539000 -1.3821450
vn 3.2842743 -1.0532664 -4.8689370
v 0.2361290 0.3550050 -1.3824790
vn -1.2514671 5.9547062 -0.8230776
v 0.2246760 0.3841130 -1.3800240
vn 3.9659011 2.0040803 -2.4109261
v 0.2446590 0.3826130 -1.3854810
vn 2.0557511 4.6340194 -3.2573378
v 0.2425510 0.3842800 -1.3850640
vn -0.6613848 6.0677757 0.0000098
v 0.2375970 0.3851580 -1.3836880
vn 0.1810055 4.6878452 -4.0549626
v 0.2347590 0.3657570 -1.3828870
vn 1.4667635 4.4677086 -3.0698142
v 0.2331830 0.3656860 -1.3826950
vn 5.3894386 -2.4438412 -0.8215728
v 0.2314490 0.3706040 -1.3811220
vn 4.7410297 -3.9893165 -0.8477104
v 0.2340030 0.3736390 -1.3821070
vn 3.5337417 -2.2507503 -2.1641836
v 0.2446180 0.3815120 -1.3855079
vn -2.9891074 3.4463365 -4.2221260
v 0.2152640 0.3740440 -1.3765110
vn -3.9774759 0.8187763 -4.7527080
v 0.2196520 0.3795860 -1.3782490
vn 1.0485501 5.9917827 -1.2620624
v 0.2709080 0.3408300 -1.3910331
vn -4.5872021 1.9159642 -3.8394694
v 0.2208220 0.3800520 -1.3793679
vn 1.0307498 5.6266708 0.9559707
v 0.3037240 0.3393300 -1.4005899
vn 2.2495539 5.6166387 -1.6768641
v 0.2623410 0.3435040 -1.3895080
vn -0.1167999 6.2417531 0.4949138
v 0.3009800 0.3390450 -1.4003390
vn 2.2494571 5.8143492 -0.0924295
v 0.2973070 0.3397500 -1.3999161
vn 0.6160522 6.1886320 0.7424165
v 0.2836000 0.3397430 -1.3958549
vn 0.9834592 5.3525591 -3.0343034
v 0.2382940 0.3516710 -1.3843000
vn 1.0991822 6.1281328 0.5558636
v 0.2800020 0.3400060 -1.3934259
vn 0.3678421 5.5528698 -2.7021127
v 0.3157440 0.3346210 -1.4030850
vn -0.3502488 5.9086232 0.3218642
v 0.2775300 0.3399760 -1.3922729
vn 4.0076404 -0.5024947 -3.9278316
v 0.2352990 0.3544140 -1.3829740
vn 4.2354765 -2.0255337 -4.1121111
v 0.2367990 0.3576420 -1.3833669
vn 4.8813624 -1.0737524 -3.7081935
v 0.2375320 0.3609230 -1.3839740
vn -3.5529215 2.2870486 -4.5530748
v 0.2185550 0.3755140 -1.3780900
vn -3.3223832 3.7937930 -3.6846704
v 0.2194990 0.3739710 -1.3800260
vn -2.7186260 3.9421666 -3.8846812
v 0.2165640 0.3719480 -1.3791940
vn -4.1119256 -0.2878300 -4.0776157
v 0.2215890 0.3760630 -1.3803281
vn -4.9526787 0.4416825 -3.7278936
v 0.2222200 0.3793540 -1.3813550
vn 1.2685739 4.5078230 -3.9027572
v 0.2403510 0.3844850 -1.3856530
vn -0.1028015 4.9697328 -2.9374132
v 0.2389160 0.3848890 -1.3855280
vn -0.9325683 5.5562873 -2.3777304
v 0.2340380 0.3844120 -1.3839480
vn -0.4312825 5.9063988 -1.5250990
v 0.2304730 0.3846230 -1.3828580
vn 3.2726240 3.4317045 -4.0070610
v 0.2314240 0.3674930 -1.3822680
vn 3.8851335 -4.8651533 -0.0001289
v 0.2374570 0.3774970 -1.3841200
vn 3.2291605 -2.6455364 -4.0173969
v 0.2397170 0.3801440 -1.3870590
vn 3.1059461 -5.2822232 -0.9139612
v 0.2399480 0.3791670 -1.3845530
vn 4.6688128 -3.6023526 -1.5711318
v 0.2323050 0.3718260 -1.3841730
vn 1.9831921 -5.1228266 -2.4859068
v 0.2422980 0.3803790 -1.3855640
vn 3.0625196 5.2413211 -0.6425633
v 0.3050450 0.3387250 -1.4015640
vn 2.9501445 5.0611949 -2.0258732
v 0.2598690 0.3446550 -1.3891881
vn 2.0397627 5.7132850 0.7289430
v 0.2987810 0.3394070 -1.4004040
vn 2.9670839 5.0022664 -2.3530633
v 0.2570390 0.3468840 -1.3887531
vn 1.1068510 5.7777200 0.9241967
v 0.2949740 0.3407940 -1.3991220
vn 0.1556847 6.1638799 0.7814671
v 0.2910930 0.3406790 -1.3980920
vn 0.3186439 6.1640592 -1.1039616
v 0.2737630 0.3404440 -1.3917830
vn 1.1394875 5.9571285 -1.5422043
v 0.2712560 0.3404650 -1.3932730
vn 0.9891510 4.6336842 -3.8754797
v 0.2370810 0.3523070 -1.3832670
vn 3.0472739 2.4355311 -4.2259388
v 0.2352470 0.3528680 -1.3833880
vn 0.8808159 5.1980715 -3.2178242
v 0.3165770 0.3329990 -1.4050920
vn 1.1583842 5.8072858 -1.8646489
v 0.3130720 0.3348540 -1.4030310
vn 4.5638685 1.5848855 -3.7888699
v 0.2376120 0.3627180 -1.3839680
vn 2.1876571 4.4328094 -3.7598138
v 0.2358120 0.3643040 -1.3840290
vn 2.1449552 4.8635063 -3.0254421
v 0.2331100 0.3652560 -1.3836271
vn 5.1629653 0.2764522 -2.5611506
v 0.2297780 0.3682950 -1.3834050
vn 5.1341653 -2.7778509 -1.9007039
v 0.2305820 0.3696350 -1.3826100
vn 4.1579027 -4.1109123 -1.8960268
v 0.2338300 0.3747190 -1.3845860
vn 3.9489334 -4.5825090 -1.5103581
v 0.2352930 0.3756560 -1.3843729
vn 2.2637420 -3.0389194 -4.6364737
v 0.2431410 0.3812840 -1.3861630
vn 2.3114107 1.2742600 -4.6404467
v 0.2438760 0.3824530 -1.3861630
vn -3.6670418 3.0849009 -3.5963671
v 0.2223250 0.3746880 -1.3815380
vn -3.3402109 4.1628513 -2.8752263
v 0.2235220 0.3834530 -1.3805050
vn -1.8925443 5.2791858 -1.8377810
v 0.2260780 0.3841420 -1.3823200
vn -1.3038242 5.3121529 -2.5120041
v 0.2368770 0.3848030 -1.3849490
vn -0.3315748 5.2318897 -3.3710375
v 0.2315900 0.3840120 -1.3843040
vn 1.5183880 5.9293923 -1.3370148
v 0.2646740 0.3422000 -1.3912660
vn 1.1403964 5.5517387 -1.4602914
v 0.3038310 0.3392580 -1.4017180
vn -0.3907391 5.9138207 -1.1503437
v 0.3022760 0.3392570 -1.4017240
vn 1.6830535 6.0040922 -0.3570466
v 0.2997650 0.3392000 -1.4022011
vn 0.6694393 6.0567813 -0.6899581
v 0.2965250 0.3395540 -1.4020380
vn 2.1108086 5.7678585 -1.1412020
v 0.2523540 0.3494710 -1.3879790
vn 0.5801458 5.5206456 -1.9582505
v 0.2515990 0.3492620 -1.3901430
vn -0.4037211 6.1721344 -0.7729095
v 0.2904320 0.3406550 -1.3989331
vn -0.2320758 5.8737202 -1.9260935
v 0.2490920 0.3499240 -1.3875270
vn -1.0770167 6.1178966 0.6102259
v 0.2854950 0.3398990 -1.3970810
vn 0.0182993 5.5333743 -2.9412301
v 0.2439160 0.3494890 -1.3872030
vn 0.3238679 6.0774031 0.3413053
v 0.2793350 0.3405950 -1.3957700
vn -0.4369470 6.2221451 -0.2054633
v 0.2753930 0.3402840 -1.3944380
vn 1.5077655 5.9370918 0.5786895
v 0.3106160 0.3354430 -1.4034899
vn 5.2728705 -2.2567742 -2.1852074
v 0.2351000 0.3550760 -1.3838069
vn 5.1543531 0.3493517 -2.8962057
v 0.2346050 0.3533890 -1.3839840
vn 5.7061315 -2.5560877 -0.1541162
v 0.2357060 0.3568070 -1.3854200
vn 5.5092392 -1.8678945 -1.9255519
v 0.2362650 0.3583170 -1.3845390
vn 2.2090342 5.0710406 -2.2993112
v 0.2333790 0.3645920 -1.3844590
vn 4.1119509 2.8703957 -2.3236990
v 0.2299900 0.3672290 -1.3836250
vn 4.4087129 -4.1319757 -0.8355712
v 0.2331590 0.3744800 -1.3858190
vn 3.8064461 -4.8397479 -0.7798873
v 0.2350310 0.3760480 -1.3858370
vn 1.4322402 -0.5156146 -5.2423153
v 0.2409310 0.3812370 -1.3870680
vn 4.0304708 -4.6760998 0.1658536
v 0.2378220 0.3781870 -1.3870879
vn -4.6679120 0.9618776 -3.6597717
v 0.2230210 0.3756480 -1.3818130
vn -3.5239775 3.5467694 -3.5095315
v 0.2254620 0.3826440 -1.3838450
vn 0.0229123 3.0481820 -5.1143656
v 0.2391000 0.3841490 -1.3862129
vn -1.4083235 3.6364493 -4.6844563
v 0.2367620 0.3840470 -1.3858000
vn -1.5839815 4.9988956 -3.0481944
v 0.2270410 0.3838680 -1.3835230
vn -3.4887891 4.3087716 -2.5364199
v 0.2171510 0.3713670 -1.3803990
vn 2.4999745 5.3984451 -1.7895722
v 0.3069780 0.3369270 -1.4033771
vn 1.8438264 4.9378281 -2.9090693
v 0.3048820 0.3382700 -1.4031330
vn 1.8640405 5.6926665 -1.8780376
v 0.2631740 0.3422390 -1.3927790
vn 1.6514766 5.4716272 -1.1791387
v 0.2956640 0.3405930 -1.4002540
vn 0.1360107 5.9799662 -0.7745616
v 0.2937810 0.3408720 -1.3999120
vn 2.6011245 5.4468875 -1.7007911
v 0.2545010 0.3483370 -1.3883539
vn -0.5300299 5.8795004 -1.9232788
v 0.2500140 0.3492120 -1.3890280
vn -1.3298354 5.7138133 -0.5876653
v 0.2868180 0.3405600 -1.3986640
vn -0.6958768 5.7480030 -2.3695931
v 0.2460690 0.3494200 -1.3876700
vn 1.5056822 5.2563653 -2.8142076
v 0.3134300 0.3340760 -1.4041660
vn 0.5073206 5.1749468 -3.4545345
v 0.2389430 0.3503270 -1.3864230
vn 1.8264410 5.2622128 -2.4993205
v 0.3087960 0.3360130 -1.4042799
vn 1.9888740 5.7061834 -1.6403096
v 0.2695600 0.3403690 -1.3951480
vn 0.5263079 5.2969775 -3.3246136
v 0.2368380 0.3507880 -1.3859320
vn 2.6287463 3.7313945 -3.1794004
v 0.2349620 0.3517210 -1.3845600
vn 5.1163092 1.4162366 -2.7866299
v 0.2334570 0.3513540 -1.3872360
vn 6.0794563 -1.0562929 0.8651454
v 0.2362750 0.3586930 -1.3860660
vn 6.0666714 0.7509888 -0.3015290
v 0.2365680 0.3613990 -1.3862799
vn 4.3951631 3.6029763 -2.0682189
v 0.2361800 0.3626370 -1.3861500
vn 4.0190401 -4.0609512 -2.0299244
v 0.2315310 0.3713060 -1.3849610
vn 5.2855153 -0.1465303 -3.0521448
v 0.2293140 0.3688240 -1.3849550
vn -1.0104436 4.3386717 -4.3410482
v 0.2126330 0.3694150 -1.3802060
vn -0.4322498 3.0409346 -5.4325018
v 0.2369150 0.3822470 -1.3866390
vn -0.5678400 4.4034953 -4.3973684
v 0.2335490 0.3827740 -1.3856950
vn -4.8879576 0.5058632 -3.5819621
v 0.2237860 0.3797690 -1.3836991
vn -4.7473855 2.2569680 -3.4164479
v 0.2232010 0.3811330 -1.3819031
vn -0.5129679 4.6075621 -4.0667877
v 0.2308620 0.3833380 -1.3852060
vn 1.5188421 5.3575459 -2.6913490
v 0.3013830 0.3381030 -1.4039830
vn 0.6472205 5.7268295 -1.1551871
v 0.2978260 0.3396780 -1.4032040
vn 2.6013165 5.3023663 -2.0885515
v 0.2600440 0.3438230 -1.3919491
vn 0.9646056 5.8104935 -1.4223714
v 0.2948670 0.3397340 -1.4020100
vn -2.5152595 4.5503330 -3.3353522
v 0.2153680 0.3701390 -1.3806630
vn -3.8090663 4.5882607 -1.8637290
v 0.2188960 0.3728370 -1.3810210
vn 2.9856548 4.9422197 -2.3940132
v 0.2559150 0.3464950 -1.3914340
vn -1.1188935 5.3541498 -2.8525333
v 0.2481890 0.3490750 -1.3893690
vn -0.5023965 4.8528600 -3.8766894
v 0.2452420 0.3481490 -1.3896710
vn -0.1931772 4.7302442 -4.1022730
v 0.2411550 0.3490050 -1.3877650
vn 1.2676824 5.5098386 -2.6466558
v 0.3154230 0.3326550 -1.4067760
vn -0.2817161 5.8602333 -1.6770400
v 0.2928050 0.3402440 -1.4023089
vn 1.1433740 4.6402388 -4.0743279
v 0.3087930 0.3352260 -1.4052171
vn -0.2245402 6.1931267 -0.7033833
v 0.2781810 0.3403660 -1.3977970
vn -0.6532643 6.0239673 -0.3765871
v 0.2724800 0.3395310 -1.3957880
vn -0.8781942 6.1702023 -0.5170355
v 0.2763230 0.3400800 -1.3971510
vn 0.9897618 5.4645438 -1.4325399
v 0.2711500 0.3395940 -1.3951410
vn 1.2472500 2.8568759 -5.2315774
v 0.2390230 0.3811430 -1.3872900
vn 0.0170243 4.7787046 -4.0030971
v 0.2353640 0.3813490 -1.3873110
vn -4.7276568 -0.2864037 -4.1127067
v 0.2247100 0.3771290 -1.3843040
vn -0.8274845 4.6128716 -4.1334505
v 0.2313520 0.3815330 -1.3868850
vn -1.9915332 3.8838310 -4.2963901
v 0.2269220 0.3827430 -1.3847750
vn 5.4048867 -2.2915478 1.8289087
v 0.2367340 0.3584870 -1.3878040
vn 2.6398408 5.3870482 -1.7126126
v 0.2341310 0.3638910 -1.3859860
vn -2.5462649 4.9018960 -2.9494302
v 0.2204110 0.3734520 -1.3816910
vn 3.3686836 5.0064306 -1.6213670
v 0.2308670 0.3656940 -1.3860620
vn 4.8331990 3.3424935 -1.8497939
v 0.2298430 0.3670210 -1.3849990
vn 4.2816706 -3.4536769 -2.8656855
v 0.2297840 0.3698550 -1.3849180
vn 3.9430175 -4.7368755 0.7987525
v 0.2343600 0.3754990 -1.3865920
vn 5.2466722 -2.2856145 -0.3284308
v 0.2386840 0.3793370 -1.3876510
vn 2.2942317 4.3970823 -3.7503357
v 0.2554660 0.3460980 -1.3924741
vn 1.8915823 4.7829676 -2.8958299
v 0.2532260 0.3482600 -1.3912441
vn -0.5360316 4.6094012 -3.5215001
v 0.2506520 0.3487160 -1.3912170
vn 1.1549145 5.7137580 -2.3138964
v 0.3167660 0.3315080 -1.4084010
vn -1.0477524 4.1685638 -4.3090444
v 0.2466390 0.3475150 -1.3902640
vn -1.9169178 4.2607374 -3.9206476
v 0.2488950 0.3483340 -1.3909791
vn 0.0464977 6.1919522 -0.8672295
v 0.2808230 0.3402140 -1.3976810
vn 1.2038161 5.1888342 -3.2229311
v 0.3121930 0.3335630 -1.4063880
vn 0.1988125 6.1600027 -0.9274790
v 0.2710240 0.3395780 -1.3976580
vn 0.7871675 4.3676915 -4.4005375
v 0.2363710 0.3498820 -1.3872300
vn 1.9206381 5.0448852 -3.1482296
v 0.3050720 0.3368560 -1.4047509
vn 1.5241454 5.6272612 -2.3132968
v 0.3022240 0.3372460 -1.4058410
vn 1.6012807 5.6372733 -2.0795603
v 0.3005720 0.3387530 -1.4033930
vn 0.8300265 5.8851166 -1.9213698
v 0.2685570 0.3403890 -1.3960410
vn 0.9275111 5.8722734 -1.8666670
v 0.2660270 0.3412840 -1.3946420
vn 2.3393269 3.6702049 -4.4308758
v 0.2340820 0.3502540 -1.3876060
vn 1.8655505 5.3698711 -2.6023579
v 0.2611480 0.3425770 -1.3934129
vn 5.7100453 -1.3421566 -1.2325479
v 0.2337860 0.3534870 -1.3861851
vn 3.4111733 4.9995699 -1.5260445
v 0.2346650 0.3630480 -1.3884530
vn 2.9568615 5.3937545 -1.2801414
v 0.2320860 0.3646470 -1.3876700
vn 4.7628655 0.7701433 -3.9043360
v 0.2290120 0.3675900 -1.3859400
vn 1.7702771 -3.5538995 -4.4087019
v 0.2299540 0.3710940 -1.3863120
vn 3.6718197 -4.1928387 2.4325061
v 0.2366240 0.3769220 -1.3884190
vn 4.1723719 -1.3616052 -0.5552287
v 0.2408960 0.3786350 -1.3894240
vn 2.1985567 -0.6862046 3.2894120
v 0.2405920 0.3786970 -1.3885880
vn 2.4517674 2.4364066 1.0240724
v 0.2407520 0.3794310 -1.3890320
vn 2.1924660 -4.3054790 1.4754163
v 0.2403450 0.3781450 -1.3890530
vn 3.2137702 -3.2452548 3.7926304
v 0.2387650 0.3784970 -1.3884690
vn 2.5104613 4.0677357 2.4044712
v 0.2391900 0.3795740 -1.3887310
vn -2.9590080 4.7916999 -1.9431632
v 0.2188990 0.3725520 -1.3824360
vn -1.5506089 4.4845963 -3.9131107
v 0.2132960 0.3683210 -1.3814840
vn 2.8323531 3.9895349 -2.9459777
v 0.2384780 0.3801710 -1.3882281
vn 3.2705824 -4.2719865 -2.8358462
v 0.2314670 0.3727190 -1.3869420
vn -3.8154397 3.1440260 -3.7774558
v 0.2238980 0.3746380 -1.3839509
vn -2.8945277 4.2328501 -3.4720030
v 0.2219280 0.3722460 -1.3844030
vn -4.7739210 1.2169048 -3.8062840
v 0.2241590 0.3755420 -1.3837039
vn -2.3970108 3.3168619 -4.6896548
v 0.2277330 0.3806260 -1.3865020
vn -4.2564335 1.2055435 -3.9516804
v 0.2245560 0.3803370 -1.3845789
vn -3.1995044 2.5456450 -4.5808454
v 0.2258150 0.3811990 -1.3852299
vn 0.5863831 5.8731155 -1.6546794
v 0.2959740 0.3395740 -1.4036840
vn -0.2099855 5.8995481 -2.0164375
v 0.2915720 0.3393110 -1.4040720
vn -0.2688460 6.1188993 -1.2559668
v 0.2884360 0.3398370 -1.4012750
vn -0.7341670 6.1374450 -0.6064303
v 0.2853220 0.3397730 -1.3996561
vn 0.8209736 5.1816840 -2.9782910
v 0.3105180 0.3326730 -1.4076320
vn -0.8404061 6.1452007 -0.3972662
v 0.2732640 0.3398750 -1.3973900
vn 1.0350314 5.7802281 -1.8929563
v 0.2661760 0.3401370 -1.3969550
vn 0.1370040 4.4155827 -4.3913846
v 0.2377850 0.3480960 -1.3885870
vn 5.4748249 1.3947325 1.9682565
v 0.2371120 0.3603550 -1.3880700
vn 4.1139550 4.5862265 -0.6401910
v 0.2364140 0.3614000 -1.3888830
vn 3.0262625 0.2398007 -5.1259108
v 0.2283710 0.3694780 -1.3860240
vn -1.0180192 -1.4451071 -5.9649067
v 0.2286050 0.3711100 -1.3862450
vn 3.6623168 -5.0094776 -0.2504588
v 0.2327660 0.3739360 -1.3876070
vn 3.6352699 -4.7289753 1.5518513
v 0.2353750 0.3755740 -1.3883870
vn 2.7461374 3.2502863 -2.3662119
v 0.2403800 0.3792950 -1.3901711
vn 3.4951427 -4.5546708 1.7683922
v 0.2372420 0.3762990 -1.3896739
vn 0.2841359 5.4954472 -3.0070646
v 0.2358650 0.3798120 -1.3898070
vn -2.8452365 3.5317793 -4.1168613
v 0.2233770 0.3730560 -1.3851790
vn -4.5810251 -0.5559893 -4.2390866
v 0.2267920 0.3756860 -1.3865480
vn -4.0496998 1.1247146 -4.5091481
v 0.2267720 0.3793420 -1.3865260
vn 5.2960925 -3.0958269 -0.9132878
v 0.2344610 0.3549810 -1.3892250
vn 0.3100921 6.2522945 -0.0719977
v 0.2848520 0.3397390 -1.4003600
vn 4.8573942 0.4922203 0.6839465
v 0.2382920 0.3597050 -1.3897120
vn 0.8570206 3.5806317 -4.8694439
v 0.2537490 0.3462370 -1.3930880
vn 0.0119207 6.1882601 -0.7060773
v 0.2787650 0.3399380 -1.3999619
vn -1.0802082 5.8738613 -1.7650442
v 0.2731600 0.3394440 -1.3994430
vn -0.7744941 6.1918621 -0.6768754
v 0.2747390 0.3398310 -1.3984400
vn -1.4268256 4.2945547 -4.2921591
v 0.2476330 0.3462510 -1.3920090
vn 3.2240651 3.8772645 -3.5468240
v 0.2276240 0.3676920 -1.3874840
vn 1.8470984 4.5081482 -3.8373015
v 0.3067610 0.3352590 -1.4057651
vn 0.0581904 4.8251095 -3.9869568
v 0.2440360 0.3467300 -1.3911560
vn 2.1852026 4.7065725 -3.0644517
v 0.3042120 0.3365650 -1.4062840
vn -0.8486069 0.4863420 -6.0930948
v 0.2264850 0.3728580 -1.3861130
vn -2.0860057 3.8986907 -4.4400382
v 0.2216900 0.3707410 -1.3858401
vn 2.2209904 -5.6873274 -0.8153226
v 0.2351760 0.3753700 -1.3895971
vn 2.2736192 4.8553829 -3.2392297
v 0.2581100 0.3442140 -1.3930930
vn 2.8424284 -0.7180247 -3.1226323
v 0.2401270 0.3786000 -1.3907720
vn 0.2158389 5.6458979 -1.8918380
v 0.2938810 0.3399000 -1.4036510
vn 2.7682915 -5.2448454 1.1456898
v 0.2389280 0.3776400 -1.3897270
vn 0.8220373 5.8615603 -2.0266068
v 0.2381340 0.3797710 -1.3893970
vn 5.5767488 -2.6875625 -0.2703410
v 0.2341030 0.3543100 -1.3866740
vn -0.3277663 -4.0450344 -4.5958648
v 0.2305440 0.3731410 -1.3877790
vn -3.3556170 -0.7595236 -5.1252508
v 0.2269240 0.3741940 -1.3863519
vn 1.1963872 3.0395854 -5.2691631
v 0.2254790 0.3695510 -1.3872620
vn -2.1682146 2.7705662 -5.0954070
v 0.2251420 0.3735330 -1.3856230
vn -4.2642965 4.1700492 -1.8373793
v 0.2138960 0.3667450 -1.3844960
vn 0.9775911 4.1929059 -4.5261087
v 0.2555480 0.3444300 -1.3939360
vn -1.5855967 4.8863740 -3.5508027
v 0.2199260 0.3720270 -1.3838410
vn 0.4961042 6.2167063 -0.3595026
v 0.2838640 0.3398950 -1.4018800
vn -0.3550050 6.1002970 -0.5316942
v 0.2806160 0.3402510 -1.4002210
vn -0.4323856 3.3056636 -5.2392588
v 0.2515040 0.3462720 -1.3930950
vn 1.8353007 5.2172279 -2.7811871
v 0.3076950 0.3335260 -1.4076840
vn 1.2552644 5.9146671 -1.6825348
v 0.2633540 0.3413910 -1.3953980
vn 1.0582764 5.3008890 -3.0183020
v 0.2996570 0.3379740 -1.4058700
vn 1.3040556 5.4396267 -2.7960484
v 0.2580390 0.3426350 -1.3955350
vn 1.3240025 3.7362223 -4.6819725
v 0.2344520 0.3484620 -1.3885660
vn 3.2541766 1.3691591 -4.9304299
v 0.2326120 0.3496310 -1.3887570
vn 4.8465757 -2.3921828 -1.2571071
v 0.2337250 0.3523820 -1.3890600
vn 5.3920937 -2.2723167 -1.9075644
v 0.2329960 0.3511960 -1.3886460
vn 4.6438241 -4.1249795 0.5556486
v 0.2356930 0.3566470 -1.3892879
vn 4.9652481 -2.5397801 0.9710931
v 0.2380390 0.3588270 -1.3897790
vn -2.0437989 -3.7200446 -4.4849658
v 0.2313930 0.3751210 -1.3896760
vn -2.5871344 -2.5893893 -5.0009880
v 0.2295260 0.3739050 -1.3879710
vn -2.5191364 3.6191487 -4.0382738
v 0.2298650 0.3794200 -1.3891701
vn -4.1353197 1.1039203 -4.2738466
v 0.2283950 0.3784060 -1.3885570
vn -2.9069529 3.6147418 -3.9899044
v 0.2286210 0.3796970 -1.3879690
vn -1.0029902 3.2776024 -5.2071013
v 0.2235230 0.3703170 -1.3868800
vn 2.5400393 -4.9363852 -0.6720899
v 0.2369060 0.3759160 -1.3904070
vn 1.2080003 -4.9667745 -2.9980218
v 0.2321690 0.3738120 -1.3884749
vn 3.3624954 -3.7938082 -2.9814150
v 0.2388120 0.3777550 -1.3909860
vn 0.9227445 5.3766036 -3.0704122
v 0.2958610 0.3382350 -1.4060690
vn 0.2723701 5.2797127 -3.2521033
v 0.2945790 0.3391680 -1.4049031
vn -0.0393610 4.1187444 -4.5707011
v 0.2516900 0.3444870 -1.3940580
vn -0.9756801 3.6964931 -4.9703937
v 0.2492940 0.3457110 -1.3929920
vn 0.9038110 5.7150183 -2.1697011
v 0.3111540 0.3321640 -1.4086180
vn 0.1559746 5.0790143 -3.5308144
v 0.2470680 0.3452790 -1.3930351
vn -0.6900302 5.9458156 -1.3081605
v 0.2767380 0.3399440 -1.4012920
vn 1.4424658 4.6731257 -3.6927884
v 0.3025810 0.3362850 -1.4075691
vn 4.1335411 -1.1166573 -4.0972352
v 0.2314390 0.3498000 -1.3895960
vn 4.2017074 3.4538856 0.3782094
v 0.2379080 0.3604470 -1.3896210
vn 0.7442437 4.8359165 -3.5664315
v 0.2379990 0.3790300 -1.3912740
vn -0.8873631 4.9366961 -3.6452432
v 0.2336490 0.3790390 -1.3910780
vn -3.7839315 -1.4479467 -4.5621128
v 0.2291620 0.3767580 -1.3892250
vn -4.1806674 4.3815799 -1.6413428
v 0.2156040 0.3689320 -1.3836160
vn -0.6998743 4.1189346 -4.6415114
v 0.2209000 0.3690410 -1.3871070
vn 1.9682453 -1.4566782 -4.9427414
v 0.2365280 0.3772840 -1.3925570
vn 2.1794538 -4.3585672 -3.3018465
v 0.2365750 0.3764900 -1.3918760
vn 0.2451464 5.7082887 -2.3944614
v 0.2935830 0.3384660 -1.4058620
vn 2.2631152 1.2162561 -4.7903209
v 0.2386090 0.3785860 -1.3914779
vn 0.4885548 4.9450054 -3.6865203
v 0.2535870 0.3436660 -1.3947560
vn -0.2450717 5.7921085 -1.8163227
v 0.2854930 0.3396140 -1.4044750
vn -0.3148790 4.9070129 -3.4747133
v 0.2503740 0.3440250 -1.3943830
vn -2.5297484 3.1177211 -4.5871997
v 0.2314670 0.3784850 -1.3907720
vn -0.4087909 6.0135059 -1.6547606
v 0.2807070 0.3397540 -1.4025390
vn -3.5892272 0.7661265 -4.7201509
v 0.2298980 0.3778490 -1.3899850
vn -0.0179044 5.5412292 -2.9185057
v 0.2441810 0.3454110 -1.3931620
vn 0.2737311 4.5857663 -4.1422334
v 0.2993210 0.3366860 -1.4077131
vn -3.1025548 4.5281219 -2.8842697
v 0.2133320 0.3666060 -1.3838170
vn -1.1444669 4.4114165 -4.2979231
v 0.2111650 0.3649840 -1.3849280
vn -3.6398151 4.5003071 -2.0595853
v 0.2159940 0.3685430 -1.3864191
vn -2.8418980 4.7383509 -2.6503396
v 0.2177130 0.3703170 -1.3850280
vn 4.9246483 -2.7783582 -2.5932994
v 0.2329720 0.3532350 -1.3905070
vn 4.3775802 -4.1768579 -0.2709481
v 0.2372470 0.3578030 -1.3907750
vn 4.3255382 -3.9464591 -1.5919433
v 0.2340160 0.3552330 -1.3907250
vn 3.7794294 -4.8609242 -1.1716979
v 0.2350000 0.3562770 -1.3918730
vn 5.0035605 2.9257946 -1.9561410
v 0.2375430 0.3596940 -1.3920010
vn 3.0588279 5.2458787 -1.5193715
v 0.2341610 0.3624300 -1.3910900
vn 2.4530087 5.0296555 -2.4449263
v 0.2315760 0.3642020 -1.3907750
vn 2.6012287 5.2227960 -2.1964269
v 0.2297460 0.3654280 -1.3896650
vn -0.2401651 3.7129438 -5.0106988
v 0.2244130 0.3678230 -1.3887280
vn 0.1436225 -5.1628709 -3.2427206
v 0.2343650 0.3757620 -1.3911951
vn 1.1638222 5.0068269 -3.4513726
v 0.2977070 0.3364360 -1.4079790
vn -0.3813460 5.6823907 -2.6395926
v 0.2784530 0.3394270 -1.4028161
vn 2.5697360 1.7955464 -4.8145075
v 0.2310920 0.3484840 -1.3899699
vn 0.9780282 5.5557413 -2.5408721
v 0.2481920 0.3439730 -1.3948550
vn 2.7479177 -3.4569564 -3.7610404
v 0.2314500 0.3513060 -1.3911790
vn 5.1350737 -0.9843109 -1.7004248
v 0.2375870 0.3588480 -1.3926400
vn -3.5738277 -0.5130212 -5.0311556
v 0.2148780 0.3516070 -1.3867300
vn -2.8027735 -2.4590163 -5.0289712
v 0.2136130 0.3518400 -1.3860019
vn -2.7018030 -2.6609452 -4.9809155
v 0.2116350 0.3533180 -1.3859100
vn 1.3974725 4.4082689 -4.1445103
v 0.2265830 0.3670600 -1.3891140
vn -0.0720035 3.7357173 -4.9423723
v 0.2210560 0.3671260 -1.3885469
vn 0.1829104 -3.7734175 -4.4226880
v 0.2353070 0.3766230 -1.3924210
vn 0.7963908 2.5077713 -4.9795918
v 0.2362530 0.3780430 -1.3925440
vn -2.5034466 0.9650304 -5.0881824
v 0.2329100 0.3775470 -1.3920740
vn -2.9131298 3.5477519 -4.0997152
v 0.2120050 0.3644800 -1.3858010
vn -0.4891635 4.6902637 -4.1070075
v 0.2180320 0.3684950 -1.3876450
vn -1.8445168 4.8017440 -3.3491249
v 0.2169720 0.3686640 -1.3872070
vn -4.5766997 3.8484027 -1.6995124
v 0.2147570 0.3671420 -1.3867429
vn 1.8733150 5.4112968 -2.1235955
v 0.2339920 0.3621420 -1.3929200
vn 1.3369023 4.9802909 -3.4016676
v 0.2322640 0.3628580 -1.3921890
vn 0.8486839 4.6587243 -4.0766940
v 0.3009700 0.3351590 -1.4088650
vn 1.0184255 4.4868693 -3.9802783
v 0.2295750 0.3647270 -1.3910730
vn 1.7533290 5.8470612 -1.2409813
v 0.2935610 0.3377030 -1.4088340
vn 1.0133673 6.0595608 -1.0099915
v 0.2917640 0.3380950 -1.4079731
vn 0.5343048 6.0710869 -1.5057793
v 0.2895750 0.3389650 -1.4059180
vn -0.8406056 5.6918139 -2.5130517
v 0.2816720 0.3391890 -1.4042560
vn 0.2696851 4.0954785 -4.6868186
v 0.2181060 0.3668140 -1.3893590
vn -0.5073738 -0.2845266 -5.4728570
v 0.2350710 0.3773510 -1.3927560
vn -0.9099821 3.4839070 -4.5623045
v 0.2345590 0.3782530 -1.3923310
vn -2.0130353 -2.5136399 -4.7092233
v 0.2330640 0.3767610 -1.3920300
vn 2.0358667 -2.4155910 -5.2688351
v 0.2305520 0.3504500 -1.3909010
vn 3.8825812 -3.7447457 -2.8015919
v 0.2320120 0.3526880 -1.3921800
vn 5.0772839 -3.3794084 -1.4792390
v 0.2330470 0.3540830 -1.3918270
vn 2.2478452 5.2652063 -2.5069578
v 0.2960840 0.3367910 -1.4084140
vn -0.2608735 5.8777447 -2.1759167
v 0.2869370 0.3391010 -1.4056700
vn -2.4015207 -0.2451457 -5.7733355
v 0.2176030 0.3514650 -1.3883150
vn -2.6000080 -1.8018687 -5.4174166
v 0.2163770 0.3533060 -1.3881110
vn -2.6447887 -1.6881771 -5.3387651
v 0.2102170 0.3574790 -1.3870610
vn -2.3599262 1.4603950 -5.5516272
v 0.2101040 0.3600310 -1.3871059
vn -4.7218685 3.0076408 -2.6850805
v 0.2134120 0.3650720 -1.3869770
vn -3.4416158 1.4157639 -4.9609694
v 0.2125130 0.3614920 -1.3876491
vn -0.5131128 3.4747930 -5.1935339
v 0.2226000 0.3645520 -1.3907700
vn 0.0052044 -3.6701674 -4.3260889
v 0.2312260 0.3523760 -1.3923820
vn -0.7806330 -3.0119486 -5.3521695
v 0.2300600 0.3521350 -1.3916910
vn -1.7265124 4.3094769 -3.8818049
v 0.2162980 0.3669690 -1.3890719
vn -0.5989861 -1.0740496 -6.0903406
v 0.2287790 0.3497480 -1.3909380
vn -0.5328547 -0.2369511 -5.5242825
v 0.2267710 0.3496930 -1.3901930
vn 3.5109046 -3.2626920 -2.8399997
v 0.2363520 0.3579350 -1.3943790
vn 2.8726308 4.8703671 -2.0742774
v 0.2352100 0.3614410 -1.3933740
vn -0.1111212 3.8211308 -4.9744368
v 0.2278300 0.3644400 -1.3913250
vn -2.3649974 -2.0184283 -5.4235072
v 0.2130540 0.3552110 -1.3874930
vn -3.9415145 3.4229240 -2.9941502
v 0.2149800 0.3661480 -1.3889620
vn -2.7983720 -0.2970746 -5.5550122
v 0.2128680 0.3590040 -1.3882600
vn -2.5028105 -0.2136038 -5.5485134
v 0.2100130 0.3587960 -1.3872670
vn -4.8153276 1.7020091 -3.6412778
v 0.2131770 0.3632910 -1.3876710
vn -0.3571227 -2.7914882 -5.4691482
v 0.2273490 0.3514810 -1.3910780
vn -0.3194090 -3.4550221 -5.2114491
v 0.2254940 0.3506610 -1.3905920
vn -1.5435144 -2.2383404 -5.5574098
v 0.2241110 0.3505980 -1.3903910
vn -2.4684224 -1.8643732 -5.4419975
v 0.2201840 0.3542990 -1.3901041
vn 4.0298109 1.0427576 -3.1396344
v 0.2366770 0.3592740 -1.3945920
vn 2.6422160 4.1461115 -3.1766319
v 0.2354730 0.3607840 -1.3942840
vn 0.4953777 4.5598636 -3.9533086
v 0.2334400 0.3617560 -1.3937950
vn -0.1907695 3.9528441 -4.8555193
v 0.2303790 0.3621510 -1.3930290
vn 2.2979987 -3.0984185 -3.7363570
v 0.2325540 0.3540960 -1.3933820
vn -1.1600386 -3.3253903 -4.9705291
v 0.2297120 0.3540490 -1.3926610
vn -1.3602556 2.1885595 -5.6898556
v 0.2220860 0.3621740 -1.3919320
vn -0.9977804 -2.5431347 -5.4625115
v 0.2345720 0.3577360 -1.3946770
vn 2.3239698 -3.5252821 -3.7487998
v 0.2342550 0.3563240 -1.3938520
vn 0.3165366 3.2047868 -5.3567696
v 0.2197570 0.3644830 -1.3908240
vn -2.7604620 -1.2595339 -5.4639778
v 0.2144920 0.3589540 -1.3891950
vn -3.3662968 -0.5403220 -5.2401276
v 0.2153600 0.3609170 -1.3899800
vn -0.1878380 3.2508380 -5.1507282
v 0.2172700 0.3653860 -1.3905880
vn -2.4963901 2.9065168 -4.5379210
v 0.2157270 0.3656520 -1.3900369
vn -3.7830982 0.5022526 -4.7791677
v 0.2153280 0.3641360 -1.3902240
vn -4.3769817 1.6952052 -3.7471972
v 0.2148050 0.3651730 -1.3895130
vn -3.2851701 -3.0696745 -4.3669481
v 0.2228510 0.3523560 -1.3907610
vn 1.6711185 -1.0441504 -4.6613483
v 0.2359350 0.3586710 -1.3951790
vn 1.3975453 2.4834754 -4.8299379
v 0.2354570 0.3599940 -1.3950320
vn -0.3908933 3.1031098 -5.2683344
v 0.2326740 0.3609750 -1.3943959
vn 0.0952917 -3.5256786 -5.0959725
v 0.2281160 0.3543210 -1.3927580
vn -0.8896582 -3.2101471 -4.8689213
v 0.2249260 0.3531160 -1.3926520
vn -1.8942282 -2.3912101 -5.1866679
v 0.2245580 0.3540310 -1.3930480
vn -3.2408597 -1.9585825 -4.8631825
v 0.2224250 0.3555180 -1.3924330
vn -2.9022753 -1.6738750 -5.2935362
v 0.2194220 0.3573620 -1.3909570
vn -3.0373647 -0.6159382 -5.4195514
v 0.2203640 0.3588820 -1.3918740
vn -0.6059946 0.1572034 -5.9360676
v 0.2349100 0.3593380 -1.3951790
vn -0.2883251 -0.0350693 -6.1485882
v 0.2331720 0.3593160 -1.3948370
vn -0.7505015 3.0969882 -5.3205528
v 0.2258750 0.3611910 -1.3936120
vn -1.6944959 2.7882264 -5.3238382
v 0.2242100 0.3616570 -1.3929390
vn 1.5069370 -0.7019966 -6.0250535
v 0.2314040 0.3583010 -1.3949161
vn -2.2905548 1.1462110 -5.7008471
v 0.2215530 0.3603240 -1.3923360
vn -1.6601350 -0.1283628 -6.0015063
v 0.2193050 0.3610670 -1.3915770
vn -0.3780594 1.4995778 -5.9869251
v 0.2190930 0.3632860 -1.3913850
vn 1.4723420 -2.0502896 -5.7152119
v 0.2316190 0.3565330 -1.3944570
vn -2.0020378 -0.1705621 -5.7224894
v 0.2169560 0.3628640 -1.3911520
vn -1.7090411 1.4707093 -5.3913522
v 0.2165490 0.3645410 -1.3909160
vn 0.1028621 -3.6213415 -5.0278239
v 0.2306480 0.3554960 -1.3940860
vn -1.3744997 -3.0309803 -5.1710939
v 0.2264480 0.3560580 -1.3940940
vn -2.7052855 -1.0486662 -5.4828777
v 0.2239080 0.3574460 -1.3936950
vn -1.6212349 -3.9093766 -3.9541543
v 0.2276910 0.3564240 -1.3951550
vn -2.6331685 0.0838585 -5.5836191
v 0.2237900 0.3586420 -1.3937730
vn 0.4601130 1.4100125 -6.0065575
v 0.2310650 0.3593820 -1.3949760
vn -0.4731422 2.9422443 -5.4953079
v 0.2294730 0.3593280 -1.3949630
vn -1.9364647 1.6551811 -5.5742207
v 0.2244900 0.3598780 -1.3938910
vn 0.6265837 -2.0033996 -4.8388138
v 0.2291470 0.3568260 -1.3957080
vn 0.6546105 0.9334089 -5.6836028
v 0.2293080 0.3577500 -1.3956820
vn -2.6196530 -0.7510720 -5.5066109
v 0.2262250 0.3575680 -1.3946620
vn -1.4968266 2.0574391 -5.6725550
v 0.2274010 0.3586370 -1.3949810
vn -1.8821012 -0.4476103 -4.8710055
v 0.2276160 0.3572290 -1.3956140
vn 0.0000000 0.0000000 0.0000000
v 0.4705060 0.3611640 -1.2250540
vn 2.0849028 5.1816120 -2.7448127
v 0.4610030 0.3662390 -1.2241170
vn 0.3634922 1.4951369 -0.3468211
v 0.4693310 0.3622400 -1.2263950
vn 2.3169467 5.2151279 -2.5679007
v 0.4612510 0.3652430 -1.2255040
vn 1.9555819 5.4206405 -1.7054715
v 0.4648800 0.3627850 -1.2265770
vn 0.8876297 5.3229671 -3.1772184
v 0.4558010 0.3669730 -1.2250320
vn 0.3801211 2.6112669 -0.7962350
v 0.4672210 0.3622180 -1.2273190
vn 2.0465364 4.5242839 -0.1051996
v 0.4647490 0.3627000 -1.2275010
vn 2.2969286 5.6874762 -1.1690582
v 0.4616100 0.3646130 -1.2270010
vn 0.7515416 5.6094446 -2.3392220
v 0.4566460 0.3654680 -1.2270280
vn 1.0109559 5.5481596 -2.7255187
v 0.4534390 0.3670870 -1.2253230
vn 0.4035724 1.7139523 0.3043126
v 0.4668740 0.3627350 -1.2308640
vn 2.2680144 5.6043205 1.1908796
v 0.4649670 0.3629010 -1.2292700
vn 1.0513482 5.9484262 -1.6827291
v 0.4603210 0.3646100 -1.2285190
vn 1.2214506 5.6163173 -2.4910483
v 0.4590400 0.3657290 -1.2261330
vn 1.0349212 5.8975940 -1.8674164
v 0.4569700 0.3648430 -1.2293169
vn 1.6194739 5.7282848 -1.9384816
v 0.4499700 0.3670480 -1.2273231
vn 0.7666543 2.2782323 0.3881592
v 0.4661240 0.3630570 -1.2316160
vn 2.0805645 5.7868786 0.3054478
v 0.4630910 0.3640530 -1.2294420
vn 0.1319707 5.9363365 -1.4539059
v 0.4610610 0.3638690 -1.2303720
vn 0.3019437 4.1360307 -0.5348736
v 0.4632310 0.3639980 -1.2317550
vn 0.2734696 6.1728969 -0.8570067
v 0.4623170 0.3641450 -1.2298250
vn 0.2913989 5.8958588 -2.0110610
v 0.4596230 0.3639390 -1.2312011
vn 1.4153215 5.8395648 -1.7635416
v 0.4523550 0.3660060 -1.2286090
vn 1.7091608 5.7112088 -1.9638062
v 0.4477000 0.3676940 -1.2277710
vn 1.6080700 5.8136830 -1.7013347
v 0.4442460 0.3689700 -1.2270110
vn -0.5544604 5.8018794 -2.1180019
v 0.4611620 0.3635710 -1.2326440
vn 1.4274099 5.7399006 -1.9998168
v 0.4545670 0.3650310 -1.2308151
vn 0.0980968 5.4692659 -2.9806945
v 0.4590510 0.3631980 -1.2326920
vn 1.2462010 5.5671277 -2.6026735
v 0.4563710 0.3637360 -1.2327110
vn -0.5448679 3.1323097 -1.9662151
v 0.4623620 0.3630280 -1.2340220
vn 1.4230595 5.8529735 -1.7655915
v 0.4503770 0.3659300 -1.2309300
vn -0.9157368 2.2595141 -1.8479015
v 0.4631120 0.3617840 -1.2358980
vn -1.3792679 4.6625237 -3.6155860
v 0.4614270 0.3609210 -1.2358650
vn 1.0031530 5.3865342 -2.9864151
v 0.4567300 0.3623020 -1.2353621
vn 1.2851698 5.3117895 -3.0389259
v 0.4589450 0.3618050 -1.2349710
vn 1.3725148 5.3475676 -2.9833169
v 0.4543680 0.3635200 -1.2338740
vn 2.0252330 5.5149407 -2.1809995
v 0.4525740 0.3644920 -1.2331960
vn 1.3422040 5.7379665 -1.7662393
v 0.4501480 0.3652330 -1.2340910
vn 2.2070396 5.5865335 -1.7775353
v 0.4424620 0.3678090 -1.2318540
vn 1.8471813 5.7091217 -1.4698391
v 0.4458540 0.3660340 -1.2331700
vn 1.9420090 5.7765670 -1.4758747
v 0.4414040 0.3678440 -1.2333730
vn -0.2562622 2.3741953 -1.5652156
v 0.4637620 0.3603120 -1.2379121
vn -0.8200638 5.5121126 -2.7438970
v 0.4625100 0.3604650 -1.2374750
vn 1.6049900 5.2673421 -2.2030935
v 0.4554600 0.3616590 -1.2364340
vn 0.0862871 1.6222374 -0.7868688
v 0.4637190 0.3596930 -1.2389340
vn 0.2231233 5.2278709 -2.3409934
v 0.4605910 0.3603240 -1.2365299
vn 1.8398447 5.5617156 -2.2326570
v 0.4511740 0.3640040 -1.2362150
vn 2.5357552 5.6194692 -1.1215346
v 0.4455370 0.3658180 -1.2357430
vn 2.0530148 5.1865053 -1.3428910
v 0.4438590 0.3668290 -1.2361230
vn 1.0902572 4.9133716 -1.0091916
v 0.4605300 0.3597750 -1.2397250
vn 1.4656891 5.8642211 -1.4498191
v 0.4578350 0.3607600 -1.2379570
vn 1.7304556 5.6538572 -2.0857298
v 0.4492190 0.3639000 -1.2376320
vn 1.3857808 5.8561358 -1.7109747
v 0.4478690 0.3650990 -1.2352030
vn 0.9750345 5.8465400 -2.0384521
v 0.4412260 0.3673740 -1.2353300
vn 2.1367445 5.5880036 -0.4264733
v 0.4558350 0.3612000 -1.2377410
vn 2.2273836 5.8237176 -0.3547379
v 0.4545240 0.3619270 -1.2382751
vn 0.3707393 1.1681857 -0.2437572
v 0.4616730 0.3591360 -1.2410491
vn 2.1488178 5.8668289 -0.4692488
v 0.4579270 0.3606130 -1.2396020
vn 2.2372990 5.7123170 0.1147928
v 0.4559400 0.3616020 -1.2398180
vn 2.1426516 5.5838323 -1.7869514
v 0.4532090 0.3624600 -1.2384490
vn 0.5009218 5.6079249 -2.7649362
v 0.4414930 0.3667180 -1.2367450
vn 1.6713500 5.7566366 -1.6438708
v 0.4514610 0.3623450 -1.2398250
vn 1.6658419 5.7181830 -1.9291167
v 0.4469460 0.3641870 -1.2393470
vn 1.5454361 5.2202249 -2.8073533
v 0.4439250 0.3662870 -1.2370830
vn 1.3487467 5.9303517 -0.5359632
v 0.4552810 0.3616930 -1.2415071
vn 0.7635232 6.0834718 -1.0092248
v 0.4532710 0.3617520 -1.2406650
vn 1.5545304 4.1859446 -0.7820970
v 0.4592900 0.3596590 -1.2421670
vn 2.7268004 5.5560679 -0.6095286
v 0.4574920 0.3604310 -1.2416950
vn 1.2666819 5.4648695 -2.6541777
v 0.4434160 0.3650690 -1.2389530
vn 1.7023498 5.6128392 -2.1650066
v 0.4410420 0.3659440 -1.2384900
vn 2.5237737 5.6791291 -0.1767071
v 0.4569910 0.3608230 -1.2452090
vn 0.7493470 6.1222796 -0.5960042
v 0.4527900 0.3616150 -1.2420141
vn 1.1836485 2.0451782 0.0772132
v 0.4599430 0.3589870 -1.2451380
vn 1.4216702 5.7932920 -1.7829001
v 0.4449540 0.3641360 -1.2403840
vn 1.4907906 5.7588816 -1.8915104
v 0.4421400 0.3647400 -1.2418810
vn 1.4390464 2.5838647 0.0915591
v 0.4592870 0.3596020 -1.2468380
vn 0.7357921 6.2077589 -0.1750367
v 0.4543600 0.3615300 -1.2432680
vn 1.3788066 3.2046564 -0.5148340
v 0.4587710 0.3598240 -1.2475830
vn 1.6990921 5.4255252 -1.4660904
v 0.4548350 0.3615190 -1.2475170
vn 0.3215169 6.0104890 -0.0785370
v 0.4534770 0.3618650 -1.2448630
vn 1.1948663 5.8472910 -1.9469441
v 0.4469420 0.3629390 -1.2432539
vn 0.9989423 6.0364332 -1.2498301
v 0.4505740 0.3618180 -1.2443750
vn 2.5259922 5.5058517 -1.5746500
v 0.4381060 0.3654460 -1.2431890
vn -0.7496817 5.5590591 -1.4388034
v 0.4538260 0.3616930 -1.2472121
vn 0.9415035 5.7807727 -2.1891251
v 0.4459270 0.3623030 -1.2452540
vn 1.7994931 5.6603718 -2.0091872
v 0.4400470 0.3648900 -1.2426480
vn 1.0226992 5.5243950 -2.2992148
v 0.4549390 0.3611490 -1.2483031
vn 0.1326931 5.8916545 -1.3643503
v 0.4517530 0.3605700 -1.2481951
vn 0.8419883 6.0397992 -1.4537730
v 0.4493180 0.3611830 -1.2478340
vn 1.7517550 5.7327652 -1.5065311
v 0.4429040 0.3625130 -1.2464761
vn -1.1950239 5.5736823 -2.4340715
v 0.4545860 0.3604670 -1.2494470
vn 2.7197361 5.4757342 -1.4306490
v 0.4368550 0.3654830 -1.2458200
vn 0.6925122 1.7763596 -0.5907779
v 0.4577590 0.3593190 -1.2505000
vn 1.0004258 5.9086614 -0.5928541
v 0.4467570 0.3612100 -1.2481420
vn 2.3464794 5.6296253 -1.4928379
v 0.4408090 0.3634100 -1.2464581
vn 0.7463297 3.5694385 -0.6290414
v 0.4553360 0.3600560 -1.2509220
vn 1.4749405 5.9713354 0.6188173
v 0.4530350 0.3609040 -1.2520530
vn 0.4594011 6.0272961 -0.1903757
v 0.4527930 0.3603380 -1.2493910
vn 0.9079052 6.1812563 -0.0683543
v 0.4496320 0.3609040 -1.2492260
vn 1.1141906 6.1321077 0.2401071
v 0.4431360 0.3624030 -1.2492280
vn 1.5297620 6.0538793 0.1329330
v 0.4473190 0.3614160 -1.2504700
vn 1.6455082 5.9790711 -0.8601955
v 0.4418940 0.3626590 -1.2481190
vn 0.1073202 6.0522156 0.0931639
v 0.4513610 0.3613110 -1.2532080
vn 0.1829110 6.2516284 -0.0683982
v 0.4493760 0.3610320 -1.2514710
vn 1.4331065 5.7495961 -0.5874366
v 0.4478470 0.3609670 -1.2519300
vn 2.3271413 5.3894458 -1.8857054
v 0.4358770 0.3653930 -1.2482480
vn 0.9347401 5.9136195 -0.5836478
v 0.4445270 0.3623520 -1.2514900
vn 1.6553406 5.3714447 -2.5491397
v 0.4353020 0.3652630 -1.2490400
vn 0.9552296 4.7005367 -0.6141311
v 0.4523340 0.3611250 -1.2540441
vn 0.1153656 6.1344328 -0.9012099
v 0.4487770 0.3608450 -1.2538220
vn 1.7237806 5.9055042 -0.8402122
v 0.4468320 0.3614580 -1.2531281
vn 0.6235787 6.1009879 -1.0348783
v 0.4401130 0.3618890 -1.2530971
vn 0.8891139 6.0481687 -1.2691526
v 0.4406780 0.3624640 -1.2504650
vn 2.1531010 5.4960823 -2.1074245
v 0.4383110 0.3630920 -1.2506210
vn 1.0069613 5.6169944 -2.4926529
v 0.4339770 0.3643330 -1.2510290
vn 0.3765918 1.1308436 -0.1169711
v 0.4550820 0.3596190 -1.2558790
vn 0.2417157 6.0178342 -1.7186131
v 0.4427480 0.3618720 -1.2532940
vn 1.6955169 5.6612267 -1.9582075
v 0.4368090 0.3623960 -1.2534950
vn 1.7466580 5.4882555 -2.3985491
v 0.4305680 0.3652670 -1.2507930
vn -0.0321888 4.1487021 -0.4940791
v 0.4526290 0.3606060 -1.2579300
vn -0.0238482 6.0118165 -1.0987309
v 0.4513770 0.3607980 -1.2564090
vn 1.1156160 5.7680073 -2.0698256
v 0.4475000 0.3608980 -1.2547240
vn 0.6316900 5.8314390 -2.1972203
v 0.4456060 0.3604460 -1.2560860
vn 1.8853956 5.5397692 -2.2430859
v 0.4350040 0.3635370 -1.2524559
vn 1.9327506 5.5694733 -2.0587394
v 0.4341170 0.3633600 -1.2540640
vn -1.1880250 5.7719102 -2.0883532
v 0.4499680 0.3600680 -1.2581060
vn -0.0237629 5.9026136 -2.0647886
v 0.4473750 0.3597470 -1.2577380
vn 1.0054733 5.9626193 -1.6515096
v 0.4424250 0.3613570 -1.2552280
vn 0.2253673 5.8735652 -0.9754546
v 0.4390410 0.3620540 -1.2552510
vn -0.4907591 2.0682201 -0.8169813
v 0.4530300 0.3603770 -1.2591630
vn 0.7747729 6.0392580 -0.9257937
v 0.4399440 0.3610860 -1.2575181
vn 0.3910703 5.7854142 -1.9043901
v 0.4376760 0.3610760 -1.2570950
vn 1.0573324 5.9179559 -1.7238234
v 0.4367140 0.3619270 -1.2554350
vn -0.4540457 5.7961154 -1.8783363
v 0.4498130 0.3583750 -1.2613860
vn -0.8166707 3.0730052 -1.5392773
v 0.4522750 0.3595370 -1.2603900
vn 1.4676838 5.8311176 -1.2888346
v 0.4440630 0.3596980 -1.2587790
vn 2.1333675 5.8818560 0.4952168
v 0.4400350 0.3611000 -1.2584760
vn 1.6439558 5.6943688 -2.0579777
v 0.4296850 0.3639180 -1.2557110
vn 0.9198970 5.9516506 -0.8929557
v 0.4476270 0.3586260 -1.2607991
vn 1.8769116 5.8908176 -0.0311116
v 0.4446530 0.3593600 -1.2602040
vn 1.8495237 5.7828321 -0.5791004
v 0.4399790 0.3613300 -1.2599860
vn 0.0698406 5.3049040 1.3154455
v 0.4375260 0.3608040 -1.2587219
vn 1.3848655 5.7670794 -0.4091203
v 0.4370140 0.3609020 -1.2581440
vn 1.4137440 6.0088115 0.0735731
v 0.4345870 0.3619970 -1.2588600
vn 1.5223212 5.6815505 -2.1354351
v 0.4264370 0.3639540 -1.2584820
vn 0.0938713 5.6051588 0.7093263
v 0.4385600 0.3617470 -1.2597780
vn 1.1321226 6.0287180 0.7414382
v 0.4365250 0.3615070 -1.2598360
vn 1.4323235 5.8753552 -1.5287282
v 0.4330890 0.3623840 -1.2572581
vn 1.5841444 5.6764183 -1.9029250
v 0.4297250 0.3625260 -1.2587349
vn -0.0513108 1.9576300 -0.4402737
v 0.4519410 0.3579170 -1.2634960
vn 0.3908978 5.7106509 -1.8144280
v 0.4384420 0.3616190 -1.2605660
vn 0.5197430 6.1506958 -1.1069826
v 0.4331370 0.3621080 -1.2592720
vn 1.3226774 4.4292607 0.5642186
v 0.4491020 0.3583280 -1.2647450
vn 1.5712588 6.0254865 0.0751227
v 0.4446640 0.3595880 -1.2619410
vn 0.5091750 6.1350894 -0.1314164
v 0.4356270 0.3617810 -1.2621500
vn 1.3655272 5.8417101 -1.1703851
v 0.4409730 0.3599790 -1.2626430
vn 1.2583996 6.0826359 0.2336264
v 0.4462950 0.3592860 -1.2637080
vn 0.3131796 0.8667258 0.2526780
v 0.4498890 0.3584850 -1.2662590
vn 0.9972484 5.8570719 0.0727076
v 0.4435200 0.3593210 -1.2642330
vn 2.1605864 5.5062304 1.1844343
v 0.4397350 0.3603390 -1.2632120
vn 1.3432519 5.8679681 -0.7181377
v 0.4377450 0.3610770 -1.2617730
vn 0.0473929 6.2129946 -0.5878215
v 0.4335990 0.3616220 -1.2616990
vn 0.9487861 5.9317775 -1.0441508
v 0.4306140 0.3619320 -1.2601360
vn 1.1518728 5.9751506 -1.3854380
v 0.4274220 0.3628080 -1.2610240
vn 1.2176790 4.8462038 2.4442754
v 0.4394640 0.3611290 -1.2640589
vn 0.6275127 6.0671988 1.0025371
v 0.4365410 0.3617660 -1.2640510
vn 0.7842594 6.1873260 -0.6338127
v 0.4310060 0.3618440 -1.2628061
vn 0.8427039 3.7007589 0.5771030
v 0.4471520 0.3593090 -1.2656929
vn -0.4860428 6.1177130 0.2943160
v 0.4343980 0.3614420 -1.2642120
vn 0.0954164 5.6697097 -2.6429408
v 0.4256750 0.3631280 -1.2606440
vn 0.0958468 5.6744061 -2.0151398
v 0.4239840 0.3626290 -1.2611840
vn 2.2221007 5.5746069 1.8165897
v 0.4419140 0.3603130 -1.2656890
vn 1.2490149 4.4536824 0.9038773
v 0.4452580 0.3596000 -1.2669441
vn 1.7280124 5.8816462 1.2854542
v 0.4381460 0.3613710 -1.2644650
vn 1.2507000 5.9171114 1.2027816
v 0.4363460 0.3626190 -1.2670720
vn -0.3404000 5.9448614 1.3362263
v 0.4352310 0.3628700 -1.2678260
vn 0.2929171 6.1262631 0.2144657
v 0.4311260 0.3614170 -1.2654840
vn 0.6523198 1.4019587 0.1834998
v 0.4462610 0.3593580 -1.2684950
vn 0.8091646 6.1379561 0.6208386
v 0.4239390 0.3625410 -1.2648180
vn -0.0454156 5.9973469 -0.3779860
v 0.4240420 0.3623100 -1.2625510
vn 2.0929887 5.7752709 0.9542533
v 0.4434010 0.3606750 -1.2683901
vn 1.9036714 5.8553987 1.1435683
v 0.4404180 0.3610990 -1.2661210
vn 0.7157981 6.1443214 -0.6884773
v 0.4296770 0.3616140 -1.2648090
vn 1.0848650 6.1086922 -0.8651909
v 0.4254360 0.3623720 -1.2655880
vn 1.6033142 6.0336313 0.4790339
v 0.4391500 0.3618160 -1.2685000
vn -1.0847849 5.8268518 1.8672866
v 0.4333640 0.3618010 -1.2664959
vn 1.7367625 4.2227407 0.0187622
v 0.4443640 0.3603840 -1.2698400
vn 1.1835974 6.0188560 -0.0102794
v 0.4359100 0.3628770 -1.2684410
vn -1.4362631 5.7230797 1.9150819
v 0.4331730 0.3627420 -1.2685120
vn -1.1059438 6.0995021 0.1792059
v 0.4308010 0.3617800 -1.2679350
vn 0.8930247 6.0188093 -0.9041150
v 0.4274740 0.3615710 -1.2666700
vn 0.5583122 6.0397730 -0.8663929
v 0.4351890 0.3629160 -1.2696280
vn -1.3928759 5.4723315 -0.6337157
v 0.4332270 0.3629550 -1.2693540
vn 1.1071817 2.2290249 0.2381124
v 0.4456300 0.3594250 -1.2730380
vn 1.2595953 6.0719118 -0.9105530
v 0.4388980 0.3617520 -1.2718281
vn 1.4182534 6.0219293 0.0339258
v 0.4409050 0.3615890 -1.2699120
vn 1.7402743 5.9927692 -0.2696908
v 0.4425450 0.3608860 -1.2723700
vn 0.8669541 6.0036211 -1.4768538
v 0.4272270 0.3613330 -1.2692610
vn 0.6568121 5.9824281 -1.3866452
v 0.4246420 0.3620820 -1.2688160
vn 1.1543084 2.4235008 0.3735392
v 0.4455080 0.3601100 -1.2755580
vn 0.5481899 6.0788684 -1.3580250
v 0.4375290 0.3617810 -1.2729790
vn -0.7595106 5.6271420 -2.4435229
v 0.4347450 0.3624310 -1.2711700
vn -1.5074269 5.7203364 -1.9845409
v 0.4315380 0.3615370 -1.2710030
vn -1.4686630 5.7678494 -1.7174782
v 0.4297020 0.3611380 -1.2713640
vn 0.6253349 6.0675440 -1.0807242
v 0.4243290 0.3613830 -1.2715580
vn 0.2348269 5.9663954 -1.4642302
v 0.4215490 0.3614360 -1.2698931
vn 1.3525019 5.8659844 -0.1152076
v 0.4438870 0.3608820 -1.2759120
vn -1.1233499 5.6254549 -2.4323015
v 0.4333160 0.3609960 -1.2729160
vn -0.7431486 6.0890408 -1.2508943
v 0.4287760 0.3612820 -1.2694730
vn 1.1702404 5.6998496 -1.8025647
v 0.4268520 0.3604740 -1.2714480
vn 0.6536756 6.1808290 -0.1054954
v 0.4416770 0.3608260 -1.2747930
vn -1.2456154 5.8177066 -1.9809198
v 0.4373160 0.3614070 -1.2742010
vn 0.2443685 6.0123706 -0.9311123
v 0.4397030 0.3612970 -1.2765790
vn -1.2462788 5.8606014 -1.6448438
v 0.4355980 0.3607400 -1.2747570
vn -0.4600743 5.9123449 -1.2296191
v 0.4279660 0.3601670 -1.2723340
vn 1.3584998 5.9257126 -0.3033423
v 0.4271200 0.3602110 -1.2725080
vn 0.6314650 6.1995654 0.3498494
v 0.4283390 0.3601550 -1.2741669
vn 1.2602382 6.1035743 -0.3782566
v 0.4266430 0.3605600 -1.2748020
vn 0.4135804 6.0070181 -1.4145479
v 0.4210570 0.3608860 -1.2736450
vn 0.8657773 2.3241847 -0.1849099
v 0.4448600 0.3604580 -1.2766860
vn 0.2914328 3.2530024 -0.3916636
v 0.4420790 0.3608590 -1.2776901
vn -0.6803642 6.0272532 -1.2519406
v 0.4374900 0.3607820 -1.2780460
vn 0.1587854 6.0226274 -1.1789429
v 0.4240180 0.3611670 -1.2739210
vn 1.2734095 5.8563881 -0.5843658
v 0.4184110 0.3621320 -1.2725890
vn 0.2623758 4.6826725 -2.1207204
v 0.4386050 0.3602520 -1.2794909
vn -1.3198287 5.9960446 -1.2767653
v 0.4341890 0.3600940 -1.2769630
vn -0.5407961 6.0348444 -1.5448509
v 0.4312650 0.3601420 -1.2747860
vn 0.3174099 6.1105900 -1.3360153
v 0.4275340 0.3599920 -1.2772800
vn 0.2773215 6.0890598 -1.3953640
v 0.4232080 0.3607420 -1.2752301
vn -0.0622745 1.4537938 -0.6015719
v 0.4415940 0.3592690 -1.2813640
vn 0.5450919 5.4941173 -2.2369342
v 0.4178650 0.3619750 -1.2736510
vn -0.0293138 6.1169567 -0.7634333
v 0.4360310 0.3601610 -1.2803921
vn -2.1333079 5.8392458 -0.6838220
v 0.4347890 0.3599630 -1.2787440
vn 0.6699698 6.1063395 -1.0233742
v 0.4295620 0.3601070 -1.2755870
vn -0.3317112 5.9528799 -1.0751547
v 0.4227070 0.3605760 -1.2767680
vn 0.1532345 5.7802372 -1.6295328
v 0.4254500 0.3599060 -1.2767560
vn 0.3853272 5.5755348 -2.4819739
v 0.4388300 0.3593260 -1.2809401
vn 0.6716980 5.7058501 -2.4850373
v 0.4174810 0.3603160 -1.2763510
vn -2.4932370 5.4794369 -0.4683034
v 0.4333420 0.3589870 -1.2800670
vn 0.6869268 5.8700056 -1.7993760
v 0.4301230 0.3588430 -1.2791380
vn -1.4993508 5.8587604 -1.4510221
v 0.4210620 0.3599070 -1.2770160
vn 1.6705114 5.8173823 -0.9410881
v 0.4379740 0.3592660 -1.2816430
vn -0.3000267 5.7900715 -0.5778763
v 0.4313020 0.3583200 -1.2806110
vn 1.7894590 5.8325062 -0.4161252
v 0.4296970 0.3586590 -1.2802910
vn 0.6884794 3.4873593 -0.7033415
v 0.4402820 0.3586540 -1.2831399
vn 0.9948174 5.7163777 -0.8522645
v 0.4362470 0.3600900 -1.2827700
vn 1.1118464 6.0850911 -0.6754661
v 0.4276320 0.3595940 -1.2790910
vn 0.7203780 6.0680923 -0.2422248
v 0.4253170 0.3596230 -1.2790920
vn -0.4048486 6.1978316 0.4674528
v 0.4255710 0.3598410 -1.2806040
vn -0.9429043 6.1034679 -0.9797223
v 0.4223900 0.3598400 -1.2801681
vn 0.9106507 6.0879083 -0.8776147
v 0.4236160 0.3602440 -1.2782310
vn 2.4811049 5.5241232 -1.4215237
v 0.4395970 0.3585950 -1.2847010
vn -0.2616513 5.6918535 1.2056758
v 0.4313100 0.3584040 -1.2820560
vn -2.2419620 5.5067754 -0.3177763
v 0.4344490 0.3599580 -1.2815260
vn -0.7198769 5.9591675 -1.1713779
v 0.4202920 0.3594400 -1.2783170
vn -0.9579651 5.5224247 -1.8773569
v 0.4357000 0.3600080 -1.2830920
vn 0.9850942 5.9017544 1.2220693
v 0.4295090 0.3589210 -1.2829200
vn -1.6441230 5.9085789 -0.3210435
v 0.4332610 0.3591140 -1.2826411
vn 0.0871184 6.0331206 -1.3109870
v 0.4287550 0.3590600 -1.2832580
vn 1.4438745 5.9450669 -1.1158726
v 0.4374640 0.3593780 -1.2840329
vn -0.8337375 5.9162087 -1.6850331
v 0.4361670 0.3592400 -1.2847710
vn 0.7156163 5.8382497 -0.7415719
v 0.4269430 0.3598930 -1.2814380
vn -0.1415686 6.1465483 -1.0624152
v 0.4244270 0.3597470 -1.2815050
vn -0.9269176 5.8057785 -1.1491706
v 0.4347560 0.3587440 -1.2846990
vn 0.3187743 6.2403674 -0.2663388
v 0.4340080 0.3587360 -1.2854550
vn 0.1584257 6.0092182 1.1201748
v 0.4316040 0.3591740 -1.2835550
vn -0.6476462 5.9431458 -1.8384216
v 0.4166710 0.3592600 -1.2792990
vn 2.2741039 5.1756387 -1.0692989
v 0.4248190 0.3593320 -1.2828300
vn 0.6370902 1.3318139 -0.4500437
v 0.4399600 0.3577070 -1.2868150
vn -0.8803369 6.1380296 -0.9682089
v 0.4195250 0.3591080 -1.2813460
vn -1.9015373 5.6192050 -2.0280726
v 0.4135130 0.3580100 -1.2809230
vn 0.2901405 5.9078593 -1.5116149
v 0.4275420 0.3583670 -1.2848010
vn 0.7535650 4.6469650 -0.9358975
v 0.4373740 0.3588670 -1.2868060
vn -0.5853386 5.6861634 -1.8935257
v 0.4360820 0.3588060 -1.2877610
vn -0.3818769 5.8067231 -1.9335064
v 0.4329380 0.3587510 -1.2863560
vn -0.6048685 5.6364098 -1.0004791
v 0.4305700 0.3593380 -1.2846450
vn 0.5019034 5.8270092 -0.6653025
v 0.4294280 0.3579170 -1.2870210
vn -0.6864939 6.0523262 -1.4364859
v 0.4212270 0.3587720 -1.2849110
vn -1.5928262 5.8718133 -1.4372826
v 0.4164030 0.3581880 -1.2835900
vn -1.1418135 5.6038756 -2.5635467
v 0.4109470 0.3570520 -1.2812001
vn 0.4645486 6.2101002 -0.5476870
v 0.4254760 0.3586230 -1.2859240
vn -0.3496754 2.4941711 -1.0257567
v 0.4374850 0.3584210 -1.2888980
vn -0.5105195 5.7350721 -2.1827700
v 0.4317890 0.3577650 -1.2876700
vn -0.6343899 5.7452159 -1.7814921
v 0.4347050 0.3576190 -1.2890780
vn -0.6533360 6.0914683 -1.1235526
v 0.4242210 0.3585430 -1.2869570
vn -1.4782665 5.4656210 -2.4304600
v 0.4112900 0.3553590 -1.2845221
vn 0.3370315 5.6350150 -2.5983746
v 0.4092970 0.3554240 -1.2840580
vn 0.2652456 6.1352630 -0.1982517
v 0.4318110 0.3575060 -1.2889730
vn -0.8990258 5.8598762 -1.1093155
v 0.4263500 0.3586590 -1.2889220
vn 1.4589068 5.7684197 0.3104189
v 0.4287690 0.3586850 -1.2891999
vn -2.8702602 5.3415380 -1.5942019
v 0.4143170 0.3568740 -1.2850670
vn -2.9670305 5.2115154 -1.6659111
v 0.4126260 0.3556490 -1.2853590
vn -1.5003207 5.7948542 -1.6534477
v 0.4172180 0.3577200 -1.2867440
vn 0.0257939 2.2922423 -0.4623437
v 0.4365040 0.3571080 -1.2915111
vn -0.1354221 5.5987730 -1.8557429
v 0.4282210 0.3586490 -1.2900760
vn 0.2625918 6.0502567 -1.0810322
v 0.4310870 0.3577560 -1.2913940
vn -0.7236499 5.9034004 -1.9900684
v 0.4228490 0.3568460 -1.2912290
vn -2.3267121 5.5022826 -1.8128091
v 0.4152840 0.3566550 -1.2878470
vn -0.8291736 5.8810844 -1.9927020
v 0.4197110 0.3572450 -1.2893740
vn -1.4434180 5.7240195 -2.1279769
v 0.4241910 0.3575900 -1.2899719
vn 0.0716720 3.3481550 -0.4182547
v 0.4333740 0.3575470 -1.2933000
vn -0.3626158 5.5561500 -2.8767829
v 0.4301510 0.3574290 -1.2920510
vn -0.7453883 5.6803875 -2.5227728
v 0.4262560 0.3571380 -1.2919800
vn -1.9113281 5.4263048 -2.4263840
v 0.4167000 0.3565710 -1.2893450
vn -1.5311797 5.6568232 -1.6640821
v 0.4106980 0.3542760 -1.2868800
vn 0.4819214 5.7019491 -2.1355946
v 0.4089480 0.3540860 -1.2869780
vn -0.8952402 4.3578959 -1.5557848
v 0.4324740 0.3572710 -1.2941480
vn -0.8068799 5.8884172 -1.8805884
v 0.4318150 0.3561810 -1.2963680
vn -0.4908462 5.6747217 -2.3247275
v 0.4288630 0.3564070 -1.2935830
vn -1.8710172 5.3865590 -2.5003729
v 0.4196870 0.3561710 -1.2923130
vn -2.1221707 5.6568298 -1.5428938
v 0.4125830 0.3543130 -1.2914140
vn -2.2414868 5.6924438 -1.0417352
v 0.4114830 0.3540030 -1.2898710
vn -0.0214632 1.8734329 -0.7405447
v 0.4351430 0.3563310 -1.2960850
vn -0.9944541 5.8955727 -1.2057663
v 0.4304020 0.3558660 -1.2958860
vn -0.2271276 2.8381472 -0.6413534
v 0.4347710 0.3558200 -1.2975730
vn -0.1452513 6.0806370 -1.4378312
v 0.4283540 0.3558310 -1.2955630
vn -0.5104352 6.0054631 -1.4930038
v 0.4226200 0.3553680 -1.2955070
vn -1.0940529 5.7626157 -1.9513986
v 0.4211940 0.3556860 -1.2945650
vn -1.7826231 5.2564893 -2.9239411
v 0.4162160 0.3555240 -1.2909369
vn -2.4185030 4.7629318 -3.1988595
v 0.4182490 0.3549330 -1.2929560
vn -1.0380605 5.5584679 -2.6847191
v 0.4145190 0.3545910 -1.2918230
vn -0.1582876 5.9114065 -1.7660372
v 0.4080830 0.3532690 -1.2900800
vn -0.1642566 5.8222475 -1.8231852
v 0.4312160 0.3558360 -1.2979300
vn -0.5148816 6.0466604 -1.5689373
v 0.4254600 0.3558200 -1.2957150
vn -0.2345056 6.0378480 -1.6409889
v 0.4286850 0.3553460 -1.2984070
vn -1.8538668 4.9740438 -2.4696255
v 0.4179280 0.3534440 -1.2947360
vn -3.4383857 4.8422675 -1.8717467
v 0.4195710 0.3547300 -1.2949640
vn -0.3131950 5.6208396 -2.3349671
v 0.4162710 0.3536590 -1.2939579
vn -1.6234241 5.8951902 -1.4288034
v 0.4104760 0.3531020 -1.2933760
vn -0.1435220 4.4766583 -1.3194759
v 0.4327840 0.3554240 -1.2985671
vn -0.2227290 5.8205585 -2.2738116
v 0.4311030 0.3546260 -1.3002470
vn -0.4290533 1.5329803 0.2469130
v 0.4340730 0.3558680 -1.2990839
vn 0.1993823 6.1558423 -1.1795232
v 0.4260100 0.3549170 -1.3005030
vn -0.2537903 6.1992188 -0.8270260
v 0.4244750 0.3551070 -1.2987760
vn -1.4993238 6.0021620 -0.5867306
v 0.4207500 0.3550980 -1.2966380
vn -0.1822435 6.0049329 -0.9781528
v 0.4174730 0.3530890 -1.2957830
vn -3.0009875 4.8737812 -1.0836247
v 0.4186050 0.3533070 -1.2960260
vn -0.8852744 5.9543343 -1.6393059
v 0.4135710 0.3537880 -1.2939360
vn -0.5315027 6.0579629 -0.9921970
v 0.4145240 0.3535050 -1.2960711
vn -1.1235516 5.6273565 -2.4085054
v 0.4072480 0.3523640 -1.2929820
vn 0.9711264 5.0882263 -3.4209299
v 0.4043010 0.3526330 -1.2922620
vn 0.5244088 5.9512777 -1.9147344
v 0.4285720 0.3546850 -1.3003500
vn 0.9151430 6.1758776 -0.3952048
v 0.4230490 0.3550960 -1.2998110
vn -0.6200950 6.1075439 0.4311734
v 0.4216500 0.3552760 -1.2991800
vn -3.4133430 5.0858431 -0.1467886
v 0.4201630 0.3547550 -1.2985030
vn -2.7545545 5.1784401 -0.5605738
v 0.4186490 0.3530800 -1.2986170
vn -1.3616755 5.9866867 -1.1605029
v 0.4121290 0.3526360 -1.2966660
vn 0.3865806 6.1340613 -1.1297747
v 0.4168450 0.3529370 -1.2987061
vn -0.0974943 5.8780103 -1.1644098
v 0.4154390 0.3533340 -1.2981740
vn -1.3440554 5.9303379 -1.5363352
v 0.4136260 0.3526580 -1.2988570
vn -1.7811223 5.9425464 -0.5225256
v 0.4094900 0.3522290 -1.2965000
vn -2.9262395 4.8037658 -1.4943098
v 0.4064100 0.3503630 -1.2955480
vn -3.5724497 5.1314616 0.4503310
v 0.4071380 0.3509610 -1.2960620
vn 1.3010436 4.7337132 -2.6322269
v 0.4035980 0.3498830 -1.2950931
vn -1.2686226 4.6939096 -1.5761746
v 0.4052020 0.3496220 -1.2954830
vn -2.6636472 5.4478893 -1.5284060
v 0.4085940 0.3520470 -1.2950720
vn 0.0438390 2.9557686 -1.1979010
v 0.4314380 0.3535260 -1.3034500
vn 0.6162882 5.8076296 -2.2806034
v 0.4296690 0.3536160 -1.3033791
vn 1.0738465 6.0692029 -1.1518958
v 0.4241270 0.3545790 -1.3030640
vn -1.6745746 5.6854682 -0.0839802
v 0.4179130 0.3525560 -1.3005360
vn -3.8296254 4.0936913 1.1676137
v 0.4187010 0.3529810 -1.3007571
vn -0.3084785 5.6448340 0.6689574
v 0.4211160 0.3556700 -1.3014770
vn -4.0931368 4.1102133 2.0170879
v 0.4195310 0.3546130 -1.3010260
vn -2.1940484 5.5779042 1.5697751
v 0.4073460 0.3515360 -1.2982770
vn -0.2451153 5.5556369 1.5865456
v 0.4044120 0.3496480 -1.2970060
vn 1.8380058 5.3205280 0.1342738
v 0.4030330 0.3497200 -1.2965130
vn 3.6690264 4.4897094 -0.7947424
v 0.4015060 0.3507350 -1.2962610
vn -1.0430734 6.1518879 0.4812938
v 0.4086800 0.3520860 -1.2994760
vn -0.5610217 6.1899567 -0.8008125
v 0.4112170 0.3522410 -1.2987550
vn -4.0947337 4.5797048 0.3791322
v 0.4172350 0.3529630 -1.3030390
vn 0.0644878 5.5585527 -1.4152641
v 0.4207630 0.3556300 -1.3029580
vn -2.7572801 4.3723745 0.5330680
v 0.4191450 0.3553140 -1.3025210
vn -2.2796235 5.0065880 2.0160937
v 0.4058720 0.3502020 -1.2974880
vn -1.4501911 5.9467778 -0.5704302
v 0.4159530 0.3521720 -1.3017150
vn 0.2470441 6.1810098 -0.1316789
v 0.4077560 0.3521030 -1.3008250
vn 0.6534609 4.1628251 -2.0016646
v 0.4292370 0.3520410 -1.3066180
vn -0.4104154 5.4518280 -2.6696088
v 0.4205510 0.3548950 -1.3044760
vn -3.2892830 4.2327356 -1.6098979
v 0.4184200 0.3545490 -1.3039050
vn 1.7822855 5.0421624 2.4757047
v 0.4025900 0.3504330 -1.2980970
vn 3.3114100 5.0506334 1.5594862
v 0.4008710 0.3519070 -1.2990990
vn -1.1240848 5.9741478 -0.5470654
v 0.4141930 0.3516710 -1.3024130
vn -0.8155400 6.1521873 -0.3796940
v 0.4130130 0.3514310 -1.3037770
vn 0.0903084 6.1709008 -1.1607877
v 0.4111050 0.3518610 -1.3011841
vn 0.0127354 1.2930323 -0.6149554
v 0.4306280 0.3518190 -1.3070560
vn 1.3278649 5.5762372 -2.5402117
v 0.4260930 0.3531540 -1.3062340
vn 0.3299757 5.7582488 -2.3758097
v 0.4221750 0.3529470 -1.3084930
vn -2.9155850 5.2338247 -1.4638717
v 0.4175830 0.3528770 -1.3051840
vn -1.7944071 5.2787194 -2.8452129
v 0.4204430 0.3538000 -1.3061759
vn -0.9008482 5.7167664 -2.1546905
v 0.4106320 0.3513490 -1.3032990
vn 0.8493207 5.4123669 -2.7490711
v 0.4078370 0.3517000 -1.3025700
vn 1.1933743 5.7935314 -1.6389652
v 0.4052350 0.3522760 -1.3028270
vn 0.3645857 5.7795177 1.9028286
v 0.4050510 0.3522760 -1.3007580
vn 1.2965212 5.8584828 0.1819583
v 0.4045740 0.3525660 -1.3017330
vn 1.2295110 5.8647766 0.8831184
v 0.4007240 0.3527090 -1.3007190
vn 1.4326332 5.5625973 -2.4369125
v 0.4264100 0.3516820 -1.3088220
vn -0.8026164 4.3793049 -4.3454638
v 0.4088340 0.3502850 -1.3040611
vn -1.4193954 6.0918469 -0.3188033
v 0.4154770 0.3520300 -1.3061000
vn -2.1158099 5.7850404 -0.4709627
v 0.4118500 0.3512680 -1.3051940
vn 1.1571844 4.8226695 -3.4179432
v 0.4042360 0.3516040 -1.3046550
vn 0.1706396 5.8481402 -2.0126626
v 0.4002050 0.3525710 -1.3021530
vn -2.9960697 4.6185074 -2.8305063
v 0.4099670 0.3501570 -1.3047889
vn -0.5647526 4.5100832 -3.0099738
v 0.4084400 0.3489310 -1.3050890
vn 0.1343039 3.1204350 -0.7487252
v 0.4275220 0.3507200 -1.3116410
vn 0.9330350 5.9099998 -1.7183417
v 0.4260570 0.3509190 -1.3111120
vn 1.1920342 5.7847228 -2.1199260
v 0.4232680 0.3516650 -1.3111140
vn -1.4926869 5.8737330 -1.5872557
v 0.4180340 0.3523220 -1.3080471
vn 1.7395737 4.1773882 -4.1558685
v 0.4068950 0.3498280 -1.3046139
vn -1.8965173 5.7160416 -0.2576379
v 0.4127000 0.3516590 -1.3069210
vn -4.0950322 4.3599787 -1.3400329
v 0.4112670 0.3507670 -1.3064710
vn 0.0307847 5.7626200 -1.8708085
v 0.4030330 0.3525030 -1.3030829
vn 0.1647358 5.4628258 -2.7911830
v 0.3997820 0.3516690 -1.3035890
vn 2.1139886 4.8979125 -3.0028782
v 0.4060610 0.3491900 -1.3058881
vn -2.6995413 5.0095716 -1.8963318
v 0.4097100 0.3488750 -1.3065470
vn -1.3387903 5.7161350 -2.1832123
v 0.4197560 0.3523300 -1.3094120
vn -0.9405230 6.1341214 -0.9316723
v 0.4152790 0.3518380 -1.3080610
vn 0.9361068 5.7224236 -1.7934724
v 0.3993270 0.3510540 -1.3050730
vn -0.8043905 6.0262051 -1.5641127
v 0.4077670 0.3480960 -1.3082510
vn -4.2906318 4.0453172 -1.5024790
v 0.4109370 0.3493720 -1.3078240
vn 1.0744579 5.8354192 -1.5040824
v 0.4063640 0.3476290 -1.3096400
vn 0.3332650 5.5689359 -2.7769525
v 0.4019270 0.3508810 -1.3060440
vn 1.5427613 5.0398064 -3.3431554
v 0.4032210 0.3501250 -1.3068841
vn -2.8101687 4.7748399 -1.4736087
v 0.4124620 0.3512930 -1.3088011
vn -0.4274752 5.7311068 -2.2757804
v 0.4209690 0.3515470 -1.3123510
vn -1.5290234 5.4038506 -2.4209921
v 0.4138480 0.3511180 -1.3103540
vn -3.6989369 4.2355800 -2.4329185
v 0.4113700 0.3492330 -1.3108580
vn 1.1495835 5.5918431 -2.4082160
v 0.4008530 0.3504350 -1.3072580
vn -2.4284561 5.4538512 -1.3139106
v 0.4096760 0.3479750 -1.3100630
vn -0.4344835 6.0133915 -0.9636719
v 0.4076340 0.3473540 -1.3106300
vn 1.5789055 5.6708393 -2.1259849
v 0.4046120 0.3483930 -1.3091550
vn 1.7099490 5.2112756 -2.5639644
v 0.4017310 0.3490290 -1.3087929
vn 2.7789936 5.4449973 -1.1637968
v 0.3992240 0.3503380 -1.3090301
vn 0.0849924 2.9704425 -0.7028577
v 0.4265790 0.3500450 -1.3153820
vn 0.6386849 5.9365788 -1.9359066
v 0.4246710 0.3499330 -1.3160861
vn -0.0438813 5.7895799 -2.2343085
v 0.4229690 0.3503500 -1.3154920
vn -2.6496534 4.1545324 -3.5860775
v 0.4129830 0.3498630 -1.3117490
vn -2.6934655 4.4305224 -2.9751432
v 0.4124270 0.3476280 -1.3131530
vn 1.6946664 5.6376920 -2.1247549
v 0.4019010 0.3482980 -1.3111130
vn -1.6261480 5.3126860 -2.6906626
v 0.4106500 0.3478660 -1.3121030
vn -2.0070639 4.9448948 -3.2162137
v 0.4147140 0.3497160 -1.3128190
vn -1.5809116 5.6586246 -2.1519613
v 0.4152880 0.3481020 -1.3162820
vn -0.6370150 6.0888257 -1.2192054
v 0.4089100 0.3474250 -1.3127190
vn 0.6633650 6.1310167 -1.0271394
v 0.4057360 0.3474680 -1.3117369
vn 2.5504606 5.6114516 -1.0403043
v 0.3959850 0.3516290 -1.3105050
vn -0.6428058 6.1024303 -1.1401498
v 0.4047140 0.3471340 -1.3140390
vn 2.5716164 5.3711038 -0.1682478
v 0.3982900 0.3509560 -1.3106180
vn -3.1628437 5.1510987 -1.4731171
v 0.4136190 0.3476870 -1.3156520
vn -0.0660884 2.9816980 -1.3391566
v 0.4251670 0.3486790 -1.3193260
vn -2.1603396 4.9529977 -2.2954886
v 0.4114090 0.3460160 -1.3152410
vn -0.2974511 4.4972396 -2.7427592
v 0.4100510 0.3453340 -1.3155080
vn 1.2385130 5.6091161 -2.0522633
v 0.4023470 0.3473570 -1.3127800
vn 0.5750238 6.1011462 -1.0240417
v 0.4072750 0.3472310 -1.3142440
vn 3.2659521 4.9855704 -1.7654538
v 0.4000690 0.3492910 -1.3105050
vn 2.8524299 4.6139326 -1.8357550
v 0.3983260 0.3508130 -1.3114130
vn -3.5527811 4.9820738 -0.3036176
v 0.4120070 0.3462260 -1.3161100
vn 1.1416303 5.2506800 -3.0967085
v 0.4088870 0.3468060 -1.3144439
vn 0.6423276 5.7519507 -2.2436783
v 0.4026610 0.3466970 -1.3147280
vn 2.8817213 5.2444110 -1.7085490
v 0.4008560 0.3478570 -1.3132030
vn -1.3563713 5.5627451 -2.5803881
v 0.4198430 0.3494000 -1.3162460
vn -0.8521448 5.5090327 -2.7415676
v 0.4222510 0.3488120 -1.3189100
vn -2.5151658 5.5986047 1.2062526
v 0.4114990 0.3464020 -1.3182210
vn 1.8510462 4.9372015 -3.3010147
v 0.4076100 0.3458210 -1.3163919
vn 1.0798311 4.8117023 -3.0943973
v 0.4063390 0.3470260 -1.3158300
vn 2.9907544 5.1592326 -1.3675325
v 0.3978920 0.3498230 -1.3132410
vn 1.7071978 5.4553871 -2.4261811
v 0.3967400 0.3510450 -1.3119650
vn -1.2814381 5.2460594 0.8828099
v 0.4102250 0.3451290 -1.3169260
vn -0.7237238 5.1574121 -1.9557813
v 0.4054570 0.3471850 -1.3156700
vn 0.4337569 5.8825588 -1.5334241
v 0.3956290 0.3502710 -1.3139060
vn -0.3983996 5.9002991 -1.9840386
v 0.4162330 0.3471430 -1.3195090
vn -1.7473853 5.8929796 -0.2487572
v 0.4130070 0.3471240 -1.3185910
vn 0.8541917 5.7715244 -0.5724673
v 0.4094720 0.3451370 -1.3164459
vn 0.2762538 5.3450351 -2.5767460
v 0.4053530 0.3456660 -1.3171880
vn 2.4347405 5.3255224 -1.9688152
v 0.4018880 0.3463860 -1.3160210
vn 3.1933734 4.9389009 -2.0280464
v 0.3999910 0.3479440 -1.3152270
vn 4.4458117 3.5217662 -2.1092372
v 0.3985820 0.3490590 -1.3152800
vn 0.6961938 5.2347975 -0.5896661
v 0.3970250 0.3505580 -1.3153620
vn 1.6742220 4.7663774 -3.4419520
v 0.3922780 0.3510830 -1.3134320
vn 0.2081828 6.1859598 -0.5493523
v 0.4068530 0.3455530 -1.3175250
vn 2.8486419 5.3408775 -1.0178885
v 0.4007890 0.3468740 -1.3170630
vn 3.7911148 3.6452878 -1.3182604
v 0.3980530 0.3499630 -1.3155839
vn 0.0584342 6.1155734 -1.1278864
v 0.4138800 0.3469880 -1.3209840
vn -1.0278617 3.1610079 -0.9950718
v 0.4223230 0.3465770 -1.3239920
vn -1.0970155 5.6473880 -2.4868348
v 0.4222910 0.3473580 -1.3214780
vn -0.7979292 5.6471500 -2.4496384
v 0.4187670 0.3466320 -1.3210610
vn -0.8865435 6.0529490 1.1190519
v 0.4093030 0.3457650 -1.3185620
vn 0.4407926 5.7686892 -1.0196956
v 0.4031070 0.3454920 -1.3175520
vn 2.5690684 4.1204524 0.6462274
v 0.4018080 0.3457660 -1.3175890
vn 2.6990654 3.4895749 -3.8143196
v 0.3981460 0.3481090 -1.3162620
vn 2.8995903 1.9022655 -4.1024256
v 0.3977760 0.3495080 -1.3164001
vn 0.3654028 4.2212806 -3.2625103
v 0.3968750 0.3502160 -1.3162290
vn -1.2810235 5.9461703 -1.4243788
v 0.3952720 0.3500390 -1.3152440
vn -0.1939815 6.1967525 -0.6105598
v 0.4066840 0.3455940 -1.3200080
vn -0.0849437 6.2724605 -0.0944804
v 0.4056970 0.3455200 -1.3189030
vn 1.7836893 5.7453728 0.5584042
v 0.4036100 0.3456190 -1.3192810
vn 2.7381432 3.2252138 3.1212766
v 0.4023910 0.3472150 -1.3187330
vn 1.1712267 2.6386185 -5.4910936
v 0.3963570 0.3490040 -1.3169230
vn 0.5555262 5.2398624 -3.0943220
v 0.3951430 0.3493160 -1.3168530
vn -0.2829725 2.1775191 -0.7825381
v 0.4244270 0.3471630 -1.3227930
vn -0.2955913 5.8029156 -2.1245136
v 0.4188580 0.3452260 -1.3247430
vn -1.3990538 5.8927326 -0.5465398
v 0.4119510 0.3468900 -1.3208410
vn -1.4475377 6.0575647 -0.4190828
v 0.4090570 0.3457750 -1.3201480
vn 4.4399242 2.9085276 2.9833856
v 0.4027910 0.3459960 -1.3188781
vn 1.2522987 5.2335801 2.6560752
v 0.4010450 0.3469070 -1.3181090
vn 0.9726505 5.9040966 -0.9935219
v 0.3993190 0.3469770 -1.3178670
vn 2.3118916 4.7497635 -1.9775751
v 0.3969380 0.3476180 -1.3175770
vn 1.0031527 5.7709570 -1.8396004
v 0.3930350 0.3495510 -1.3162670
vn 1.3354808 5.8273802 -1.8700843
v 0.3901310 0.3503880 -1.3166610
vn 3.9942658 2.3554566 0.6906694
v 0.4029240 0.3472700 -1.3196090
vn 0.0697665 5.1322069 2.0249801
v 0.4013020 0.3480130 -1.3196990
vn 0.5426825 5.9404674 -1.9514298
v 0.4173170 0.3460680 -1.3227520
vn 0.0358323 5.9233518 -1.8473034
v 0.4137650 0.3463040 -1.3237129
vn 0.6955215 5.3269749 -0.5076867
v 0.4014240 0.3481800 -1.3206460
vn 1.2602038 5.6512403 0.9266791
v 0.3981300 0.3471090 -1.3188740
vn 2.7345412 5.4146671 1.2365769
v 0.3969020 0.3487630 -1.3213170
vn -0.0842162 5.9874539 -1.4045794
v 0.4070720 0.3451290 -1.3215090
vn -0.0176653 5.8562737 -1.5492129
v 0.4046670 0.3454670 -1.3220310
vn 5.3202987 2.3780839 -1.7695673
v 0.4028730 0.3466330 -1.3206570
vn 2.8951678 3.7703300 -2.2830098
v 0.4020250 0.3478200 -1.3211430
vn -0.7989404 5.8926764 0.6765069
v 0.4001210 0.3479240 -1.3205620
vn 2.4766154 5.1418276 0.6554939
v 0.3967440 0.3476740 -1.3190800
vn 2.1353824 5.6621523 0.2680233
v 0.3945170 0.3489130 -1.3184119
vn 0.6956645 6.0583396 0.0432728
v 0.3914890 0.3495400 -1.3186190
vn 0.3895703 6.1071024 -0.9894729
v 0.3891940 0.3496310 -1.3193250
vn -1.5620965 5.7699056 -1.5352761
v 0.4113440 0.3463590 -1.3226039
vn 2.1741104 4.9025354 -1.7948195
v 0.4029570 0.3452490 -1.3220770
vn 4.0410857 3.4447894 -3.2846704
v 0.4019700 0.3463410 -1.3220930
vn 1.7912519 4.9671144 -2.8915894
v 0.4008230 0.3474870 -1.3220860
vn 1.3745145 5.9261565 1.0959965
v 0.3986040 0.3479250 -1.3210950
vn -0.6487839 5.5948586 2.2043252
v 0.3913580 0.3497300 -1.3197629
vn 0.0856704 6.0996165 -1.2826372
v 0.4058840 0.3446880 -1.3238220
vn 1.4396573 5.7804351 -0.2928457
v 0.4035010 0.3447570 -1.3239130
vn 1.5497060 5.8714280 -1.3536566
v 0.3994910 0.3477100 -1.3221030
vn 1.5868558 5.5228052 1.9890041
v 0.3932930 0.3503080 -1.3206470
vn -1.4176052 5.9102049 -1.4924936
v 0.4088870 0.3450590 -1.3238970
vn 3.1988852 4.9432516 -1.5443900
v 0.4015280 0.3457940 -1.3235281
vn 2.4571333 5.6879935 0.3102970
v 0.3947450 0.3499200 -1.3219711
vn -0.5809866 4.7139697 2.3741167
v 0.3895040 0.3495830 -1.3203620
vn 0.6012531 3.9142275 3.9436047
v 0.3893430 0.3512790 -1.3212390
vn 2.0484891 5.8784628 -0.1304020
v 0.4046520 0.3446630 -1.3257040
vn 2.7436125 5.5364156 -0.8127776
v 0.3978670 0.3483070 -1.3228340
vn 1.2311249 5.4148445 1.4819266
v 0.3918240 0.3509830 -1.3213400
vn -0.2773042 4.4368877 2.5463459
v 0.3869450 0.3496670 -1.3211060
vn 0.3436625 5.1187453 2.7288547
v 0.3909060 0.3510700 -1.3212360
vn -0.4666280 3.8186517 -1.3558477
v 0.4197400 0.3444820 -1.3271461
vn -0.6362476 2.0621996 -0.6263886
v 0.4209780 0.3436410 -1.3309170
vn 0.6231580 5.6225591 -2.7124622
v 0.4177070 0.3439530 -1.3285760
vn 0.4748592 5.6763563 -2.5161343
v 0.4153780 0.3449360 -1.3271620
vn -0.4045067 5.6965451 -2.4429531
v 0.4137290 0.3453650 -1.3262860
vn -0.4275262 5.9927297 -1.8065741
v 0.4075570 0.3443440 -1.3259031
vn 1.1557511 5.5373621 -2.5529735
v 0.4055870 0.3441410 -1.3268490
vn 2.1188371 5.4907641 -1.5105391
v 0.3950850 0.3496830 -1.3234780
vn -1.4162834 2.0452971 5.6684413
v 0.3877000 0.3503330 -1.3212709
vn 1.5696218 5.9017134 -0.8067307
v 0.3902100 0.3512900 -1.3225960
vn 0.9143878 4.8650322 1.4223070
v 0.3882510 0.3520690 -1.3218170
vn 1.7237468 5.0372534 -1.2621802
v 0.4032530 0.3454210 -1.3263490
vn 1.0834550 5.7954116 -1.1675142
v 0.4017040 0.3457020 -1.3256580
vn 2.4246943 5.1266055 -2.6040154
v 0.3994820 0.3464100 -1.3250250
vn 2.8320296 4.8597641 -2.5949559
v 0.3975320 0.3479220 -1.3246570
vn 1.6565500 4.8948965 -3.1676905
v 0.3953860 0.3490150 -1.3247260
vn 0.8318678 4.8913155 -3.7980275
v 0.3933950 0.3497060 -1.3241360
vn -0.1332299 5.6303787 -2.7644186
v 0.4167220 0.3430360 -1.3304930
vn -0.4770329 5.3955889 -3.1123857
v 0.4134370 0.3438780 -1.3290730
vn 0.6569008 4.4630470 -4.0655708
v 0.3919110 0.3490900 -1.3247540
vn 1.3393064 4.9644079 -3.2697332
v 0.3908380 0.3507480 -1.3236769
vn -0.6304983 3.9745822 -4.5124516
v 0.4010220 0.3451110 -1.3266220
vn 0.0317933 2.7657473 -3.6816661
v 0.4023730 0.3451120 -1.3273700
vn -1.3549660 2.1618788 -5.7147188
v 0.4013470 0.3436630 -1.3273150
vn 1.6473339 3.6907558 -4.4836664
v 0.3994680 0.3455000 -1.3265710
vn 2.0837994 4.4087505 -3.8773327
v 0.3973910 0.3466240 -1.3264920
vn 0.2266646 4.8941650 -3.7559361
v 0.3876230 0.3511450 -1.3239610
vn -0.9175524 5.6747961 -2.5051448
v 0.4097770 0.3441330 -1.3272840
vn -0.5088211 5.3415036 -3.2617831
v 0.4094280 0.3417060 -1.3317029
vn -0.3409729 5.2214608 -3.3834126
v 0.4055890 0.3432610 -1.3282830
vn 0.2678217 3.3017044 -5.1147418
v 0.4031630 0.3441690 -1.3274860
vn -1.6204296 3.6252921 -4.4611931
v 0.4011000 0.3416710 -1.3281370
vn 0.9218616 2.9272952 -4.9452081
v 0.3994100 0.3417620 -1.3278350
vn 1.7732774 2.8182085 -5.0294733
v 0.3970900 0.3457340 -1.3274810
vn -1.6789883 4.9080372 -3.1656168
v 0.4031450 0.3419390 -1.3291080
vn -0.1356220 4.6693430 -2.2094200
v 0.3998830 0.3409180 -1.3285030
vn 2.5043375 2.1982155 -5.2716951
v 0.3971320 0.3443080 -1.3278559
vn 1.3551215 5.1785388 -3.1114450
v 0.3923590 0.3475610 -1.3268909
vn 1.4545695 4.9107943 -3.5588331
v 0.3889910 0.3495450 -1.3254440
vn -1.1533693 5.8146429 -1.8618619
v 0.4183130 0.3424950 -1.3319830
vn -0.9299936 2.8758397 -0.6871898
v 0.4194800 0.3426100 -1.3330810
vn -0.6901094 5.7136440 -2.4892600
v 0.4149710 0.3419520 -1.3325180
vn -0.6731770 5.3240819 -3.2572789
v 0.4121840 0.3423640 -1.3312351
vn -0.8003362 6.0837202 0.1264767
v 0.3991360 0.3409340 -1.3298850
vn 2.5265372 4.8204160 -1.7313578
v 0.3982450 0.3410580 -1.3293530
vn 3.0933564 3.2124314 -4.3549638
v 0.3959870 0.3431230 -1.3292290
vn 2.0069432 5.1923513 -2.6880336
v 0.3896850 0.3484180 -1.3266990
vn -0.6418590 5.9436841 -1.5451022
v 0.4026240 0.3414740 -1.3304580
vn -1.5233995 5.5172863 -1.2229270
v 0.4011310 0.3411580 -1.3289300
vn 2.7933593 3.6596136 -3.7353675
v 0.3980980 0.3416330 -1.3285789
vn 2.1823888 4.3225770 -3.9174819
v 0.3945430 0.3461110 -1.3279980
vn 2.3162985 5.5494919 -1.2890890
v 0.3895780 0.3479200 -1.3281111
vn -0.9390534 5.6282592 0.3646440
v 0.4000590 0.3415340 -1.3309040
vn -0.7725741 5.3699861 -3.1110373
v 0.4066080 0.3417210 -1.3313620
vn 3.2195895 3.3315687 -4.1548605
v 0.3938140 0.3454670 -1.3293210
vn 2.1844602 5.4020596 -2.3001297
v 0.3881610 0.3492670 -1.3265630
vn 0.5903409 4.8519254 -3.8098216
v 0.4027010 0.3408130 -1.3318340
vn 1.6735474 5.6195006 -1.7497716
v 0.3976420 0.3405730 -1.3318880
vn 2.9220052 5.1237116 -1.9744396
v 0.3909110 0.3471160 -1.3295590
vn 0.6924276 4.6128106 -2.7371964
v 0.4009770 0.3413810 -1.3319000
vn -1.1121321 4.8160539 -2.2163248
v 0.4000550 0.3414470 -1.3318000
vn -1.1497170 5.8186545 -1.6706314
v 0.3985450 0.3406650 -1.3315390
vn 2.9889657 4.7400498 -2.7474580
v 0.3960300 0.3421450 -1.3302990
vn 3.1801682 3.2954473 -3.7987232
v 0.3939720 0.3434820 -1.3301400
vn -0.9287058 5.1623387 -3.4101350
v 0.4040580 0.3409020 -1.3316849
vn -0.9952642 5.0463233 -3.5294750
v 0.4059260 0.3403630 -1.3333890
vn -0.5733923 5.6935310 -2.4419138
v 0.4080960 0.3394410 -1.3351930
vn -0.9294612 3.2602215 -1.2552124
v 0.4170940 0.3411310 -1.3362050
vn -1.6822519 5.4776955 -2.5498533
v 0.4140930 0.3404300 -1.3353900
vn -0.9062262 5.3979778 -2.8362625
v 0.4110790 0.3398490 -1.3346570
vn 3.9636579 3.6059654 -3.0131998
v 0.3924120 0.3441890 -1.3312939
vn 3.5322056 3.9191570 -3.3565538
v 0.3910550 0.3462870 -1.3307720
vn 3.4059682 5.0189199 -0.8347201
v 0.3894000 0.3480510 -1.3305110
vn 0.9568160 6.0178857 -1.1242222
v 0.3866720 0.3489440 -1.3296800
vn -1.0705447 4.0358434 -3.4035659
v 0.4017900 0.3394600 -1.3328570
vn 1.7332584 5.6355553 -0.9927115
v 0.3883000 0.3485800 -1.3309060
vn -0.6357286 5.6158905 -0.6900414
v 0.4018660 0.3391380 -1.3336070
vn 0.4474491 4.6231217 -4.0417099
v 0.3994480 0.3401050 -1.3329250
vn 0.8946033 4.7775631 -0.7004052
v 0.4007870 0.3390670 -1.3335320
vn 3.6207314 4.5105505 -1.8873786
v 0.3934350 0.3429640 -1.3315850
vn 3.1705940 4.3279839 -2.4611340
v 0.3889890 0.3480740 -1.3314950
vn 0.6011851 5.2473917 -0.9526441
v 0.3844300 0.3486060 -1.3298680
vn 1.0996562 5.9611545 0.9153930
v 0.3855110 0.3488450 -1.3311380
vn 3.8602505 3.7191296 -2.2620611
v 0.3898030 0.3458200 -1.3322740
vn 2.3046508 5.0883536 -2.6184785
v 0.3877460 0.3481280 -1.3323010
vn 2.0744164 5.1406808 1.9875001
v 0.3832470 0.3490950 -1.3307680
vn 3.2360497 5.2721734 0.3902352
v 0.3863790 0.3487960 -1.3326660
vn 4.1525555 4.3117170 -1.4450965
v 0.3887340 0.3467560 -1.3332330
vn 2.5668135 5.3768568 -0.4356465
v 0.3849320 0.3498500 -1.3339310
vn 1.3775458 5.3716335 -2.2098517
v 0.3836930 0.3497200 -1.3361290
vn 3.5036821 5.0481553 -0.9113418
v 0.3883390 0.3468610 -1.3362679
vn 3.5938089 4.8377485 -1.1183410
v 0.3866030 0.3485480 -1.3348410
vn 1.7325833 5.8609171 -1.4557971
v 0.4352400 0.3730810 -1.2216630
vn 2.7244961 4.8317709 -2.2676525
v 0.4257840 0.3756590 -1.2217900
vn 1.6152283 5.8209124 -1.6999022
v 0.4243650 0.3756520 -1.2237060
vn 1.5272765 5.7772551 -1.9271938
v 0.4150220 0.3788220 -1.2211490
vn 1.6724182 5.8918462 -1.3427029
v 0.4290610 0.3743630 -1.2232230
vn 1.7334841 5.9535389 -0.9802356
v 0.4324280 0.3730460 -1.2254480
vn 1.6980505 5.9676743 -0.9534950
v 0.4364400 0.3716580 -1.2267880
vn 1.7676657 5.2487478 -2.9264703
v 0.4056200 0.3824400 -1.2206500
vn 1.3602402 5.7958961 -1.9987810
v 0.4190410 0.3772880 -1.2232701
vn 1.4023198 5.9967184 -1.1966777
v 0.4272120 0.3743550 -1.2265400
vn 1.7811270 5.9169455 -0.9175707
v 0.4310480 0.3732230 -1.2281990
vn 1.4679141 5.8664827 -1.5976236
v 0.4230500 0.3754390 -1.2252990
vn 2.4918673 3.5745745 -4.0878992
v 0.4005480 0.3839760 -1.2204930
vn 1.5366509 5.4310794 -2.6820493
v 0.4074540 0.3805670 -1.2236170
vn 1.7556335 5.7778015 -1.6318232
v 0.4344430 0.3717310 -1.2296040
vn 1.3266239 5.8290601 -1.7177694
v 0.4303520 0.3731620 -1.2294019
vn 1.4572021 5.8881760 -1.6104605
v 0.4200330 0.3762410 -1.2255980
vn 1.5035405 5.7551579 -1.9764689
v 0.4144150 0.3780650 -1.2236910
vn 1.5585949 5.4897718 -2.5977798
v 0.4095820 0.3787490 -1.2255890
vn 1.9997606 5.0341473 -2.9689867
v 0.4005390 0.3827760 -1.2220920
vn 3.5875025 3.3539877 -3.1597788
v 0.3992560 0.3836420 -1.2217890
vn 5.2219863 0.7295649 -2.3152425
v 0.3987710 0.3843550 -1.2220060
vn 1.2795453 5.8867459 -1.7763286
v 0.4156760 0.3770630 -1.2260340
vn 1.2900038 5.8971663 -1.5427772
v 0.4206280 0.3755430 -1.2285360
vn 1.3461480 5.8122382 -1.9532408
v 0.4131570 0.3772840 -1.2273790
vn 5.7188382 -0.2770228 1.8947245
v 0.3993500 0.3871410 -1.2240610
vn 1.5132052 5.5522718 -2.3778458
v 0.4322870 0.3715240 -1.2324110
vn 1.2669511 5.8140740 -1.9839766
v 0.4283780 0.3730610 -1.2305430
vn 3.3539224 4.6761460 -2.2507803
v 0.3991290 0.3820550 -1.2251620
vn 4.5738759 2.6709013 -1.5938768
v 0.3986160 0.3831860 -1.2235230
vn 1.1276336 5.7630224 -2.2261682
v 0.4205170 0.3747010 -1.2307160
vn 1.5926819 5.3764486 -2.7750738
v 0.4020810 0.3812680 -1.2241570
vn 1.3278601 5.5762029 -2.5224514
v 0.4303700 0.3711850 -1.2336720
vn 1.2434543 5.9378886 -1.6107802
v 0.4234750 0.3741290 -1.2308789
vn 1.2364736 5.8594723 -1.8646275
v 0.4179380 0.3755260 -1.2301240
vn 0.7335876 5.8466792 -2.1231828
v 0.4138180 0.3763150 -1.2297820
vn 1.0048182 5.5350189 -2.7500362
v 0.4041330 0.3800280 -1.2256140
vn 5.7134714 -2.0705142 1.1453246
v 0.3992550 0.3851520 -1.2257119
vn 1.3696601 5.7554893 -2.0105820
v 0.4242520 0.3732660 -1.2334940
vn 0.7866538 5.7168198 -2.1573277
v 0.4155170 0.3757190 -1.2313410
vn 1.3268036 5.7336302 -2.1477134
v 0.4044050 0.3786490 -1.2286010
vn 5.6941180 1.0268619 -1.2648274
v 0.3985490 0.3820340 -1.2267420
vn 5.9975390 -0.6047639 0.1274281
v 0.3984460 0.3839410 -1.2243440
vn 5.8680358 -0.8060468 1.3981961
v 0.4005570 0.3879780 -1.2279490
vn 5.8243217 0.7231974 1.7880728
v 0.4002600 0.3889880 -1.2270870
vn 1.1392047 5.8330708 -1.9676548
v 0.4189220 0.3740690 -1.2332129
vn 1.0551436 5.5863752 -2.4178648
v 0.4107850 0.3758300 -1.2311730
vn 1.2980253 5.6449122 -2.4212794
v 0.4091810 0.3776110 -1.2284830
vn 1.2823628 5.5939636 -2.4690275
v 0.4011320 0.3795970 -1.2280600
vn 2.3265178 4.4389405 -3.5067592
v 0.3991560 0.3804730 -1.2274660
vn 3.8668652 2.7351711 -2.2916873
v 0.3977960 0.3800170 -1.2289200
vn 5.7280436 -2.3939981 0.8552046
v 0.3997750 0.3856100 -1.2281550
vn 5.4825487 2.3672872 1.5492169
v 0.4005550 0.3903880 -1.2293620
vn 0.7530977 5.8065052 -2.1343377
v 0.4214660 0.3735600 -1.2341480
vn 0.5003796 5.7743959 -2.3043962
v 0.4147380 0.3746220 -1.2334510
vn 1.8375168 5.6708612 -1.9499916
v 0.4070550 0.3766610 -1.2322590
vn 1.0410020 5.9215817 -1.7392759
v 0.4016840 0.3789040 -1.2301720
vn 1.1232240 5.9911671 -1.3004205
v 0.3997720 0.3787480 -1.2312140
vn 2.2255418 5.1071134 -1.4975791
v 0.3983850 0.3792640 -1.2297500
vn 5.6305494 -1.3467686 0.7951027
v 0.4004080 0.3860500 -1.2302960
vn 6.0877986 -1.1486778 0.4305280
v 0.4005970 0.3869030 -1.2311600
vn 5.9384556 0.5895928 0.5047819
v 0.4008850 0.3894900 -1.2296140
vn 1.8657017 5.6236296 -2.0467510
v 0.4285210 0.3708870 -1.2357430
vn 1.4517291 5.6466231 -2.2480390
v 0.4257820 0.3714360 -1.2371310
vn 4.9393907 2.8429780 -0.6944971
v 0.3975020 0.3799300 -1.2303530
vn 5.7034531 -0.9579570 -1.2753642
v 0.3975550 0.3809780 -1.2293839
vn 5.5273986 -2.9152818 -0.1083564
v 0.3989150 0.3835500 -1.2296370
vn 2.3430107 5.1842813 -1.7018337
v 0.4192930 0.3731580 -1.2354220
vn 0.8084220 5.9650321 -0.5266104
v 0.4167400 0.3744610 -1.2339031
vn 1.6448629 5.7613187 -1.8837969
v 0.4047410 0.3777160 -1.2313720
vn 0.7025458 5.8711791 -2.0349367
v 0.4124280 0.3748320 -1.2334640
vn 1.5829937 5.7926130 -1.7891105
v 0.4099490 0.3750510 -1.2343570
vn 1.6330787 5.8998408 -1.3811972
v 0.4022770 0.3777780 -1.2336160
vn 2.9799223 5.3691292 -0.7665779
v 0.3984480 0.3791550 -1.2314280
vn 5.4085236 -2.7488937 -1.3881940
v 0.3976620 0.3820000 -1.2319250
vn 5.1573143 -3.4900734 -0.2566704
v 0.4000200 0.3854760 -1.2322010
vn 5.2121310 2.6659341 0.3494530
v 0.4001510 0.3923680 -1.2316960
vn 1.0628594 5.5270710 -2.7622831
v 0.4231900 0.3712680 -1.2384681
vn 1.6049148 5.7422333 -1.8489614
v 0.4190940 0.3728670 -1.2372640
vn 5.0191121 -2.6418099 -0.4303469
v 0.4008840 0.3864710 -1.2334220
vn 5.7850056 0.4716128 -0.0436107
v 0.4011160 0.3877080 -1.2335430
vn 6.1150017 1.2073499 -0.5370454
v 0.4004950 0.3899490 -1.2330620
vn 0.6816755 5.9392285 -1.7247751
v 0.4147400 0.3734670 -1.2380760
vn 0.3283533 6.0422230 -1.5663165
v 0.4135980 0.3737750 -1.2364950
vn 1.2720784 5.9201102 -1.4007133
v 0.4107800 0.3738120 -1.2375580
vn 0.8165987 5.5562677 -2.7361121
v 0.4278190 0.3691760 -1.2411550
vn 1.7966187 5.8599744 -1.3205827
v 0.3972570 0.3786980 -1.2358840
vn 5.4536343 1.1885773 -2.0083330
v 0.3970990 0.3803550 -1.2324040
vn 4.2923198 -2.2843280 -3.8260741
v 0.3957280 0.3817510 -1.2355740
vn 5.3937726 2.5832162 -1.5435088
v 0.3997080 0.3920250 -1.2345819
vn 4.8447032 3.4516830 -0.9538434
v 0.3996140 0.3930950 -1.2329950
vn 4.8669906 -1.2525213 -2.3008978
v 0.4009320 0.3872110 -1.2344420
vn 5.6622596 0.4294783 -2.2960122
v 0.4005130 0.3884460 -1.2350330
vn 0.3163113 5.1404724 -2.7450652
v 0.4223810 0.3699110 -1.2405930
vn 1.2658583 5.4491053 -2.7970297
v 0.4189200 0.3722410 -1.2388600
vn 4.3964219 -3.5169613 -2.5495963
v 0.3986630 0.3845260 -1.2345630
vn 0.6370239 5.4373283 -2.6110075
v 0.4266160 0.3682070 -1.2426970
vn 1.7569730 5.8813691 -1.1949677
v 0.4002180 0.3778010 -1.2370861
vn 3.2949541 4.3884439 -2.5857277
v 0.3960070 0.3792500 -1.2357270
vn 3.7855036 4.3506532 -2.3990295
v 0.3966390 0.3945950 -1.2360830
vn 3.4658046 4.8405061 -1.8483202
v 0.3944580 0.3968160 -1.2350390
vn 2.0656953 5.6855950 -1.6638283
v 0.4061950 0.3759290 -1.2361400
vn 2.1065655 5.7449312 -1.4094051
v 0.4027480 0.3766820 -1.2375031
vn 1.3095449 5.4122725 -2.8528066
v 0.4229140 0.3690230 -1.2427360
vn 1.8122853 5.4652858 -2.4105887
v 0.4191010 0.3707460 -1.2412890
vn 0.9312624 5.9969826 -1.5731399
v 0.4133370 0.3726820 -1.2414120
vn 0.6973974 6.0652661 -1.3685697
v 0.4122890 0.3732620 -1.2391120
vn 2.0018244 5.6976199 -1.6102000
v 0.4075070 0.3745560 -1.2384610
vn 5.3413548 -0.2705022 -2.8866367
v 0.3997680 0.3890970 -1.2367719
vn 4.6277528 1.0246305 -3.8490782
v 0.3955270 0.3803730 -1.2354580
vn 4.6537762 -2.4125960 -3.3598988
v 0.3996050 0.3875490 -1.2361240
vn 4.4158511 3.6177015 -2.4120924
v 0.3986390 0.3926240 -1.2361450
vn 5.3433084 1.6510926 -2.0654416
v 0.4000110 0.3905540 -1.2359350
vn 0.6840979 5.4685845 -2.2825291
v 0.4233150 0.3675310 -1.2448800
vn 2.2605493 5.6089764 -1.6955520
v 0.4038440 0.3753260 -1.2412040
vn 2.0595391 5.6321716 -1.7867799
v 0.3955870 0.3787860 -1.2373610
vn 3.8128586 -3.3060608 -3.7255239
v 0.3968400 0.3847400 -1.2368500
vn 4.5967007 -2.7664905 -3.0630107
v 0.3982680 0.3885130 -1.2390341
vn 0.3710245 6.0861716 -1.3511461
v 0.4261880 0.3676120 -1.2457910
vn 0.6636546 5.7228742 -2.4233851
v 0.4246350 0.3683700 -1.2433701
vn 2.0474799 5.6821537 -1.6036032
v 0.4165400 0.3707760 -1.2439179
vn 2.8228917 5.2041063 -1.6364133
v 0.3907940 0.3987120 -1.2372290
vn 2.4868574 5.4354844 -1.8210392
v 0.4188780 0.3697970 -1.2444210
vn 1.9078219 5.6146264 -1.9871382
v 0.4153090 0.3719580 -1.2422810
vn 3.6077919 -0.5972741 -4.7556543
v 0.3930880 0.3809630 -1.2372550
vn 3.6244125 -3.0063071 -4.0628023
v 0.3937850 0.3823560 -1.2374210
vn 3.1854298 2.6973207 -3.1844478
v 0.3917060 0.3800910 -1.2383879
vn 5.1771669 0.2170743 -2.7167542
v 0.3978460 0.3898720 -1.2406080
vn 3.6286888 4.5496616 -2.1596212
v 0.3935820 0.3952370 -1.2387360
vn 3.4984987 4.4107480 -2.5636492
v 0.3917150 0.3978200 -1.2378340
vn 0.5693997 5.9743052 -0.8941640
v 0.4233390 0.3673150 -1.2457360
vn 1.4163117 5.7857046 -1.8188801
v 0.4098340 0.3729270 -1.2419890
vn 1.7828064 5.6660023 -1.8655565
v 0.4009250 0.3766700 -1.2407590
vn 3.9522517 4.2795491 -1.9511194
v 0.3952700 0.3935300 -1.2408119
vn 3.8753943 4.4298434 -2.1329501
v 0.3959040 0.3936810 -1.2385570
vn 1.4343843 5.8494301 -1.6758435
v 0.3993880 0.3774380 -1.2396400
vn 1.7263846 5.8085570 -1.6191577
v 0.3955740 0.3781930 -1.2396650
vn 3.5709138 -3.3502095 -3.8439798
v 0.3929180 0.3835180 -1.2396420
vn 3.9545002 -3.0613003 -3.2447503
v 0.3972790 0.3886410 -1.2407980
vn 4.7877293 3.2005408 -2.3977382
v 0.3977240 0.3915860 -1.2388550
vn 0.4794978 6.1859932 -0.9370486
v 0.4238440 0.3671390 -1.2483300
vn 1.7822902 5.7816029 -1.5282319
v 0.4212530 0.3678830 -1.2459540
vn 2.8555150 4.9598699 -2.0886931
v 0.4200390 0.3684830 -1.2455380
vn 0.8868945 5.8409920 -1.9357758
v 0.4126380 0.3722560 -1.2435760
vn 4.1774225 -1.0480335 -3.8908839
v 0.3910080 0.3809420 -1.2389970
vn 3.4807839 -2.9939001 -4.2596974
v 0.3913890 0.3834090 -1.2405990
vn 3.1061511 -3.6012096 -4.0620966
v 0.3938750 0.3857710 -1.2406440
vn 4.4113145 -0.9148517 -3.9447980
v 0.3971030 0.3899330 -1.2416910
vn 4.5138049 2.2213457 -2.9290521
v 0.3969870 0.3909750 -1.2416890
vn 4.4067221 3.3574345 -2.8419092
v 0.3952990 0.3921610 -1.2427191
vn 3.4228818 4.7371731 -2.1993914
v 0.3906270 0.3971110 -1.2399690
vn 1.7653090 5.5317650 -1.9624376
v 0.3880330 0.3992170 -1.2391940
vn 2.8004670 -3.0297706 -4.6275511
v 0.3919790 0.3852450 -1.2412540
vn 1.8968047 5.6730757 -1.5380589
v 0.4164970 0.3703790 -1.2469860
vn 1.3558676 5.6007714 -2.4968493
v 0.4003190 0.3759080 -1.2428950
vn 3.8755417 4.6008568 -1.7259640
v 0.3931340 0.3945520 -1.2422841
vn 2.3435478 5.6554937 -1.3938501
v 0.3927390 0.3783360 -1.2430170
vn 4.2624969 -1.5898079 -4.2526965
v 0.3894020 0.3818600 -1.2414809
vn 2.8531287 -3.6214142 -4.2529030
v 0.3944780 0.3888500 -1.2429940
vn 1.2894417 5.7373810 -1.7502675
v 0.4203270 0.3672450 -1.2494370
vn 2.7950013 4.9369793 -2.1837072
v 0.4183290 0.3692700 -1.2479050
vn 1.5413307 5.3501987 -2.7120767
v 0.4158320 0.3701040 -1.2481821
vn 1.2300882 5.9030666 -1.7374054
v 0.4127080 0.3715920 -1.2453070
vn 1.0430313 5.8638501 -1.9507890
v 0.4083590 0.3723840 -1.2455590
vn 1.9823313 5.6627088 -1.8454610
v 0.4062290 0.3739070 -1.2427020
vn 4.3886843 1.9070628 -3.0783722
v 0.3899090 0.3805120 -1.2405070
vn 4.6000886 0.8577734 -4.0221448
v 0.3953460 0.3910390 -1.2434150
vn 1.8347367 5.5849552 -2.1381781
v 0.4030980 0.3743030 -1.2451050
vn 3.6265011 4.9388933 -1.1740072
v 0.3876710 0.3985860 -1.2414120
vn 3.5999646 5.0745473 -0.8133099
v 0.3843630 0.4015740 -1.2399811
vn 2.1512451 5.4779997 -2.1308002
v 0.3895230 0.3796920 -1.2426860
vn 4.1253777 0.9332030 -4.5505686
v 0.3882550 0.3811530 -1.2426760
vn 2.0490811 5.0775700 -3.0560992
v 0.4161740 0.3686480 -1.2500850
vn 1.0962700 5.8450575 -1.9809501
v 0.4131120 0.3710560 -1.2469800
vn 1.3286320 5.6475096 -2.1306708
v 0.4067100 0.3719680 -1.2470020
vn 1.6977979 5.4982047 -2.2888284
v 0.3982120 0.3750030 -1.2456290
vn 3.6893106 4.9385166 -1.1762601
v 0.3897010 0.3967490 -1.2433540
vn 2.2432609 5.4754825 -2.0201979
v 0.3962280 0.3764720 -1.2442340
vn 3.9975653 4.8129158 -0.4092353
v 0.3822800 0.4029120 -1.2412950
vn 3.3974197 -1.1299331 -5.0242453
v 0.3883710 0.3825440 -1.2424780
vn 3.5722060 -2.4614038 -4.2984409
v 0.3938530 0.3906090 -1.2448360
vn 2.9379663 -3.5890462 -4.1319618
v 0.3900280 0.3867150 -1.2436690
vn 4.7521639 1.1542922 -3.1161189
v 0.3938330 0.3921870 -1.2452990
vn 0.1751303 6.0447178 -1.3957731
v 0.4219360 0.3669640 -1.2512070
vn 4.5087409 4.3216982 0.1822257
v 0.3798700 0.4052640 -1.2419990
vn 0.9448699 5.8914356 -1.8921137
v 0.4086630 0.3712720 -1.2488140
vn 1.3725381 5.8148041 -1.9333303
v 0.3988600 0.3740800 -1.2481790
vn 1.9499990 5.8894997 -0.7843102
v 0.3918010 0.3781140 -1.2461081
vn 3.7028208 -1.9003289 -4.0162063
v 0.3863810 0.3836400 -1.2438560
vn 2.9703605 -3.5190043 -4.2449241
v 0.3896570 0.3877620 -1.2450770
vn 4.4795270 2.6668806 -2.6831896
v 0.3929210 0.3933180 -1.2460880
vn 0.4463927 5.8447781 -2.1978540
v 0.4194410 0.3665420 -1.2521830
vn 2.0511272 5.2404222 -2.3816957
v 0.4180550 0.3671680 -1.2509520
vn 1.3893858 5.5222178 -2.6453238
v 0.4127420 0.3696950 -1.2502340
vn 4.1969781 4.6169586 -0.7086008
v 0.3884500 0.3974970 -1.2449991
vn 4.4889588 3.7741601 1.1735368
v 0.3778770 0.4082370 -1.2428020
vn 3.1709678 3.5203443 -3.9933186
v 0.3881460 0.3800350 -1.2432810
vn 3.6107669 2.3466194 -4.1581750
v 0.3860180 0.3806510 -1.2442430
vn 4.2506890 0.2253041 -4.1166606
v 0.3858570 0.3817380 -1.2440640
vn 2.5475183 -3.9606411 -4.1130724
v 0.3908900 0.3904910 -1.2464600
vn 3.5893726 -3.3746026 -3.5166843
v 0.3869530 0.3847950 -1.2442390
vn 4.4171338 3.9781671 -1.8595891
v 0.3899900 0.3954800 -1.2475730
vn 0.7584463 5.8910785 -1.4202813
v 0.4069630 0.3713380 -1.2486380
vn 5.1660309 -1.6277063 -2.7261658
v 0.3853160 0.3832530 -1.2452780
vn 3.7134337 -3.4356928 -3.6554606
v 0.3883160 0.3868970 -1.2455209
vn 4.1714811 4.6322880 -0.2122136
v 0.3818360 0.4028280 -1.2449830
vn 1.6740855 5.5024176 -2.5122023
v 0.4179190 0.3663850 -1.2533060
vn 1.8927653 5.3017020 -2.4139137
v 0.4096270 0.3697890 -1.2514690
vn 3.3332968 4.8130307 -2.1562040
v 0.3948220 0.3757020 -1.2480830
vn 3.1946735 5.1952162 -1.2621988
v 0.3934890 0.3772740 -1.2469471
vn 3.2676177 3.8956449 -2.2773674
v 0.3852580 0.3793460 -1.2461070
vn 3.6034670 -3.0595644 -3.6869447
v 0.3885140 0.3889840 -1.2465440
vn 3.2815061 -1.2396765 -4.1250024
v 0.3917410 0.3921380 -1.2477700
vn 4.4333549 4.2889366 -0.9524391
v 0.3874190 0.3980640 -1.2484699
vn 5.3199100 2.8252070 -0.4091153
v 0.3788120 0.4071330 -1.2443930
vn 1.6685876 5.7478271 -1.8516694
v 0.4080750 0.3706610 -1.2509789
vn 1.4669198 5.7568989 -1.9662127
v 0.4042820 0.3712880 -1.2515780
vn 0.6941913 6.2268147 0.3252445
v 0.3896260 0.3785300 -1.2473201
vn 1.2722485 5.8558555 -1.3467152
v 0.3864790 0.3788840 -1.2463681
vn 5.2238941 1.0319053 -2.4418454
v 0.3848860 0.3805100 -1.2457390
vn 4.0646973 -3.4601204 -3.2702200
v 0.3861470 0.3852260 -1.2462490
vn 3.9896359 -2.9428754 -3.7648058
v 0.3874010 0.3880170 -1.2474740
vn 4.1234994 1.9286731 -4.0467739
v 0.3908870 0.3939240 -1.2480249
vn 3.8963504 4.9062481 -0.3857916
v 0.3840550 0.4011810 -1.2443130
vn 1.2008071 4.9995160 -3.4823971
v 0.4161070 0.3665580 -1.2541560
vn 1.8277310 5.0715075 -3.0679622
v 0.4135720 0.3682740 -1.2528501
vn 1.5775307 5.6535091 -1.8261696
v 0.4073870 0.3704020 -1.2532200
vn 1.6299467 5.5821705 -2.3102269
v 0.4017770 0.3726430 -1.2505250
vn 3.8223777 3.5315709 -1.0367261
v 0.3847960 0.3792980 -1.2471330
vn 2.6865304 -1.5289245 -5.0982084
v 0.3904100 0.3922260 -1.2485310
vn 5.0651073 3.3346918 -0.4774987
v 0.3789270 0.4058320 -1.2457560
vn 5.1850839 3.2256682 0.8507112
v 0.3777280 0.4086000 -1.2456720
vn 0.3379945 5.1307783 -3.5369179
v 0.4193160 0.3649470 -1.2554880
vn 1.0838406 4.5329046 -4.1166821
v 0.4140580 0.3660520 -1.2549260
vn 2.2442107 5.3432493 -2.3336425
v 0.4100860 0.3688930 -1.2542160
vn 1.6632506 5.5401487 -2.4178414
v 0.3969740 0.3736720 -1.2506070
vn 1.2111182 6.0482635 -0.4473468
v 0.3858350 0.3787060 -1.2499450
vn 5.9657869 -0.4385849 -1.4492294
v 0.3845280 0.3831910 -1.2474240
vn 4.9835548 -2.4024189 -2.4433787
v 0.3849620 0.3856170 -1.2479010
vn 4.4071279 -2.6841025 -3.4560199
v 0.3863380 0.3881480 -1.2484920
vn 4.8455286 1.6206560 -3.4463067
v 0.3893970 0.3952050 -1.2490720
vn 1.8586698 5.3400564 0.6065648
v 0.3834270 0.4015890 -1.2480210
vn 4.4392653 4.2421546 0.9733418
v 0.3811600 0.4036190 -1.2473561
vn 0.8183069 4.5272698 -4.2398787
v 0.4160500 0.3647570 -1.2562950
vn 5.8386202 0.6414195 -1.2020241
v 0.3845670 0.3801330 -1.2470430
vn 6.1893206 0.4032280 -0.7523584
v 0.3845370 0.3818730 -1.2487370
vn 3.0451465 -3.0734043 -4.4718428
v 0.3886060 0.3908720 -1.2485390
vn 3.9286940 -1.8960831 -4.4471149
v 0.3864780 0.3911430 -1.2501700
vn 3.8822889 -0.7197784 -4.7366238
v 0.3889710 0.3940770 -1.2496370
vn 4.4324865 1.6481453 -3.1733813
v 0.3885100 0.3959230 -1.2502530
vn 0.8896327 4.7863140 -2.9405155
v 0.4169990 0.3632990 -1.2572340
vn 4.9250517 3.1935489 1.7177842
v 0.3792840 0.4062190 -1.2489610
vn 2.8786457 4.1094575 -3.5091860
v 0.4125390 0.3663200 -1.2553180
vn 5.2138720 2.7540786 0.7933893
v 0.3785390 0.4064000 -1.2469550
vn 2.8839843 4.4906340 -3.2609768
v 0.4111520 0.3678730 -1.2550220
vn 5.8883028 1.6913179 1.3666056
v 0.3780420 0.4085530 -1.2472960
vn 1.7871144 5.2146988 -2.8599277
v 0.4081420 0.3688280 -1.2561250
vn 1.0478708 5.7942953 -2.1800857
v 0.4037350 0.3705820 -1.2540140
vn 1.3892157 5.6544757 -2.3556976
v 0.3985620 0.3724510 -1.2527640
vn 5.9429827 -1.1558194 -1.5378890
v 0.3841360 0.3847850 -1.2501570
vn 4.4660640 3.6855824 -2.3096993
v 0.3861250 0.3989680 -1.2499230
vn 4.7077670 3.9965825 -0.4280546
v 0.3835040 0.4018770 -1.2502090
vn 4.3841658 4.0670638 1.4322942
v 0.3811990 0.4046190 -1.2492270
vn 4.9394398 3.0188351 1.3589628
v 0.3776230 0.4109920 -1.2485980
vn 3.8264709 4.3498616 1.1965410
v 0.3770710 0.4118060 -1.2489520
vn 1.8123841 4.9534168 -2.8712292
v 0.4136850 0.3643020 -1.2571360
vn 2.3670454 5.4417334 -1.4234680
v 0.3983620 0.3712490 -1.2555490
vn 2.2190213 5.3281779 -2.4729376
v 0.3954850 0.3744090 -1.2502739
vn 3.5918880 4.5802312 -1.7790958
v 0.3937560 0.3738920 -1.2529449
vn 3.2800033 4.8862829 -1.5051851
v 0.3917930 0.3779350 -1.2496010
vn 1.5779810 5.7265167 -0.7178445
v 0.3904580 0.3785840 -1.2496570
vn 3.9764619 4.5079527 -1.0226774
v 0.3849180 0.3790080 -1.2508730
vn 1.3039415 5.4452882 -1.2154130
v 0.4162910 0.3631980 -1.2578959
vn 2.4959152 5.1534452 -2.4999051
v 0.4092310 0.3674380 -1.2576261
vn 2.2794156 5.3694167 -1.1889670
v 0.3950370 0.3730800 -1.2531270
vn 3.6245413 -1.1398202 -4.7170844
v 0.3875620 0.3948750 -1.2511880
vn 4.7110238 3.1230185 -2.6511805
v 0.3847570 0.3998290 -1.2511760
vn 3.0464592 4.5698328 -0.3456805
v 0.4126910 0.3644310 -1.2579700
vn 4.7036700 4.0821671 0.3079566
v 0.3811080 0.4048910 -1.2503960
vn 3.9382002 4.4687405 -1.5955753
v 0.4116360 0.3656770 -1.2575700
vn 5.7558351 1.7693728 -1.5126834
v 0.3843510 0.3799950 -1.2509910
vn 3.0534554 -1.4490519 -5.2850432
v 0.3850130 0.3951470 -1.2526520
vn 3.6628385 0.9437162 -4.6112709
v 0.3872160 0.3959320 -1.2515110
vn 4.3205247 0.1702108 -4.4374795
v 0.3838430 0.3970580 -1.2537770
vn 5.3931656 2.9928300 0.3675582
v 0.3793990 0.4069760 -1.2504060
vn 5.5270576 2.7794166 -0.7343224
v 0.3778510 0.4104000 -1.2511230
vn 2.5212891 5.6341581 0.2967413
v 0.3751230 0.4130850 -1.2508030
vn 1.4107201 5.6872096 -2.2115076
v 0.4032470 0.3698540 -1.2559370
vn 2.0777326 5.6914449 -1.5383459
v 0.3968970 0.3723380 -1.2542380
vn 3.9784091 4.2969689 -2.2412486
v 0.3920130 0.3762260 -1.2522440
vn 5.9926596 0.2744615 -1.7855906
v 0.3839790 0.3835610 -1.2506280
vn 5.6407623 -1.0538334 -2.4898975
v 0.3833300 0.3841920 -1.2524130
vn 5.5307388 -1.5365593 -2.4450548
v 0.3844570 0.3872200 -1.2518589
vn 4.9438848 -0.5221462 -3.7101057
v 0.3851430 0.3897810 -1.2514679
vn 4.4089069 2.5405576 -3.6429195
v 0.3849930 0.3983920 -1.2519990
vn 5.1367731 2.6372523 -2.3809643
v 0.3827960 0.4017200 -1.2528980
vn 4.6714659 3.4953904 -1.6632358
v 0.3818240 0.4038090 -1.2526040
vn 4.2288380 4.2258883 -0.2380813
v 0.3769930 0.4119840 -1.2505471
vn 3.3108604 5.0856309 -0.7929394
v 0.4119610 0.3653810 -1.2591270
vn 3.6607730 4.8616571 -1.0500884
v 0.3933540 0.3739680 -1.2540160
vn 2.4005215 5.2830367 -2.1340349
v 0.3898300 0.3780230 -1.2519610
vn 4.9742398 3.2385874 -1.8575408
v 0.3797260 0.4051910 -1.2539800
vn 1.7722604 5.9824252 0.2364050
v 0.4150440 0.3637660 -1.2593720
vn 4.9733357 3.1472623 -1.4577073
v 0.3766650 0.4115910 -1.2536449
vn 1.6529132 5.5626907 -2.3165956
v 0.4059060 0.3684360 -1.2577060
vn 0.4030442 5.9323435 -1.1513656
v 0.3876790 0.3787160 -1.2515970
vn 4.9278188 1.2471157 -3.6416819
v 0.3828200 0.3819800 -1.2532690
vn 4.1052713 -0.6893108 -4.6102805
v 0.3842060 0.3923420 -1.2523340
vn 5.6341457 2.5908985 -1.0003920
v 0.3788740 0.4074850 -1.2524210
vn 2.4849119 5.4658847 -1.7786684
v 0.4123970 0.3645560 -1.2606421
vn 2.8223386 4.9645219 -2.3529658
v 0.3942420 0.3729030 -1.2574400
vn 1.2460592 5.8759055 -1.7012908
v 0.3855610 0.3781570 -1.2534660
vn 5.0150890 -0.2260012 -3.1146069
v 0.3814050 0.3823270 -1.2548029
vn 4.7002044 1.3706881 -3.7932549
v 0.3831120 0.3991900 -1.2542059
vn -0.0268713 6.2327194 0.5501628
v 0.4171500 0.3635610 -1.2616910
vn 1.4242132 5.9361153 -0.2142297
v 0.4133800 0.3637480 -1.2624780
vn 2.5710378 5.4358091 -1.7003806
v 0.4089040 0.3663530 -1.2609130
vn 1.8712053 5.6594949 -1.9077649
v 0.3989840 0.3706800 -1.2572740
vn 1.8245445 4.0250344 -2.8349435
v 0.3921220 0.3747030 -1.2564280
vn 2.1096668 5.4501066 -2.1812451
v 0.3870070 0.3765930 -1.2569510
vn 4.7506623 2.9704163 -2.6478801
v 0.3830570 0.3798820 -1.2540700
vn 5.2390213 -0.1475499 -3.3049943
v 0.3835410 0.3875620 -1.2536989
vn 4.4384894 2.4423432 -3.4016085
v 0.3812580 0.4024040 -1.2551709
vn 5.5083246 2.8848705 -0.6072159
v 0.3777150 0.4083690 -1.2559190
vn 1.9620949 5.6384001 -1.9141691
v 0.4068770 0.3675170 -1.2592990
vn 2.9819584 5.4736004 0.1536295
v 0.3740790 0.4134590 -1.2541900
vn 1.4821767 5.8430228 -1.7493061
v 0.4012290 0.3695380 -1.2589810
vn 2.1514525 4.9130569 -3.2282808
v 0.3955800 0.3714500 -1.2584360
vn 3.0065663 4.9104576 -2.3485708
v 0.3907380 0.3756510 -1.2558910
vn 1.8955629 4.9027362 -2.9421310
v 0.3888940 0.3768890 -1.2556731
vn 3.1564083 5.0543180 -1.4066257
v 0.3839360 0.3781080 -1.2557110
vn 4.0756207 4.1959739 -1.8888626
v 0.3829170 0.3789680 -1.2556510
vn 4.9771533 -1.5490156 -3.3014534
v 0.3812730 0.3842250 -1.2567290
vn 4.6525207 -1.0161651 -3.9548213
v 0.3815760 0.3936970 -1.2551219
vn 4.5627599 -1.0434664 -4.0880442
v 0.3808400 0.3949800 -1.2568150
vn 4.2954693 1.0312241 -4.4487967
v 0.3815410 0.3997060 -1.2556970
vn 4.1995316 1.7346200 -4.2137494
v 0.3804770 0.4019660 -1.2562000
vn 4.6999831 2.5694387 -3.1892815
v 0.3797600 0.4036540 -1.2557340
vn 2.7521002 5.2826872 -1.3327074
v 0.4101050 0.3649990 -1.2622890
vn 5.2865858 3.0968947 -1.1270093
v 0.3763140 0.4109580 -1.2553370
vn 1.9573495 5.9328213 0.5264432
v 0.3724550 0.4141020 -1.2538691
vn 4.7895880 3.0886447 -2.4076381
v 0.3806530 0.3811160 -1.2571530
vn 4.8685746 -0.5402839 -3.7191854
v 0.3814610 0.3855990 -1.2568930
vn 4.8470793 2.2875748 -2.7262211
v 0.3813450 0.3811420 -1.2553480
vn 4.6264281 0.5393439 -4.1480942
v 0.3822490 0.3912960 -1.2543370
vn 1.6367875 5.8371420 -1.0996726
v 0.4124140 0.3641560 -1.2639540
vn 5.7031660 1.8778327 -1.6955876
v 0.3790980 0.4054900 -1.2558080
vn 1.4308450 5.7029052 -1.9172707
v 0.3981090 0.3698010 -1.2597409
vn 5.1797161 -0.0518420 -3.2474847
v 0.3803130 0.3822920 -1.2570400
vn 4.8621330 -0.3587144 -3.8272648
v 0.3800200 0.3922250 -1.2567680
vn 4.1740766 0.1722413 -4.5045400
v 0.3811600 0.3966060 -1.2567620
vn 0.7663847 5.4780164 -2.8500872
v 0.4121950 0.3638140 -1.2648290
vn 2.9566298 4.8148346 -2.5484390
v 0.4090320 0.3652350 -1.2641610
vn 5.0167389 0.7739761 -3.5906508
v 0.3791530 0.4020390 -1.2575200
vn 1.3608420 5.8840475 -1.6031718
v 0.4054650 0.3669390 -1.2637070
vn 5.1986370 2.6418152 -0.6610214
v 0.3783550 0.4074420 -1.2573620
vn 2.0353796 5.6484151 -1.8003087
v 0.4040540 0.3675790 -1.2625080
vn 1.9709640 5.6767545 -1.7421594
v 0.4038060 0.3683730 -1.2606480
vn 5.3082833 3.1780791 0.7960463
v 0.3767990 0.4100950 -1.2571620
vn 1.2852012 5.9383559 -1.5635000
v 0.3984590 0.3692470 -1.2622840
vn 4.6997294 4.0755825 -0.0289837
v 0.3753310 0.4123710 -1.2557210
vn 2.5310791 4.7711997 -2.9862413
v 0.3936120 0.3716600 -1.2594140
vn 2.6894364 4.6213779 -3.1614037
v 0.3911760 0.3736020 -1.2593620
vn 4.2814007 -0.8955752 -4.4545975
v 0.3800010 0.3840310 -1.2580529
vn 4.8103247 0.8578159 -3.7969019
v 0.3817310 0.3876080 -1.2564470
vn 4.9607253 0.7644979 -3.5329599
v 0.3791120 0.3905640 -1.2580260
vn 2.1201131 5.1570883 -1.5889018
v 0.4076880 0.3665520 -1.2637180
vn 3.3386698 5.1288137 0.6062135
v 0.3742750 0.4138020 -1.2577120
vn 2.1817408 5.7470512 -1.0981818
v 0.4017500 0.3678410 -1.2644310
vn 1.2866549 6.0736284 -0.8661153
v 0.3998410 0.3684150 -1.2641960
vn 3.3902364 5.1333551 -1.0318681
v 0.3860460 0.3765920 -1.2587000
vn 5.1415296 0.1247572 -3.4988163
v 0.3789940 0.3943960 -1.2586720
vn 4.4810996 0.7145023 -4.3077784
v 0.3784720 0.3964310 -1.2588710
vn 4.8413143 2.3714521 0.4217324
v 0.3772740 0.4080860 -1.2591310
vn 5.6769447 1.2179739 1.9052382
v 0.3771620 0.4101830 -1.2589110
vn 1.8324021 4.0726862 -4.3585038
v 0.4091770 0.3640180 -1.2654940
vn 2.2509780 4.5375843 -3.3422036
v 0.4074100 0.3660410 -1.2647949
vn 4.3457298 3.9603016 1.8987432
v 0.3759820 0.4123270 -1.2587630
vn 2.8153093 5.1844459 -1.9434317
v 0.4038920 0.3663910 -1.2662179
vn 1.8813425 5.9402094 0.5154231
v 0.3726300 0.4145100 -1.2580889
vn 3.2013535 5.2100372 -1.0093582
v 0.3823450 0.3787350 -1.2590580
vn 4.3637452 1.4987438 -4.0056677
v 0.3790050 0.3821670 -1.2588160
vn 5.0133591 0.1707307 -3.5223401
v 0.3777200 0.3993480 -1.2591960
vn 5.8418260 0.6898308 -2.1283610
v 0.3785120 0.4047540 -1.2576860
vn -0.3326089 5.2430239 -2.8473885
v 0.4113940 0.3628620 -1.2661520
vn 5.7278433 -0.9651064 0.6600873
v 0.3778970 0.4068700 -1.2601200
vn 1.3473998 4.3744607 -3.7047355
v 0.4086910 0.3626300 -1.2666960
vn 5.4822803 1.9052575 -1.1215864
v 0.3781970 0.4071380 -1.2588990
vn 2.9333127 2.6293323 4.4900002
v 0.3777070 0.4116730 -1.2598680
vn 2.6133738 4.7591896 -3.1137218
v 0.3904310 0.3723350 -1.2614100
vn 2.6965818 4.7675047 -3.0292292
v 0.3889500 0.3741260 -1.2602320
vn 2.9963510 5.2828588 -0.3402424
v 0.3841590 0.3779930 -1.2611690
vn 4.1800227 3.7162793 -2.5451174
v 0.3796840 0.3803510 -1.2595840
vn 3.1364021 -1.0765843 -5.2702789
v 0.3782090 0.3847760 -1.2593970
vn 4.5058718 -0.0835035 -4.2063236
v 0.3786450 0.3875660 -1.2598180
vn 3.2879014 3.6419592 -3.8151412
v 0.4062000 0.3641700 -1.2670710
vn 4.1558242 0.7731776 2.9401481
v 0.3773760 0.4083100 -1.2597700
vn 4.3155060 -1.9176813 3.9452267
v 0.3793350 0.4096360 -1.2606590
vn 2.9606943 0.1752664 5.2238564
v 0.3794940 0.4110440 -1.2604550
vn 2.5556726 2.4934418 4.5083265
v 0.3800350 0.4118900 -1.2609520
vn 1.8120710 5.7437530 -1.6215737
v 0.3954290 0.3699910 -1.2617880
vn 4.2176962 3.8320880 -2.4130645
v 0.3867620 0.3750830 -1.2611210
vn 4.7064981 3.9651890 -0.8494643
v 0.3858870 0.3765110 -1.2605120
vn 2.0986559 5.5366468 -1.6194166
v 0.3812960 0.3788830 -1.2603190
vn 5.5608597 -0.1477581 -2.7536845
v 0.3785020 0.3912340 -1.2590570
vn -0.0468688 5.7966294 -1.6151931
v 0.4095100 0.3621250 -1.2675480
vn 5.3010101 1.1208814 -2.9362757
v 0.3776680 0.3969830 -1.2597440
vn 5.5932145 -0.5466254 -2.6674502
v 0.3770620 0.4005280 -1.2605550
vn 5.8858299 -0.3006602 -1.9910961
v 0.3775030 0.4033090 -1.2606890
vn 5.5006924 -0.8501548 -0.4326829
v 0.3772900 0.4051890 -1.2605760
vn 1.4816705 5.9775620 -0.9929156
v 0.3980400 0.3687610 -1.2642360
vn 2.6971853 2.6086879 4.1000538
v 0.3822680 0.4127680 -1.2627660
vn 2.3596992 4.6968417 3.2629209
v 0.3767140 0.4128800 -1.2608680
vn 2.5932498 5.0858269 -2.4455974
v 0.3887220 0.3718720 -1.2636460
vn 0.3172923 5.6187387 0.3098376
v 0.3805140 0.3786220 -1.2620630
vn 5.2471457 2.9148049 -0.7956436
v 0.3789100 0.3801380 -1.2617880
vn 4.2054887 3.8088944 -1.7579345
v 0.3786350 0.3814770 -1.2609839
vn 5.6267424 -0.8202897 -2.3474855
v 0.3772920 0.3888120 -1.2614940
vn 4.4053335 -1.4564785 3.3799934
v 0.3821310 0.4114330 -1.2625560
vn 5.8052077 1.2268559 -2.0074196
v 0.3775150 0.3952630 -1.2614950
vn 5.8746386 -1.7886355 -0.5437919
v 0.3774220 0.4044830 -1.2619990
vn 5.5480666 -2.2164254 1.6399703
v 0.3789510 0.4078710 -1.2614290
vn 2.7089560 5.3921871 1.4779924
v 0.3746210 0.4137910 -1.2602299
vn 2.3991599 4.8432274 -1.6351602
v 0.4067240 0.3623070 -1.2684220
vn 3.0715587 3.3545866 -3.4608076
v 0.4068230 0.3629230 -1.2673650
vn 2.1499515 5.5525942 -1.8878858
v 0.3923240 0.3708120 -1.2626910
vn 4.7558632 2.3340545 -1.7453810
v 0.3860810 0.3741130 -1.2630030
vn 2.9444413 4.1736684 -0.9382766
v 0.3797730 0.3788410 -1.2614300
vn 2.8952596 2.4492397 -4.4698458
v 0.3777500 0.3827830 -1.2596630
vn 3.5149727 1.5515667 -4.0167608
v 0.3752030 0.3831530 -1.2605510
vn 2.6586254 -0.7687339 -4.8390794
v 0.3759180 0.3839560 -1.2600141
vn 3.6762557 -3.2160373 -3.5598383
v 0.3761660 0.3854920 -1.2608730
vn 5.5757322 -1.2505950 1.4408836
v 0.3832050 0.4122270 -1.2643380
vn 4.2993565 1.3518522 2.6644201
v 0.3829220 0.4128220 -1.2633780
vn 5.9679670 -0.2920810 -1.8852482
v 0.3778540 0.3921500 -1.2611990
vn 3.3457408 4.5538449 -2.3038876
v 0.4033690 0.3661490 -1.2684230
vn 4.4697475 -3.5579066 2.1150305
v 0.3811990 0.4095370 -1.2631201
vn 1.6579375 5.9184332 -1.0606008
v 0.3978840 0.3685970 -1.2664970
vn 1.5829623 6.0095043 -0.8817897
v 0.3949530 0.3696350 -1.2649640
vn 1.1968045 5.4259100 2.2865367
v 0.3797070 0.4144030 -1.2638310
vn 1.2122749 5.4820800 2.5125964
v 0.3762200 0.4143390 -1.2624170
vn 3.8460569 4.5460420 -1.3959377
v 0.3847780 0.3763140 -1.2652210
vn 3.4456348 4.7334628 -1.4896009
v 0.3844000 0.3775070 -1.2630370
vn 3.0583360 5.2221880 -0.8905669
v 0.3808850 0.3788280 -1.2640780
vn 2.4359274 4.1339540 -2.8977113
v 0.3754850 0.3823100 -1.2610170
vn 4.4400764 -1.3842235 -2.7723608
v 0.3743810 0.3839890 -1.2615000
vn -0.3987981 6.0261698 -1.5805671
v 0.4111520 0.3621560 -1.2691050
vn 2.9854243 4.3015547 1.9399666
v 0.3825950 0.4136190 -1.2639960
vn 5.8825226 0.5894833 -1.3973376
v 0.3764530 0.3984360 -1.2620250
vn 1.9430914 5.5416217 -1.0146966
v 0.4009830 0.3681420 -1.2666510
vn -0.1325220 -1.4323878 -0.6682984
v 0.3775150 0.4057690 -1.2637550
vn 0.9505954 5.2145391 -2.6918812
v 0.3974750 0.3676920 -1.2686400
vn 4.8045578 -3.7984326 0.9003694
v 0.3790980 0.4074640 -1.2630870
vn 1.9225100 5.0734158 -2.1018999
v 0.3962680 0.3690510 -1.2679430
vn 0.6632830 5.9939938 -1.5563514
v 0.3951180 0.3692620 -1.2676550
vn 1.3232949 5.8072991 -1.9005277
v 0.3926870 0.3697200 -1.2668411
vn 1.6839416 5.8454161 -1.5382978
v 0.3909570 0.3707900 -1.2647780
vn 1.4898823 5.6972589 -1.3622953
v 0.3889740 0.3707230 -1.2661260
vn 3.4255250 4.1384778 -2.9850044
v 0.3869430 0.3737800 -1.2622520
vn 0.9628838 6.1067290 0.9047558
v 0.3734370 0.4146120 -1.2623100
vn 4.8953848 3.4728653 -0.9411640
v 0.3866080 0.3725180 -1.2657599
vn 5.6218653 2.5500863 -0.9507498
v 0.3856680 0.3752250 -1.2641350
vn 3.6265211 4.9828568 -0.4487688
v 0.3797560 0.3796580 -1.2647350
vn 3.6449361 3.8020616 -3.0323665
v 0.3747000 0.3821220 -1.2625850
vn 4.8154879 -2.1268585 -3.0700336
v 0.3768730 0.3870610 -1.2613380
vn 5.9341965 -1.0193714 -1.5327911
v 0.3767730 0.3894580 -1.2649240
vn 5.2021146 -3.3332427 0.7445810
v 0.3828590 0.4112910 -1.2651809
vn 5.5807447 1.9308286 0.9932253
v 0.3833950 0.4129980 -1.2656710
vn 5.9454813 1.3796318 -1.1134800
v 0.3767210 0.3957960 -1.2635731
vn 5.9592733 -0.3565171 -1.5435857
v 0.3764020 0.4005430 -1.2622700
vn 1.6488686 5.3055611 -2.7110476
v 0.3998600 0.3670550 -1.2700540
vn 0.3835371 5.0374193 -2.4843807
v 0.3991810 0.3680800 -1.2687500
vn 0.8108160 5.5151634 -2.7502036
v 0.3770880 0.3813300 -1.2627000
vn 4.4783044 -4.0939393 -0.4530836
v 0.3814740 0.4092510 -1.2670890
vn 5.8707118 0.4335553 -1.9200019
v 0.3767180 0.3941800 -1.2656820
vn 4.0396051 4.1194935 -2.3938603
v 0.4037040 0.3642460 -1.2704800
vn 3.1596828 4.6524057 -2.7196636
v 0.4022660 0.3656800 -1.2702950
vn 5.3097315 -1.7945437 -2.6749377
v 0.3764270 0.4032600 -1.2642080
vn 4.2832189 -4.0086374 -1.9469928
v 0.3776160 0.4060360 -1.2646750
vn 4.4195409 -4.2950401 0.6413668
v 0.3808560 0.4087560 -1.2644720
vn 1.5369062 5.9528852 0.5435839
v 0.3811160 0.4144210 -1.2656350
vn 0.7142114 6.1405168 0.8426846
v 0.3764040 0.4150000 -1.2650670
vn 1.1446927 5.7731457 -1.7542471
v 0.3944130 0.3686730 -1.2692930
vn 3.6920621 4.5325303 -0.8174048
v 0.3874780 0.3712730 -1.2666970
vn 2.8720016 5.0346951 -2.1861053
v 0.3815470 0.3779240 -1.2649250
vn 2.6153259 5.1115127 -1.2099712
v 0.3783360 0.3808970 -1.2634590
vn -1.1327821 4.9519787 -3.6240168
v 0.3766770 0.3805380 -1.2639650
vn 2.6524694 3.1057963 -3.6658688
v 0.3742360 0.3800330 -1.2643720
vn 4.5562725 2.5906718 -2.3646200
v 0.3740280 0.3822670 -1.2640990
vn 0.9305759 5.4221044 -2.4639516
v 0.4080090 0.3618730 -1.2717000
vn 5.0029769 -2.6089063 -2.1528633
v 0.3757140 0.3873660 -1.2664980
vn 2.5408795 5.3433437 -1.7436225
v 0.4057760 0.3626350 -1.2705330
vn 5.5646048 0.8254054 -2.3464468
v 0.3758810 0.4010560 -1.2656850
vn 5.6087666 -0.4146386 -2.6925697
v 0.3758600 0.4029600 -1.2650210
vn 5.6476889 2.3112850 -0.4929052
v 0.3860040 0.3735600 -1.2665910
vn 0.2588139 5.1957817 -2.5036800
v 0.3782590 0.3803570 -1.2650230
vn 0.9749564 6.1376472 0.3378077
v 0.3697120 0.4151990 -1.2655190
vn 4.1445379 -4.3729124 -0.8896219
v 0.3738130 0.3852850 -1.2655660
vn 4.6691713 -3.8568702 -1.5269040
v 0.3757170 0.3864150 -1.2640990
vn 4.0404325 3.5168068 -2.5532331
v 0.4040410 0.3625870 -1.2720619
vn 6.0344477 0.6991178 -1.2647934
v 0.3764250 0.3978230 -1.2648960
vn 4.6844664 -2.0274234 -2.0888073
v 0.3756610 0.4045620 -1.2655680
vn 1.2788378 5.9102182 -1.4704750
v 0.3975510 0.3670970 -1.2705270
vn 2.5340576 4.9357934 -1.3058957
v 0.3955960 0.3676540 -1.2699701
vn 3.3537843 -5.1339483 -0.8184713
v 0.3800810 0.4081230 -1.2660840
vn 2.8449032 -5.0749321 -0.5910581
v 0.3788860 0.4080260 -1.2671620
vn 1.2904626 6.0299973 0.1031784
v 0.3754560 0.4153040 -1.2667720
vn 4.5814800 3.9317501 -0.2219678
v 0.3853100 0.3755160 -1.2666930
vn 2.3217192 4.1029229 -2.5310843
v 0.3794890 0.3795570 -1.2662780
vn -0.4748931 4.6694283 -2.9951026
v 0.3757990 0.3791240 -1.2649940
vn 5.0017142 1.7787392 -2.0461531
v 0.3735070 0.3802580 -1.2651670
vn 4.8435054 0.9078423 -2.0874236
v 0.3728930 0.3831480 -1.2643950
vn 3.4549153 -5.2026143 -0.0445050
v 0.3801980 0.4085850 -1.2684760
vn 0.2511775 3.9543030 -4.6821880
v 0.4100020 0.3609440 -1.2722460
vn 2.1882720 4.6950226 -3.4299662
v 0.4048770 0.3615840 -1.2728680
vn 5.4453182 -1.9602342 1.3385348
v 0.3839960 0.4123770 -1.2694170
vn 4.3718257 3.8792710 0.9114197
v 0.3833680 0.4135960 -1.2677680
vn 0.7353029 6.2355309 0.0373128
v 0.3804480 0.4144380 -1.2685400
vn 2.1789000 5.2488785 -2.5007579
v 0.4013890 0.3652710 -1.2721550
vn 5.6856337 0.8166786 -2.5179594
v 0.3757320 0.3986180 -1.2663140
vn 1.0737367 5.5236149 -1.9541214
v 0.3921510 0.3686970 -1.2690240
vn 3.7387025 -4.1433773 -0.9755166
v 0.3770190 0.4066370 -1.2662860
vn 5.4884777 2.4942305 0.1359578
v 0.3857580 0.3749170 -1.2676240
vn -0.0751869 6.1718626 0.9509854
v 0.3720710 0.4151980 -1.2668520
vn 1.0694084 5.1422300 -1.4827080
v 0.3747960 0.3787840 -1.2659000
vn 5.3326945 2.2900560 -2.0665314
v 0.3732620 0.3821630 -1.2652650
vn 5.0904212 2.0157604 -2.7506828
v 0.3722600 0.3830650 -1.2667080
vn 4.1980295 -4.0397367 -1.8298135
v 0.3739320 0.3854310 -1.2669820
vn 4.2708368 -4.5345607 0.2258664
v 0.3814830 0.4096520 -1.2688820
vn 3.5876608 3.4218259 -2.1591814
v 0.4030600 0.3642270 -1.2733231
vn 5.4561753 -0.9607214 -2.5706415
v 0.3761540 0.3894760 -1.2669750
vn 1.8012252 5.3036199 -2.7432601
v 0.3983060 0.3665480 -1.2717921
vn 2.1642995 5.1864309 -0.9822453
v 0.3946420 0.3685670 -1.2713070
vn -0.0604400 6.2342234 -0.2834688
v 0.3923950 0.3685730 -1.2699320
vn 5.2823715 -2.6299314 -0.8924727
v 0.3752310 0.4040150 -1.2668420
vn 4.9129825 -3.7191720 0.9296183
v 0.3763810 0.4055160 -1.2677860
vn 3.0633922 5.2396917 -1.2787529
v 0.3886040 0.3704790 -1.2688709
vn 5.3632255 2.8841786 0.6051239
v 0.3860700 0.3734970 -1.2688100
vn -0.0293709 6.1777420 0.8455727
v 0.3742400 0.4153250 -1.2660710
vn 2.6880803 5.4430466 -0.3007382
v 0.3838740 0.3766170 -1.2693230
vn 2.4626513 5.6905127 -0.6613296
v 0.3822080 0.3770800 -1.2670230
vn 2.0171261 5.4089842 -2.0640106
v 0.3798160 0.3779910 -1.2676539
vn -0.0230984 5.1094928 -3.3684816
v 0.3775480 0.3788780 -1.2671850
vn 5.1405320 -2.5554218 -1.8828765
v 0.3726050 0.3838820 -1.2659140
vn 4.7860856 -2.2662830 -3.1622796
v 0.3744900 0.3873110 -1.2683580
vn 3.9253678 -4.4584203 0.4588744
v 0.3823900 0.4098730 -1.2706660
vn 4.3247333 2.9854758 -3.2671752
v 0.4036310 0.3619880 -1.2736450
vn 4.5885506 1.7591987 1.1302185
v 0.3846980 0.4133420 -1.2712110
vn 3.0135326 4.9956660 -2.1367788
v 0.3967920 0.3661340 -1.2736810
vn 5.1498451 1.2622678 -3.3409114
v 0.3749650 0.4000200 -1.2673310
vn 2.6762195 5.3527141 -1.5271168
v 0.3959510 0.3675490 -1.2717030
vn 5.2689633 -0.4079498 -3.0676975
v 0.3740480 0.4017810 -1.2680500
vn 1.0641203 5.9978466 -0.9384731
v 0.3913630 0.3686630 -1.2729599
vn 2.1524892 5.6739774 -1.3454554
v 0.3891410 0.3690870 -1.2723240
vn 4.0070834 -4.7896271 0.6033998
v 0.3796060 0.4079810 -1.2698200
vn 4.3854914 -4.3111506 1.2174956
v 0.3774740 0.4063130 -1.2690800
vn 4.8705397 3.8412800 0.1945216
v 0.3872490 0.3716350 -1.2683380
vn 4.3543196 4.3432097 -0.1490510
v 0.3850680 0.3756660 -1.2702050
vn 3.4829597 3.7861509 -0.8673686
v 0.3738790 0.3791740 -1.2659630
vn 5.3987179 -0.8688349 -3.0254323
v 0.3753140 0.3904200 -1.2685310
vn 4.5506663 -4.2375393 0.6699100
v 0.3835720 0.4114340 -1.2714170
vn 1.8841339 4.6619625 -3.5973713
v 0.4054320 0.3598530 -1.2745640
vn 1.9875534 4.4693203 -3.3427758
v 0.4021030 0.3643030 -1.2739720
vn 2.2234850 4.2560844 -1.4335171
v 0.3904660 0.3685570 -1.2710930
vn 5.2575283 2.8940969 -1.4155819
v 0.3872730 0.3713630 -1.2704110
vn 5.1250525 2.7071273 -0.2895876
v 0.3864580 0.3741310 -1.2712380
vn 0.9190390 6.0776935 -0.8930901
v 0.3758980 0.3787520 -1.2676890
vn 0.5367556 6.2314992 0.4383070
v 0.3719350 0.4155970 -1.2692560
vn 4.4067445 -4.1566200 -1.4693527
v 0.3727590 0.3850930 -1.2683311
vn 4.4130230 -2.1748919 -0.8413211
v 0.3744160 0.3888240 -1.2688791
vn 2.7811306 4.8550758 -2.3252006
v 0.4040710 0.3589830 -1.2768500
vn 3.5900025 -5.1180406 -0.1774135
v 0.3808620 0.4090440 -1.2707210
vn 3.7249849 3.8343253 -2.9844413
v 0.4032670 0.3605520 -1.2754010
vn 2.0265725 5.7557440 0.5458456
v 0.3829310 0.4141860 -1.2696780
vn 1.1116625 5.5394149 -2.5185080
v 0.3994500 0.3643930 -1.2743230
vn 5.3182163 -0.6748840 -2.7275522
v 0.3747520 0.3915280 -1.2701460
vn 2.2706127 5.5454702 -1.6428751
v 0.3940940 0.3672010 -1.2741890
vn 4.2677517 -4.3784909 -0.0706213
v 0.3762950 0.4045760 -1.2701170
vn 4.3301969 -4.4198823 -0.4175712
v 0.3785760 0.4069500 -1.2710940
vn 0.8749294 6.2099581 0.2340335
v 0.3752830 0.4151810 -1.2707421
vn 3.4310961 5.1581831 -0.4492980
v 0.3749310 0.3790160 -1.2689060
vn 0.8834851 6.2090440 0.2040509
v 0.3668370 0.4160840 -1.2691090
vn 5.0504913 3.5223999 -0.0722051
v 0.3734460 0.3803500 -1.2680540
vn 5.1082311 2.7894530 -1.3636578
v 0.3730610 0.3819770 -1.2669311
vn 4.2084727 1.1383903 -1.5744214
v 0.3710820 0.3830740 -1.2680629
vn 4.3063726 -2.6365881 -0.6953475
v 0.3712040 0.3838520 -1.2682520
vn 2.7166877 4.8534098 -2.5718753
v 0.3995260 0.3639500 -1.2756290
vn 2.7472281 4.7909284 -1.7034769
v 0.3980100 0.3647710 -1.2743700
vn 3.1029758 5.3694544 -0.1952328
v 0.3963220 0.3662410 -1.2751000
vn 4.9457388 -3.0850015 -1.7058694
v 0.3738040 0.4023080 -1.2689940
vn 5.0685163 0.0716783 -3.1874988
v 0.3729270 0.4006110 -1.2696910
vn 3.5737934 4.6491666 -2.1120231
v 0.3873140 0.3694860 -1.2739670
vn 1.4423876 5.9621849 -0.8511671
v 0.3817260 0.3772150 -1.2703021
vn 0.8085698 6.0720315 -1.2800653
v 0.3791840 0.3773610 -1.2704580
vn 1.9824860 5.7086210 -1.3405261
v 0.3763630 0.3779010 -1.2703860
vn 4.0569162 4.2968736 -1.1165296
v 0.4028600 0.3591910 -1.2786460
vn 3.8498600 3.7443969 -3.0741096
v 0.4019230 0.3619050 -1.2759000
vn 1.9388347 5.7793775 0.2126982
v 0.3841140 0.4141550 -1.2737761
vn 4.9218082 3.5627956 -0.3984948
v 0.3981780 0.3646360 -1.2770110
vn 4.6300554 -3.3034532 -1.4352852
v 0.3726710 0.4020710 -1.2711461
vn 4.8245044 2.9424658 -2.5811632
v 0.3856130 0.3708080 -1.2748160
vn 3.7870493 4.7924571 -0.8701458
v 0.3851750 0.3753500 -1.2721050
vn 1.8633254 5.6620984 -1.2508996
v 0.3829190 0.3763720 -1.2737600
vn 5.0191936 3.5085068 -1.0231749
v 0.3717240 0.3820710 -1.2697920
vn 5.6608620 -0.3013400 -0.4542902
v 0.3711810 0.3832820 -1.2696199
vn 5.1545024 -2.2683170 1.5117162
v 0.3849200 0.4121180 -1.2736551
vn 5.0753756 0.6498343 1.6734478
v 0.3858020 0.4126460 -1.2759089
vn 4.0913019 3.5079646 0.5360173
v 0.3849590 0.4137800 -1.2743990
vn 2.8012791 4.8415432 -2.6415653
v 0.4005570 0.3622930 -1.2767080
vn 0.9579235 6.1989808 -0.1079522
v 0.3808740 0.4146020 -1.2744100
vn 4.0294547 4.5097609 1.2688527
v 0.3973720 0.3658020 -1.2777950
vn 5.0941410 1.5203757 -2.0925136
v 0.3722460 0.3995190 -1.2709900
vn 5.6629815 -1.3173249 -1.4609151
v 0.3720890 0.4010160 -1.2716130
vn 1.8482817 5.6517906 -1.4072971
v 0.3878730 0.3685070 -1.2756160
vn 4.3047090 -4.5221305 -0.4426897
v 0.3771720 0.4058950 -1.2725340
vn 5.0353866 2.3347633 -1.8879786
v 0.3860510 0.3743060 -1.2724910
vn 3.6680772 4.5082603 -1.7229464
v 0.3844770 0.3754580 -1.2740710
vn 0.7932239 6.0413198 -1.4773102
v 0.3796950 0.3768740 -1.2730240
vn 1.6636715 5.8561401 -1.3554146
v 0.3776450 0.3771980 -1.2735100
vn 4.6420956 -2.8695271 -2.5873289
v 0.3730720 0.3859920 -1.2699040
vn 3.8772452 -4.2411199 1.2269336
v 0.3849640 0.4111760 -1.2755100
vn 3.5493746 -5.1266847 0.4444308
v 0.3823070 0.4100810 -1.2732880
vn 2.0585780 5.7345738 0.6916266
v 0.3845450 0.4138140 -1.2763890
vn 1.9248712 5.7809658 1.1332492
v 0.3961150 0.3663540 -1.2777240
vn 1.5904065 5.8957491 -1.2947068
v 0.3927780 0.3674820 -1.2757250
vn 4.5962420 -4.1449947 0.9325151
v 0.3772380 0.4058540 -1.2739390
vn 0.6245059 6.2183261 0.5878771
v 0.3709470 0.4158270 -1.2723200
vn 2.0378566 5.7254896 -0.7533199
v 0.3763200 0.3775870 -1.2719420
vn 5.7232943 1.0267394 -2.1989632
v 0.3707390 0.3832590 -1.2726340
vn 4.8886051 -1.5817838 -3.2792683
v 0.3736380 0.3892900 -1.2714040
vn 3.8387649 4.4796200 -1.5491071
v 0.4014680 0.3613220 -1.2785580
vn 4.2475634 3.3639259 -2.4765956
v 0.3985760 0.3628130 -1.2779710
vn 4.1108413 2.6393280 0.2018972
v 0.3983240 0.3623000 -1.2793680
vn 5.3275385 -1.0552354 -3.1253364
v 0.3731730 0.3916910 -1.2726220
vn 5.9543352 -0.3703520 -1.5158076
v 0.3718870 0.4003020 -1.2726530
vn 1.3439524 5.9240475 -1.4747746
v 0.3896360 0.3682440 -1.2758271
vn 3.9979129 4.1502323 -2.1032434
v 0.3851810 0.3694190 -1.2774301
vn 5.3871813 1.3802520 -2.8915415
v 0.3852070 0.3722450 -1.2745990
vn 4.6177649 2.3870461 -2.9457347
v 0.3846690 0.3747920 -1.2747650
vn 3.6877978 4.8161855 -1.4432485
v 0.3739320 0.3791290 -1.2715640
vn 4.2573199 -2.3046813 -3.9023669
v 0.3710690 0.3870780 -1.2724410
vn 3.8785281 -4.5805874 -0.1363816
v 0.3791980 0.4083170 -1.2730950
vn 5.0822725 -1.3866152 -3.1739345
v 0.3711450 0.3852110 -1.2715369
vn 2.8112626 -5.4008574 1.0572778
v 0.3842320 0.4107490 -1.2776040
vn 3.4724855 5.0280590 -0.8425441
v 0.4006040 0.3613030 -1.2801580
vn 5.2831774 -2.1901722 0.7065901
v 0.3865970 0.4119920 -1.2789500
vn 2.3839459 5.0432825 -0.5496727
v 0.3991250 0.3617710 -1.2791480
vn 3.8008175 3.7774405 1.7044686
v 0.3859520 0.4136620 -1.2775110
vn 0.7517093 6.1251073 0.4021252
v 0.3937830 0.3669190 -1.2780420
vn 5.3327947 1.4542016 -1.9934647
v 0.3711340 0.3989650 -1.2741510
vn 1.3987601 5.6838002 -1.0413246
v 0.3909300 0.3671110 -1.2775080
vn 4.5450931 -3.8990343 -0.0164337
v 0.3720680 0.4017000 -1.2743440
vn 3.3998895 -4.1126723 2.7060235
v 0.3753500 0.4034510 -1.2744440
vn 3.4501388 -4.8167195 1.2339165
v 0.3740960 0.4033930 -1.2735360
vn 4.8233280 3.2885172 -2.1941943
v 0.3717490 0.3810060 -1.2724090
vn 4.5546885 -2.3499174 -3.5792277
v 0.3720890 0.3894690 -1.2731680
vn 4.1536078 4.1704435 -1.8296437
v 0.4019650 0.3601140 -1.2803200
vn 3.0647500 3.8187225 -1.2394664
v 0.3998920 0.3621130 -1.2810770
vn 2.6366477 5.0785389 1.5522963
v 0.3968780 0.3667430 -1.2790869
vn 1.9250455 5.7707043 -1.1407075
v 0.3890410 0.3680890 -1.2777590
vn 2.2496443 5.5742278 -1.3142114
v 0.3862440 0.3686190 -1.2777920
vn 1.9026816 4.4731584 -3.0550938
v 0.3827690 0.3756210 -1.2761800
vn 2.8496466 5.4871335 -1.0441393
v 0.3743760 0.3782750 -1.2745399
vn 4.7672014 -3.8645766 0.9181041
v 0.3762400 0.4041860 -1.2750690
vn 0.9412137 6.1619382 0.6823621
v 0.3716530 0.4161740 -1.2753090
vn 3.2278960 -5.3375378 0.5923469
v 0.3805830 0.4085820 -1.2763730
vn 5.4634809 1.4216052 0.2797023
v 0.3866920 0.4129030 -1.2790970
vn 3.5952194 3.0358303 -3.5606003
v 0.4002520 0.3612560 -1.2815270
vn 3.8562086 4.3631854 -0.2414087
v 0.3860640 0.4138600 -1.2793061
vn 1.4175427 5.6869197 0.4536019
v 0.3851330 0.4143310 -1.2787250
vn 0.7086922 6.1955976 0.5887784
v 0.3823700 0.4143440 -1.2791510
vn 5.8439975 1.3323755 0.9542013
v 0.3985150 0.3649590 -1.2802540
vn 5.5997672 1.3957983 -2.2120898
v 0.3716830 0.3972520 -1.2752620
vn 2.6376059 -4.7381077 2.5432925
v 0.3729300 0.4021360 -1.2752351
vn 5.3338537 -0.5420129 -0.2884676
v 0.3708220 0.3996870 -1.2749370
vn 4.7056689 -3.8748920 0.7660206
v 0.3754600 0.4028680 -1.2765810
vn 3.8192911 2.7381220 -3.6242127
v 0.3834900 0.3748390 -1.2763460
vn 1.1676531 6.1518068 0.0574713
v 0.3760730 0.4152870 -1.2767190
vn 0.4007733 5.3245907 -2.8756206
v 0.3807200 0.3759600 -1.2760510
vn 1.6842475 5.2094460 -2.9267290
v 0.3783940 0.3756430 -1.2767260
vn 3.6247070 4.4935660 -1.5218599
v 0.3718160 0.3795240 -1.2742820
vn 2.8507853 3.8376443 -3.9579158
v 0.4008190 0.3596690 -1.2819920
vn 1.2791075 6.0762310 -0.4344925
v 0.3846880 0.4142540 -1.2802560
vn 5.5979719 1.3987830 -0.6341373
v 0.3986620 0.3650560 -1.2816650
vn 4.8096542 -1.4215114 -3.5959115
v 0.3717130 0.3912750 -1.2750030
vn 1.1481398 5.7993188 0.5179018
v 0.3954600 0.3674610 -1.2802759
vn 0.9121847 6.0261817 0.4990647
v 0.3900700 0.3678930 -1.2806380
vn 5.0363336 -0.0166053 -3.4638317
v 0.3730620 0.3948390 -1.2740350
vn 1.4908241 5.8097301 0.3884333
v 0.3903480 0.3672280 -1.2787530
vn 4.8395448 2.8031819 -2.6906159
v 0.3837970 0.3712320 -1.2776480
vn 3.9871159 2.7338648 -3.9450359
v 0.3823130 0.3736140 -1.2778820
vn 4.4329476 -4.4000406 0.3658980
v 0.3787030 0.4072200 -1.2759500
vn 4.4910274 -2.9775221 -3.0729578
v 0.3701980 0.3879390 -1.2741090
vn 3.4353757 -4.9322577 0.3037492
v 0.3794150 0.4080240 -1.2778521
vn 3.2077944 -5.2840214 0.6001595
v 0.3831310 0.4095270 -1.2791480
vn 3.8553843 -4.6545157 0.6310821
v 0.3859760 0.4113020 -1.2787540
vn 3.0359941 0.9305156 -4.9225116
v 0.3985980 0.3610350 -1.2823750
vn 5.5172749 1.5922693 -0.3340912
v 0.3985480 0.3629820 -1.2811019
vn 4.0584512 3.5770705 -0.4373385
v 0.3981920 0.3662060 -1.2813740
vn 5.7800899 -1.3166490 -0.1292303
v 0.3712180 0.3987000 -1.2766340
vn 3.1807499 -4.7578492 2.2077773
v 0.3741880 0.4018510 -1.2763040
vn 4.2011490 -3.0637140 1.5942572
v 0.3713340 0.4007820 -1.2756500
vn 0.5814577 6.1599569 0.1090881
v 0.3919590 0.3675780 -1.2808490
vn 1.3163308 6.0658269 -0.2712503
v 0.3881660 0.3679200 -1.2794720
vn 1.5832034 4.8877821 -3.4874713
v 0.3815560 0.3729760 -1.2790540
vn 3.1131113 5.4198446 0.1325432
v 0.3730610 0.3787540 -1.2770160
vn 4.9722500 2.6188540 -2.2335751
v 0.3695450 0.3819210 -1.2752700
vn 5.4495139 0.6602861 -2.8680897
v 0.3690640 0.3842860 -1.2750160
vn 5.1172323 -1.3580086 -2.7855427
v 0.3691730 0.3867550 -1.2746820
vn -0.4233374 0.0806609 0.2520112
v 0.3628570 0.4171520 -1.2749630
vn 5.1985235 -1.5308841 -0.3536151
v 0.3865810 0.4120190 -1.2817540
vn 3.6970239 -4.8499703 -0.4367095
v 0.3858140 0.4112040 -1.2818990
vn 4.5445905 -0.1342787 -3.7007608
v 0.3978020 0.3616360 -1.2829370
vn 4.8165264 -0.4078441 -3.9587078
v 0.3712960 0.3952460 -1.2761400
vn 4.6398058 -0.7639154 -4.1434736
v 0.3703970 0.3925850 -1.2765450
vn 2.6085691 4.7414775 -2.0001583
v 0.3967900 0.3667900 -1.2826270
vn 4.1158543 -4.3760753 1.1343722
v 0.3721190 0.3997260 -1.2776990
vn 2.8090367 5.0816278 -0.7429784
v 0.3852400 0.3686830 -1.2793230
vn 5.2169027 -3.1963041 0.4330420
v 0.3761580 0.4042690 -1.2774900
vn 4.9294124 3.3047457 -1.1335882
v 0.3832720 0.3707680 -1.2793500
vn 3.6164823 4.4262719 -2.5674994
v 0.3780490 0.3746150 -1.2787130
vn 3.6184125 4.8115101 -1.0321177
v 0.3756690 0.3766680 -1.2774150
vn 3.8956518 3.9931278 -0.9694461
v 0.3861110 0.4134540 -1.2821220
vn 4.0103679 1.0859921 0.4375912
v 0.3866610 0.4126910 -1.2821490
vn 2.9330404 3.3941295 -3.6731791
v 0.3977160 0.3594470 -1.2838320
vn 1.8069719 5.8169222 -1.1117994
v 0.3847430 0.4140590 -1.2820261
vn 5.1812062 -0.0885465 -1.6373034
v 0.3985380 0.3636010 -1.2836810
vn 4.2344179 3.3894749 -2.9869394
v 0.3978590 0.3648350 -1.2836020
vn 3.9115365 -4.7375631 0.0701294
v 0.3738060 0.4008420 -1.2790090
vn 0.8558183 5.5490184 -2.5898583
v 0.3923270 0.3670330 -1.2832201
vn 4.6896014 -4.0185242 1.0369251
v 0.3765060 0.4038310 -1.2805400
vn 4.6257153 3.8973131 -1.4253283
v 0.3825690 0.3719130 -1.2797490
vn 3.6259069 4.7672462 -0.4893758
v 0.3711120 0.3796510 -1.2763230
vn 5.5054255 1.6450086 -0.1745871
v 0.3686600 0.3824780 -1.2773080
vn 5.6513152 0.9555463 -1.6461910
v 0.3686640 0.3834990 -1.2760119
vn 4.7114353 -2.2609429 -3.3506932
v 0.3696110 0.3888350 -1.2763380
vn 1.0504870 6.1853766 0.1325732
v 0.3803830 0.4148520 -1.2811750
vn 0.6970686 6.1750984 0.8869553
v 0.3658800 0.4167170 -1.2753299
vn 5.2512665 -2.4064560 -0.7915708
v 0.3856260 0.4114980 -1.2839570
vn 2.9481249 0.1108138 -3.1934638
v 0.3981160 0.3636180 -1.2846410
vn 4.2475624 -0.4895508 -4.5583725
v 0.3697250 0.3951100 -1.2777900
vn 4.1852775 -2.4292266 -3.6930201
v 0.3701730 0.3976510 -1.2778910
vn 1.7139003 4.1757765 -3.8155637
v 0.3961060 0.3665530 -1.2834740
vn 0.6290345 5.5126662 -2.2600608
v 0.3951030 0.3671420 -1.2828130
vn 2.7422445 5.5434074 -0.4510278
v 0.3854640 0.3684910 -1.2821050
vn 4.3170547 4.4469261 -0.8848616
v 0.3843470 0.3693410 -1.2823470
vn 1.7230030 4.8408594 -2.6183856
v 0.3794470 0.3728030 -1.2795850
vn 4.5675583 3.8839278 -0.3771165
v 0.3750000 0.3777570 -1.2794100
vn 3.5171990 4.8267984 1.2603194
v 0.3712860 0.3797700 -1.2786980
vn 4.5751987 3.5609970 0.7164104
v 0.3694500 0.3811710 -1.2778300
vn 5.4601154 2.5593390 -1.3794882
v 0.3679960 0.3858590 -1.2783060
vn 5.5421543 -0.2618383 -2.4887609
v 0.3680760 0.3867180 -1.2772740
vn 1.3545427 6.1218672 0.3888159
v 0.3745460 0.4158430 -1.2797790
vn 0.7462695 6.1299205 0.6888290
v 0.3685680 0.4172840 -1.2793061
vn 4.0515909 -4.2912445 1.4829905
v 0.3788200 0.4071830 -1.2795540
vn 3.4851875 -5.1297059 0.7042869
v 0.3813890 0.4085010 -1.2806120
vn 3.5373425 -5.0868349 0.4374629
v 0.3842110 0.4104280 -1.2830440
vn 3.3998730 -4.8631511 -1.8653312
v 0.3710630 0.3990000 -1.2787900
vn 1.4415764 4.2646284 -4.2831402
v 0.3935330 0.3656230 -1.2847980
vn 0.9573038 5.9997635 -1.4220855
v 0.3900720 0.3675880 -1.2828870
vn 1.2474475 6.1000586 -0.7099107
v 0.3869820 0.3680940 -1.2818010
vn 1.7202108 5.7395849 -1.8325264
v 0.3804670 0.3718840 -1.2820849
vn 3.6081717 4.7909713 -0.0830679
v 0.3741830 0.3785170 -1.2794091
vn 5.3916349 0.9379365 1.3999405
v 0.3687000 0.3827720 -1.2781810
vn 5.4607539 -1.4384685 -2.6371703
v 0.3677080 0.3878820 -1.2783840
vn 4.9758959 -1.5198874 -3.4588046
v 0.3685550 0.3906020 -1.2782120
vn 2.3790061 5.5348468 -1.6749653
v 0.3843760 0.4134840 -1.2842280
vn 1.3071097 6.1205940 -0.4050250
v 0.3777550 0.4152670 -1.2830130
vn 1.4166288 6.1163931 0.0004860
v 0.3707340 0.4167990 -1.2805210
vn 3.5459080 -4.1329212 -2.2110949
v 0.3689100 0.3983380 -1.2796590
vn 1.6643010 5.8345180 -1.4041369
v 0.3871320 0.3676240 -1.2840880
vn 3.7610736 4.5278020 -1.6576200
v 0.3778330 0.3733800 -1.2808740
vn 4.6732278 3.7288401 -1.7759547
v 0.3760650 0.3755980 -1.2804230
vn 4.3056068 4.3114476 0.7504764
v 0.3727290 0.3793480 -1.2806510
vn 4.5585093 3.4507024 2.4851458
v 0.3704300 0.3812290 -1.2797130
vn 5.6681933 2.3543129 0.7612574
v 0.3689240 0.3840960 -1.2792690
vn 5.5701280 -0.6025690 -2.7120447
v 0.3682900 0.3919380 -1.2793601
vn 4.3606968 0.1154902 -4.0334826
v 0.3679390 0.3956830 -1.2790360
vn 3.9998183 -2.0223205 -3.8750694
v 0.3681730 0.3968680 -1.2790670
vn 3.9151254 2.2809744 -4.0085006
v 0.3955560 0.3599670 -1.2857690
vn 3.1546345 0.1470036 -5.1952162
v 0.3959950 0.3626390 -1.2853190
vn 4.0155845 -4.7869253 0.2586578
v 0.3757160 0.4026890 -1.2822520
vn 4.4447355 -4.1444297 1.3245800
v 0.3795100 0.4061890 -1.2823730
vn 3.4729717 4.6646318 -1.5380973
v 0.3829260 0.3710740 -1.2821640
vn 4.7077250 3.3620679 -2.0275984
v 0.3750050 0.3770520 -1.2812010
vn 5.3081789 1.8476235 -1.8932137
v 0.3665190 0.3865510 -1.2806150
vn 5.4803181 -1.7453904 -1.9050434
v 0.3677340 0.3889610 -1.2797860
vn 4.3037348 -4.0252957 0.0165200
v 0.3849400 0.4102620 -1.2853240
vn 4.7336936 3.1005766 -1.6966000
v 0.3853680 0.4127410 -1.2845550
vn 5.4461069 1.0443329 -2.1790376
v 0.3680530 0.3937150 -1.2800580
vn 5.0128007 -2.0546896 -2.0243154
v 0.3674180 0.3965690 -1.2799799
vn 2.7853017 -5.3206911 -0.8442113
v 0.3708800 0.4001190 -1.2818060
vn 2.5343146 2.9057775 -4.8955765
v 0.3941440 0.3642140 -1.2855051
vn 2.5859969 4.7680035 -3.0540607
v 0.3923570 0.3652600 -1.2858610
vn 2.1658413 4.7370720 -2.7667398
v 0.3907810 0.3661590 -1.2849010
vn 0.8073594 6.1173649 0.0193211
v 0.3680260 0.4174830 -1.2808930
vn 2.9725058 5.3156271 -0.4778965
v 0.3788660 0.3724520 -1.2820600
vn 5.0291586 2.9907396 -2.0618615
v 0.3737580 0.3777230 -1.2825040
vn 4.6626778 3.9249244 -0.7400003
v 0.3686890 0.3845380 -1.2802320
vn 4.7000127 3.6632211 -1.0511743
v 0.3667340 0.3856670 -1.2817770
vn 3.6120877 1.9230955 -4.7567577
v 0.3930760 0.3625470 -1.2870890
vn 2.2788267 5.0674744 -2.2189469
v 0.3903790 0.3660730 -1.2867550
vn 4.2583113 -4.3945274 0.0135791
v 0.3788830 0.4051480 -1.2839260
vn 3.1324737 -5.3886995 -0.5987500
v 0.3739490 0.4014790 -1.2819160
vn 0.5282671 5.3518505 -2.4113181
v 0.3975900 0.3560040 -1.2888130
vn 2.5050893 4.4370303 -3.5567083
v 0.3970610 0.3581370 -1.2863370
vn 1.4788572 5.8107877 -1.8373244
v 0.3883950 0.3668940 -1.2857600
vn 3.3273425 5.1232214 -1.2349781
v 0.3817290 0.3708320 -1.2843230
vn 3.6744115 5.0219464 0.2882773
v 0.3795150 0.3724540 -1.2845941
vn 3.2483733 5.2922106 -0.1849222
v 0.3762050 0.3743800 -1.2837861
vn 4.3544836 3.7959285 -2.1969061
v 0.3751180 0.3755430 -1.2824780
vn 5.0057101 3.2968631 1.0974538
v 0.3724540 0.3804970 -1.2821100
vn 4.3860130 4.1172266 1.2258072
v 0.3708510 0.3819660 -1.2813880
vn 5.6096911 -0.7960371 -2.0449796
v 0.3663320 0.3873900 -1.2809730
vn 5.7550116 -0.9861743 -2.1655757
v 0.3675530 0.3908280 -1.2812320
vn 3.6761053 -4.9746509 0.5488998
v 0.3827050 0.4085430 -1.2857990
vn 4.1531830 -4.5398498 0.6786675
v 0.3811870 0.4081340 -1.2834589
vn 5.7548132 0.4594338 -2.2989717
v 0.3671490 0.3913800 -1.2823700
vn 3.0894930 3.1405756 -4.1242371
v 0.3910070 0.3648770 -1.2877589
vn 4.1462383 -4.1078720 0.6604372
v 0.3684880 0.3984940 -1.2824360
vn 2.0992517 5.3311749 -2.4762654
v 0.3865460 0.3669470 -1.2871320
vn 4.9849167 2.7533162 -2.2495127
v 0.3734980 0.3766110 -1.2838510
vn 5.8053269 1.8050148 -1.3269461
v 0.3729740 0.3790870 -1.2832410
vn 4.1757760 4.5841827 -0.2627820
v 0.3694630 0.3830610 -1.2825741
vn 5.1229749 -0.7353507 -1.3104448
v 0.3855590 0.4113540 -1.2858530
vn 1.7034185 5.9054837 -1.2646760
v 0.3801090 0.4141160 -1.2865460
vn 5.3773856 0.2558518 -2.5412967
v 0.3670640 0.3953790 -1.2804660
vn 3.4915473 -4.8726215 1.3354354
v 0.3701010 0.3995500 -1.2830811
vn 3.8081365 3.2104228 -3.6281681
v 0.3940210 0.3596740 -1.2875470
vn 2.7793019 4.4282751 -2.7913704
v 0.3961210 0.3566690 -1.2885370
vn 5.1701961 -2.8159432 0.7006378
v 0.3670060 0.3963990 -1.2826380
vn 3.5850964 4.8626547 -1.6679637
v 0.3832960 0.3695550 -1.2847871
vn 3.2005947 5.1384482 1.4883020
v 0.3773570 0.3738440 -1.2849510
vn 4.5918541 2.9379320 -0.7070442
v 0.3725260 0.3808480 -1.2839370
vn 4.3178663 4.4361887 -0.4752214
v 0.3712790 0.3817070 -1.2844750
vn 1.7643391 5.2232795 -2.2539706
v 0.3925210 0.3593470 -1.2894731
vn 4.2367258 -4.6018505 -0.3583981
v 0.3767150 0.4035210 -1.2847919
vn 4.0597596 -4.7571096 -0.0033564
v 0.3801120 0.4067090 -1.2858180
vn 4.7623591 -3.0065885 -2.1503141
v 0.3839340 0.4102720 -1.2881351
vn 3.8463571 3.4548128 -1.9713390
v 0.3847540 0.4127380 -1.2867980
vn 2.0507021 5.3171916 -2.2029366
v 0.3835160 0.4130790 -1.2874330
vn 5.5189104 0.9115374 -1.6691543
v 0.3662380 0.3935560 -1.2825921
vn 3.5025539 -5.1746068 0.4150413
v 0.3738330 0.4013590 -1.2848769
vn 0.5044668 6.2386217 0.1081840
v 0.3645610 0.4177060 -1.2820780
vn 4.4907589 -3.9274540 1.8769006
v 0.3688220 0.3976300 -1.2844200
vn 4.2935805 -4.4234314 0.0553491
v 0.3759150 0.4026840 -1.2868609
vn 4.6071663 -3.9524376 -0.1033838
v 0.3768690 0.4042370 -1.2872500
vn 3.8637090 2.0693951 -3.1127331
v 0.3839490 0.4119660 -1.2887560
vn 5.1763902 -0.6229233 1.1616271
v 0.3661230 0.3940230 -1.2833461
vn 5.3611665 -2.7036414 1.4671594
v 0.3674190 0.3955740 -1.2845600
vn 1.7509998 5.9956274 -0.4843158
v 0.3759840 0.4153120 -1.2875590
vn 1.2326015 6.1464887 -0.3500629
v 0.3715670 0.4164980 -1.2848370
vn 1.2790142 6.1413984 0.0495432
v 0.3688700 0.4168210 -1.2881900
vn 3.2294412 4.9257026 0.6139683
v 0.3776860 0.3740970 -1.2859310
vn 2.3798316 5.1994724 -0.2973003
v 0.3769350 0.3745900 -1.2864410
vn 3.4719694 4.5870042 -0.8257579
v 0.3741980 0.3752080 -1.2847350
vn 5.6999903 1.3211361 -0.9127442
v 0.3723940 0.3784490 -1.2849950
vn 3.8995924 4.8590889 0.6480695
v 0.3690490 0.3836720 -1.2845180
vn 4.3670568 4.3269391 -0.3250534
v 0.3661900 0.3856320 -1.2856040
vn 3.8303921 -4.8708472 -0.5644642
v 0.3806160 0.4070550 -1.2877890
vn 2.1411500 5.2842855 -2.5516438
v 0.3813880 0.4129520 -1.2890900
vn 5.9593878 -0.3823307 -0.8993631
v 0.3665120 0.3923660 -1.2840680
vn 3.3400950 4.7999516 -1.3992227
v 0.3955250 0.3563970 -1.2901140
vn 3.5809708 -4.9566398 1.1059455
v 0.3716330 0.3995420 -1.2855650
vn 1.9285078 3.9945381 -4.1507463
v 0.3894840 0.3653260 -1.2882800
vn 1.0525231 6.1807704 -0.3700147
v 0.3685830 0.4170620 -1.2836000
vn 3.6358175 -4.4809675 0.8925714
v 0.3741640 0.4017150 -1.2868969
vn 3.3669057 4.6212287 -2.4220574
v 0.3836920 0.3681710 -1.2872860
vn 4.9382143 3.4114854 -1.6434270
v 0.3822020 0.3693300 -1.2883090
vn 5.3487887 2.8713849 -0.7626797
v 0.3731820 0.3763700 -1.2854580
vn 5.7961130 1.1487931 -0.8041479
v 0.3727040 0.3786870 -1.2876940
vn 5.5679703 2.5899000 -0.6981463
v 0.3720810 0.3800170 -1.2860410
vn 4.6711931 3.9321327 0.2188478
v 0.3703110 0.3829260 -1.2858419
vn 5.6617203 0.0263738 -2.1970618
v 0.3655370 0.3878270 -1.2840220
vn 5.4163513 -1.1848568 -2.6416910
v 0.3663930 0.3904940 -1.2842110
vn 3.8575368 -4.4150805 -1.6643680
v 0.3794370 0.4063490 -1.2899650
vn 3.5837240 5.1132522 0.0473878
v 0.3958240 0.3560460 -1.2927639
vn 2.1616292 5.4663811 -1.6848695
v 0.3922390 0.3588770 -1.2917880
vn 4.4921489 -1.0232624 -3.0052578
v 0.3837400 0.4108440 -1.2892270
vn 3.4656441 3.0845659 -4.1161728
v 0.3912950 0.3602390 -1.2895370
vn 3.7995157 2.5308349 -4.2324381
v 0.3892650 0.3629720 -1.2897270
vn 3.4540162 4.0675673 -2.9190145
v 0.3879780 0.3642560 -1.2897780
vn 5.0963001 -2.4483380 -2.2195489
v 0.3658500 0.3922330 -1.2855490
vn 3.8320143 -4.8623753 -0.4912441
v 0.3699320 0.3984070 -1.2863560
vn 3.1704240 4.8191996 -0.5429622
v 0.3745950 0.3749230 -1.2872480
vn 3.8594272 -4.8483005 -0.0508893
v 0.3736100 0.4007640 -1.2881171
vn 4.2716713 -3.7329791 -2.4564083
v 0.3816340 0.4086230 -1.2896260
vn 3.7630630 5.0203509 0.0206959
v 0.3936340 0.3578730 -1.2918820
vn 4.1334071 2.0747719 -4.1563034
v 0.3885070 0.3613210 -1.2913660
vn 4.8768659 -3.6590471 -1.1203924
v 0.3686600 0.3970350 -1.2871150
vn 4.3580446 2.5896506 -3.2301912
v 0.3876530 0.3636990 -1.2916460
vn 5.4922857 -2.1655345 -0.5503147
v 0.3671170 0.3938080 -1.2854730
vn 2.5581746 5.4085140 -1.5953417
v 0.3854490 0.3663590 -1.2893140
vn 2.6687925 5.6175785 -0.2275429
v 0.3765570 0.3742540 -1.2882090
vn 2.5544043 5.3899212 -1.1679385
v 0.3731500 0.3759840 -1.2891240
vn 4.9057460 2.7620988 -1.3584243
v 0.3722280 0.3798120 -1.2884750
vn 3.1764309 5.3022938 0.4123760
v 0.3670220 0.3850200 -1.2857740
vn 4.8052397 3.6991489 -1.3733616
v 0.3651960 0.3869670 -1.2860039
vn 4.2405567 -4.2126474 -1.1710238
v 0.3761580 0.4030540 -1.2901469
vn 4.0287046 4.2373762 -1.4708514
v 0.3864570 0.3655480 -1.2910219
vn 2.2066352 5.3420916 -1.2518373
v 0.3828160 0.3666840 -1.2905990
vn 2.8222244 5.4800758 -1.0779645
v 0.3781220 0.4140780 -1.2900150
vn 5.0228601 -3.1533661 -1.7220368
v 0.3668910 0.3946650 -1.2881840
vn 2.9244320 -5.4603572 -0.1997631
v 0.3712010 0.3991330 -1.2873310
vn 1.3658881 6.0809879 0.1082974
v 0.3717620 0.4160510 -1.2890790
vn 1.0490583 6.1889558 0.1159759
v 0.3648650 0.4175400 -1.2868930
vn 4.9199753 1.7913363 -3.0880833
v 0.3640360 0.3880210 -1.2867399
vn 4.4643531 -4.1398635 -1.1469449
v 0.3775850 0.4048060 -1.2897780
vn 3.6595755 -3.4401007 -3.4358478
v 0.3795940 0.4071890 -1.2910320
vn 3.9148846 -1.6866717 -4.3294144
v 0.3808340 0.4098310 -1.2916310
vn 3.7139735 1.5434561 -4.4627581
v 0.3818840 0.4112020 -1.2908080
vn 3.2303915 4.3571072 -3.0953696
v 0.3807980 0.4121570 -1.2908230
vn 4.6599550 -3.3846080 -2.4217570
v 0.3650840 0.3919940 -1.2874180
vn 3.1732221 -5.2301483 -0.7198478
v 0.3719480 0.3995970 -1.2888360
vn 3.1327729 -4.7566986 -0.9303939
v 0.3692200 0.3987140 -1.2885780
vn 2.5354209 4.5212269 -2.9491496
v 0.3902550 0.3594870 -1.2911720
vn 2.0007133 4.5353732 -1.8454760
v 0.3851320 0.3664790 -1.2916570
vn 3.8421249 3.4807274 -2.0523214
v 0.3823710 0.3671400 -1.2900610
vn 4.0349474 4.2791271 -1.4366421
v 0.3807150 0.3707130 -1.2911170
vn 4.4156361 4.3556070 -0.0643990
v 0.3781830 0.3732580 -1.2891810
vn 4.1718397 1.0591607 -3.4456618
v 0.3720450 0.3794930 -1.2891570
vn 5.3699498 2.9964919 -0.2993824
v 0.3706910 0.3814800 -1.2885270
vn 4.9834046 3.7397292 -0.0373170
v 0.3693870 0.3840900 -1.2884500
vn 4.9492893 -1.0821728 -3.6342986
v 0.3642890 0.3889310 -1.2863830
vn 4.7435493 -2.1725273 -3.4483466
v 0.3646860 0.3905670 -1.2867470
vn 3.0300753 5.1601391 -1.1630665
v 0.3944210 0.3572100 -1.2942630
vn 3.1848674 -5.3531613 -0.5337665
v 0.3697520 0.3988940 -1.2906590
vn 2.1252308 5.0904727 -2.7018452
v 0.3827910 0.3663950 -1.2924880
vn 5.2563930 2.4764650 -1.8035610
v 0.3814200 0.3696610 -1.2912290
vn 4.0664511 4.5044947 -1.2840779
v 0.3791900 0.3718120 -1.2905140
vn 4.5096307 2.2074568 -3.1322298
v 0.3724260 0.3768580 -1.2886130
vn 1.2583635 6.0878720 0.8336892
v 0.3628470 0.4180850 -1.2893651
vn 2.9763746 5.4699125 -0.1345917
v 0.3659510 0.3859380 -1.2892400
vn 3.8835616 4.3955188 -1.4815096
v 0.3639750 0.3873530 -1.2876821
vn 4.5910964 -3.4666252 -2.1988096
v 0.3761150 0.4048190 -1.2936120
vn 4.8866124 -3.4476120 -1.3016605
v 0.3673940 0.3970430 -1.2898610
vn 3.5827222 -4.7287211 -1.9369502
v 0.3744020 0.4020420 -1.2910630
vn 2.9389939 4.0609035 -3.2795789
v 0.3874750 0.3597950 -1.2931480
vn 4.5332899 1.8637052 -3.8446827
v 0.3859620 0.3618900 -1.2941000
vn 3.3654814 2.6928525 -4.3699188
v 0.3855890 0.3636140 -1.2936960
vn 1.8275951 5.2291021 -1.1200024
v 0.3753840 0.3754190 -1.2920541
vn 2.2580869 4.2651234 -3.0588708
v 0.3709810 0.3759240 -1.2901810
vn 5.6419592 1.3039336 0.7676129
v 0.3711040 0.3817730 -1.2906539
vn 4.9965906 3.7065220 0.5285310
v 0.3699500 0.3832990 -1.2900370
vn 1.3245132 6.0320492 0.8927861
v 0.3659060 0.4174860 -1.2905281
vn 3.5826340 4.9468412 -0.9323304
v 0.3690070 0.3842830 -1.2914751
vn 3.0173295 5.0476031 0.2025160
v 0.3684030 0.3851760 -1.2887130
vn 4.7773581 -1.3449597 -2.8184521
v 0.3619960 0.3897520 -1.2891450
vn 4.4634199 -1.7085445 -3.9583056
v 0.3782690 0.4092840 -1.2932889
vn 3.5879645 4.9604416 -1.3425878
v 0.3782060 0.4136510 -1.2920870
vn 1.7776704 5.6328888 -2.1048186
v 0.3929480 0.3575340 -1.2948500
vn 1.2599046 5.6020694 -2.4802761
v 0.3894830 0.3583160 -1.2949910
vn 4.3488951 2.0445945 -3.3417411
v 0.3866800 0.3603890 -1.2934110
vn 1.3658960 4.0712538 -4.4169550
v 0.3838420 0.3658470 -1.2928441
vn 3.9872403 2.8720155 -3.3075302
v 0.3805210 0.3701230 -1.2925160
vn 3.7260439 3.4562893 -3.5354586
v 0.3780780 0.3718200 -1.2923350
vn 4.0214558 3.7325559 -1.3354112
v 0.3775250 0.3740310 -1.2914521
vn -0.2455121 6.0115471 -1.3659272
v 0.3736020 0.3755530 -1.2906359
vn 1.5735862 5.5317678 -0.8521888
v 0.3710640 0.3756930 -1.2907060
vn 3.7950144 1.2577006 -4.4517603
v 0.3701430 0.3770920 -1.2900870
vn 3.8271594 -1.0812027 -4.5841012
v 0.3702090 0.3786870 -1.2900569
vn 5.3528404 -0.7343074 -2.2277985
v 0.3709280 0.3802010 -1.2900929
vn 3.0986960 5.2408986 -0.8796764
v 0.3750260 0.4154980 -1.2940170
vn 4.4742265 2.4630489 -1.9398879
v 0.3620790 0.3886800 -1.2891680
vn 4.4063010 -2.9942677 -3.1521378
v 0.3778330 0.4069210 -1.2922029
vn 4.8714318 2.4777336 -3.0667257
v 0.3858920 0.3603600 -1.2951790
vn 4.2845421 -3.5990465 -2.7012799
v 0.3659400 0.3943100 -1.2895800
vn 4.2456684 3.3327222 -2.9034822
v 0.3815810 0.3670580 -1.2927040
vn 2.6391685 3.7251358 -3.5469170
v 0.3797590 0.3706870 -1.2927350
vn 3.1462755 3.6813223 -2.9365363
v 0.3762330 0.3747460 -1.2925110
vn 4.8162746 -1.3017267 -2.2486811
v 0.3692170 0.3783780 -1.2910260
vn 1.8937522 5.9281731 0.6941644
v 0.3733170 0.4160850 -1.2927639
vn 4.5119295 2.8665109 -0.7465467
v 0.3709210 0.3827460 -1.2927550
vn 4.8678060 -0.3282244 -3.5243251
v 0.3613060 0.3898530 -1.2909631
vn 4.1788077 -3.2069182 -3.3526802
v 0.3627350 0.3914730 -1.2901829
vn 4.4480414 0.8137805 -4.1662464
v 0.3783480 0.4119130 -1.2938490
vn 3.5728397 -4.0590792 -3.0864525
v 0.3646040 0.3942330 -1.2908790
vn 3.2284541 3.9665127 -3.2985258
v 0.3866920 0.3591690 -1.2950100
vn 3.5182903 -4.9042678 -1.7029090
v 0.3708970 0.3999580 -1.2921330
vn 3.2082672 3.6148806 -3.9703257
v 0.3840900 0.3634780 -1.2947390
vn 3.5819845 2.9382389 -4.1926432
v 0.3800420 0.3673680 -1.2943280
vn 3.8999252 3.1411901 -3.5371742
v 0.3756440 0.3726580 -1.2939560
vn 1.7428286 5.4778647 -1.7644179
v 0.3742830 0.3753400 -1.2927790
vn 3.9308021 2.8409994 -1.8324018
v 0.3694220 0.3765640 -1.2910850
vn 5.5630550 -2.2619667 -1.2405478
v 0.3695200 0.3793390 -1.2926520
vn 2.3571603 5.6203828 0.3459178
v 0.3721770 0.4169500 -1.2946460
vn 1.4447652 5.9754472 1.2159798
v 0.3687960 0.4172020 -1.2920620
vn 5.4759393 0.1701944 -0.1237587
v 0.3687830 0.3774960 -1.2925280
vn 5.2916818 -1.1294152 -1.3624408
v 0.3711050 0.3816800 -1.2925540
vn 3.1371827 5.3485098 -0.7557997
v 0.3642640 0.3869930 -1.2911260
vn 3.8321395 -4.6356072 -1.6260555
v 0.3728640 0.4023500 -1.2937670
vn 1.2531780 5.2202086 -2.3879004
v 0.3870210 0.3574210 -1.2968720
vn 3.0185177 3.6862900 -4.0307989
v 0.3827480 0.3634090 -1.2960030
vn 3.0209169 3.9818130 -3.7932713
v 0.3806920 0.3652980 -1.2956030
vn 3.4715090 3.0349998 -4.1506934
v 0.3785600 0.3690160 -1.2942650
vn 3.3294215 3.3149309 -4.1114817
v 0.3744770 0.3744170 -1.2937480
vn 1.3068755 5.8692703 -0.7188426
v 0.3722510 0.3759210 -1.2937191
vn 4.0749235 3.0624592 -3.1947176
v 0.3765930 0.4138200 -1.2949350
vn 1.6402450 5.8656473 1.4381200
v 0.3688680 0.4179860 -1.2947140
vn 1.2754345 5.9136238 1.6762886
v 0.3646540 0.4187290 -1.2942400
vn 4.6730504 -1.0944003 -3.5512514
v 0.3691100 0.3806410 -1.2941250
vn 4.1936507 -1.6496551 -2.8980703
v 0.3706840 0.3819090 -1.2937860
vn 3.3554206 5.2070723 -0.8401243
v 0.3671070 0.3851830 -1.2923191
vn 4.1252923 4.0604362 -2.0300274
v 0.3617520 0.3885610 -1.2911561
vn 4.2352190 -4.5202127 -0.8500546
v 0.3713750 0.4011770 -1.2944220
vn 5.2322536 -1.5846771 -2.9515150
v 0.3762480 0.4076070 -1.2960430
vn 0.3259960 5.9774666 -1.6117191
v 0.3883900 0.3571310 -1.2976570
vn 4.9637632 -0.1059609 -3.7703559
v 0.3770130 0.4100110 -1.2953740
vn 3.5604539 2.8057706 -4.0630283
v 0.3842230 0.3615670 -1.2965480
vn 3.4693859 3.8436441 -3.0889554
v 0.3753500 0.4147300 -1.2954190
vn 4.1859908 2.9735579 -3.3474422
v 0.3776520 0.3687480 -1.2958570
vn 4.1826701 3.7276802 0.1046614
v 0.3691480 0.3766740 -1.2930630
vn 3.8158777 -4.8549185 -0.8218274
v 0.3650680 0.3953570 -1.2926019
vn 4.2978406 -4.4571056 -0.6735118
v 0.3672360 0.3971180 -1.2916059
vn 3.7943239 4.1296062 -2.5504084
v 0.3679480 0.3839900 -1.2939020
vn 2.9656858 5.1781826 -1.1883074
v 0.3661870 0.3856760 -1.2943990
vn 4.3340745 1.7007325 -1.9962916
v 0.3598240 0.3894860 -1.2924390
vn 4.4734726 -0.6455324 -3.9572754
v 0.3599220 0.3905330 -1.2923840
vn 2.9066281 4.5224490 -1.9957982
v 0.3859040 0.3576570 -1.2973140
vn 4.1289487 3.2286410 -3.1325397
v 0.3847550 0.3590720 -1.2971780
vn 5.1631842 -2.6930842 -2.2294986
v 0.3742940 0.4052120 -1.2978190
vn 3.8310962 3.9348907 -1.9940268
v 0.3749400 0.3728870 -1.2954680
vn 3.0244563 4.0762191 -3.4742491
v 0.3730690 0.3740560 -1.2951860
vn 2.2946105 4.1644907 -2.8287721
v 0.3730350 0.3755710 -1.2942840
vn 3.0956039 1.9066445 -2.6278584
v 0.3705980 0.3826730 -1.2939759
vn 4.1786809 3.5321724 -2.2172396
v 0.3668560 0.3849990 -1.2949110
vn 3.1049554 5.1157088 -1.0414672
v 0.3620360 0.3872060 -1.2938660
vn 3.6683207 3.7311153 -3.1724350
v 0.3827670 0.3605990 -1.2980480
vn 3.3803484 3.9025829 -3.4991839
v 0.3801630 0.3638460 -1.2975971
vn 3.1760375 3.3262329 -4.0320454
v 0.3786140 0.3659700 -1.2962670
vn 4.4003620 1.7643095 -4.0134406
v 0.3756110 0.3686810 -1.2980360
vn 4.3787971 3.1351302 -3.0979948
v 0.3760550 0.3700260 -1.2961510
vn 5.5763731 2.1561468 -0.3573897
v 0.3694670 0.3764960 -1.2961400
vn 6.1751151 0.6625288 0.1004271
v 0.3692790 0.3775060 -1.2951230
vn 4.4312086 1.0261786 -3.9358137
v 0.3684000 0.3818390 -1.2952280
vn 3.3986142 4.6182427 -2.0380278
v 0.3726430 0.4164830 -1.2959110
vn 2.4208493 5.7485385 0.4147545
v 0.3688410 0.4182940 -1.2966650
vn 2.8186431 -5.5693707 -0.4560551
v 0.3625640 0.3937860 -1.2945120
vn 3.4954746 -4.9760122 -0.8034922
v 0.3646210 0.3949560 -1.2954180
vn 4.2049804 -4.5624657 -0.5478999
v 0.3688290 0.3985840 -1.2961960
vn 1.3444315 5.8705893 -1.6943958
v 0.3908320 0.3566850 -1.2988451
vn 2.1692841 5.7815657 -1.1251007
v 0.3640300 0.3864160 -1.2942330
vn 4.9100800 3.4463320 -0.5071356
v 0.3596390 0.3895330 -1.2936850
vn 4.3639150 -4.2703571 -1.3540202
v 0.3736710 0.4034900 -1.2960130
vn 5.4522314 -0.7374148 -2.9381311
v 0.3740000 0.4065670 -1.2993340
vn 3.7205172 4.2483606 -2.6014671
v 0.3733840 0.3728390 -1.2971070
vn 4.1496263 2.2976136 -4.0018959
v 0.3747660 0.4127540 -1.2972770
vn 3.1717134 4.7282662 -2.0332394
v 0.3706910 0.3752320 -1.2955480
vn 5.3153720 1.5480151 -2.1607239
v 0.3692130 0.3789380 -1.2949680
vn 3.2851148 -3.8457444 -3.0208387
v 0.3616750 0.3929080 -1.2920780
vn 2.6539752 -5.1178570 -1.9928106
v 0.3601780 0.3927100 -1.2933090
vn 3.5505903 4.8964329 -1.1731280
v 0.3696790 0.4178120 -1.2981410
vn 3.0934684 4.2380676 -2.7911375
v 0.3656970 0.3853930 -1.2958490
vn 3.8635666 4.6588778 -0.6146926
v 0.3618310 0.3872060 -1.2952900
vn 4.1431985 2.1918836 -3.3104181
v 0.3589350 0.3906790 -1.2936080
vn 2.6385789 -3.4019058 -3.7321904
v 0.3589180 0.3921510 -1.2938020
vn 3.4630814 4.2717223 -2.8999281
v 0.3838400 0.3577920 -1.3015320
vn 3.4583478 3.3807440 -3.2251792
v 0.3813400 0.3620070 -1.2976561
vn 2.7196879 4.6322904 -3.1607833
v 0.3780620 0.3641100 -1.2994220
vn 2.7414904 4.5942822 -3.2635005
v 0.3775120 0.3651710 -1.2980540
vn 3.2615042 2.6488168 -4.1168690
v 0.3770230 0.3659620 -1.2974190
vn 4.4193797 3.9870682 -1.3878425
v 0.3687360 0.3783010 -1.2965860
vn 4.6463499 1.5383101 -2.1250472
v 0.3678600 0.3796880 -1.2957590
vn 5.7134910 1.6920189 -0.9635074
v 0.3678410 0.3818400 -1.2963970
vn 4.6178570 3.3678200 -2.5713596
v 0.3703040 0.4162220 -1.2997620
vn 4.4820318 -4.3578691 -0.6132528
v 0.3709370 0.4009630 -1.2967800
vn 1.1876783 6.0571198 -1.1055998
v 0.3890550 0.3561310 -1.3029970
vn 4.5488276 4.1760359 0.5780677
v 0.3676220 0.3822080 -1.2976700
vn 4.3143544 3.5501781 -2.6429591
v 0.3664830 0.3838780 -1.2962110
vn 5.0621414 1.2453951 -3.3966377
v 0.3736730 0.4105180 -1.2996590
vn 2.5491705 5.3900781 -1.6013283
v 0.3852860 0.3574950 -1.2998860
vn 0.8053272 -5.9471836 -1.3506361
v 0.3592500 0.3926690 -1.2954180
vn 4.4152093 2.9611945 -3.3175797
v 0.3728590 0.4135530 -1.2986220
vn 4.4057989 2.8501728 -3.2278843
v 0.3747410 0.3708730 -1.2978610
vn 3.9889231 4.4671888 -0.2441129
v 0.3706070 0.3748710 -1.2968290
vn 2.8588464 1.6592870 -1.5592687
v 0.3695310 0.3778110 -1.2974360
vn 1.1453500 5.9726553 1.2363622
v 0.3647220 0.4199130 -1.2978420
vn 0.0685053 6.1710267 0.9481817
v 0.3615420 0.4202500 -1.2982980
vn 5.8297515 1.7347317 -1.0641699
v 0.3612860 0.3877890 -1.2969440
vn 5.1780868 3.1003993 1.3600676
v 0.3609810 0.3885800 -1.2956280
vn 3.1910000 5.0898690 0.9152929
v 0.3593540 0.3900920 -1.2951280
vn 2.6516218 2.9839897 -4.3302045
v 0.3564150 0.3912170 -1.2951390
vn 4.6853728 -4.1040535 -0.7276152
v 0.3708110 0.4014380 -1.3002959
vn 3.8737648 -0.3747941 -3.5426288
v 0.3564830 0.3920860 -1.2948231
vn 3.7004488 4.2861071 -2.6191928
v 0.3802650 0.3622100 -1.2998240
vn 4.5689626 3.4075484 -1.7655482
v 0.3724340 0.3734500 -1.2983940
vn 2.0895839 5.1267748 2.3950496
v 0.3700070 0.3759080 -1.2985330
vn 3.7375393 2.5201101 -4.1758919
v 0.3681090 0.3779630 -1.2978330
vn 5.6342258 -0.3277125 -1.7307127
v 0.3676540 0.3794690 -1.2978630
vn 3.5181272 -4.9263935 -1.6388226
v 0.3670140 0.3973400 -1.2967660
vn 1.3739336 6.0670929 -0.7767464
v 0.3869420 0.3569690 -1.3004730
vn 2.7362096 4.6163206 1.5821779
v 0.3603980 0.3907240 -1.2973239
vn 4.7745385 2.3513160 0.5571628
v 0.3610840 0.3900020 -1.2973630
vn 5.1627254 -3.1065710 -1.6273797
v 0.3728660 0.4039680 -1.3000170
vn 2.5012653 -5.4774642 -0.6461630
v 0.3611680 0.3933270 -1.2978940
vn -0.1441793 -6.0670652 -0.3914790
v 0.3575410 0.3932170 -1.2968490
vn 2.3098531 5.5302367 -0.2234283
v 0.3660460 0.4199100 -1.3000630
vn 3.8966303 1.9840828 -4.1638217
v 0.3744490 0.3662220 -1.2995400
vn 4.3677487 1.4388834 -4.1511693
v 0.3738790 0.3692970 -1.2997980
vn 4.0886116 2.6303620 -3.9033222
v 0.3727730 0.3709660 -1.3000280
vn 4.9242282 1.9888211 0.9752777
v 0.3714340 0.3749950 -1.2987080
vn 2.0328188 3.1290455 2.9885268
v 0.3713200 0.3764260 -1.2991070
vn 4.8141365 -3.7752686 -0.2868237
v 0.3676960 0.3801170 -1.2990320
vn 3.2755489 5.2840009 -0.0442999
v 0.3658550 0.3836650 -1.2984920
vn 1.5187479 5.1829844 0.7153767
v 0.3642010 0.3847980 -1.2992260
vn 3.7961185 4.0853148 -2.7046587
v 0.3617200 0.3865500 -1.2977030
vn 0.3178374 6.0718799 1.4966840
v 0.3588620 0.3906100 -1.2966321
vn 1.3549702 5.7829142 -1.3806716
v 0.3569450 0.3907060 -1.2956361
vn 5.0224819 0.4566958 -3.6170523
v 0.3716190 0.4070720 -1.3037770
vn 4.7474952 2.2639370 -3.3680596
v 0.3713820 0.3736600 -1.2995570
vn 4.4129477 -1.0955218 -2.0153143
v 0.3705510 0.3747120 -1.3002100
vn 4.7404480 1.1538672 0.8998889
v 0.3718630 0.3761560 -1.2998080
vn 0.5380389 5.3721066 1.3821700
v 0.3693410 0.3762480 -1.2997900
vn -1.3648010 5.4318113 2.7341452
v 0.3704740 0.3767780 -1.2999620
vn 4.0152655 2.2083409 1.3251388
v 0.3666430 0.3777380 -1.3003449
vn 4.0275154 3.6058996 -1.5256045
v 0.3689620 0.3764390 -1.2980310
vn 3.8056712 -4.5439444 -2.0714333
v 0.3635110 0.3952520 -1.2979720
vn 3.3914778 -4.8054457 -1.6398213
v 0.3646580 0.3967490 -1.2988120
vn 1.3139946 -3.5607991 -3.5386777
v 0.3564230 0.3927300 -1.2951190
vn 3.1065059 -0.4682467 -3.9221966
v 0.3532520 0.3921220 -1.2960550
vn 0.9578848 5.5937743 -2.4936585
v 0.3843140 0.3567270 -1.3028520
vn 4.3206468 1.7039204 -1.8319391
v 0.3665420 0.3780240 -1.2992420
vn 5.5177488 -0.8442010 1.9587958
v 0.3684980 0.3813520 -1.2989900
vn 2.4619763 5.6141739 1.2597196
v 0.3665500 0.3835150 -1.2999400
vn 2.4939404 3.4673629 -4.2256312
v 0.3823970 0.3571910 -1.3029220
vn 2.4427469 4.8726711 -3.0715420
v 0.3791400 0.3612450 -1.3023210
vn 2.2387936 4.4129024 -3.4130554
v 0.3775030 0.3619450 -1.3019440
vn 4.4381447 -3.0513864 -1.1392143
v 0.3716520 0.3755260 -1.3005440
vn 1.9940196 5.1313148 -2.6846831
v 0.3626900 0.3850510 -1.2988780
vn -0.1142410 5.6897945 2.2735670
v 0.3577180 0.3910660 -1.2990600
vn 0.4282261 5.9630318 1.0847429
v 0.3556700 0.3906650 -1.2975260
vn 2.0380490 3.1076672 -4.2299614
v 0.3538360 0.3913470 -1.2960510
vn 5.3212018 -2.5946169 -1.6488954
v 0.3717140 0.4031230 -1.3025980
vn 4.2099047 3.7292962 -2.3373661
v 0.3689030 0.4174610 -1.3010770
vn 3.5996594 3.1455250 2.2501140
v 0.3596800 0.3914600 -1.2993650
vn 1.3325523 -4.2738228 3.4889126
v 0.3591990 0.3926110 -1.2991760
vn 4.0544949 -4.3911519 -0.9693671
v 0.3697650 0.4003000 -1.3022380
vn 0.9579284 6.1075788 0.1320270
v 0.3633770 0.4204910 -1.3014470
vn 1.6254525 -3.6820362 -2.8715146
v 0.3540620 0.3929360 -1.2959760
vn 4.8180604 2.5961413 -3.0324755
v 0.3713610 0.4125490 -1.3020660
vn 4.0219536 3.3252993 2.7527151
v 0.3688630 0.3824880 -1.3001410
vn 0.3502634 4.3231225 2.8965249
v 0.3690050 0.3766500 -1.3009130
vn 4.3771114 -1.5069387 0.4559651
v 0.3664020 0.3788220 -1.2998250
vn 4.6086330 -3.8312597 1.7957484
v 0.3683270 0.3802390 -1.3005331
vn 2.8386755 4.9105406 1.3589716
v 0.3689620 0.3831230 -1.3013520
vn 1.4949149 5.9952059 -0.3752367
v 0.3658050 0.3839350 -1.3009920
vn 5.7581987 0.8742114 -1.7221010
v 0.3610450 0.3895000 -1.2980210
vn 1.5122888 5.4042015 -0.8393700
v 0.3535700 0.3908430 -1.2970819
vn 5.5236011 -1.0082167 -2.5811112
v 0.3722480 0.4047650 -1.3026210
vn 3.7963965 2.8699274 -4.0336313
v 0.3812910 0.3590920 -1.3029070
vn 3.7250521 4.0364404 -2.8041973
v 0.3815750 0.3601260 -1.3016460
vn 4.6477432 1.8888569 -3.7113650
v 0.3704540 0.4121520 -1.3036560
vn 3.6626685 -5.0082726 -0.0920417
v 0.3605360 0.3932160 -1.2993060
vn 3.0303488 3.9367518 -3.7298954
v 0.3740150 0.3651480 -1.3008240
vn 3.8819840 -2.8606877 -0.2567630
v 0.3704700 0.3755600 -1.3018340
vn 0.9536315 4.5683951 3.9063711
v 0.3707350 0.3774270 -1.3011520
vn 4.0224385 3.8195443 -2.8709400
v 0.3664380 0.4185660 -1.3028260
vn 3.8404918 -4.7196698 -0.4202800
v 0.3637260 0.3963480 -1.3001280
vn 3.6419466 -5.0198412 -0.8138427
v 0.3680170 0.3987570 -1.3001140
vn 0.5620736 -5.7888885 0.9901075
v 0.3549410 0.3932310 -1.2977099
vn 0.0295800 6.1906857 -0.9528849
v 0.3856670 0.3560960 -1.3051400
vn 4.5716457 2.4380796 2.9445543
v 0.3715770 0.3775260 -1.3018970
vn 2.0477955 4.0443950 -2.7775857
v 0.3810590 0.3559260 -1.3046080
vn 3.8630443 2.3235750 -4.2370868
v 0.3725700 0.3656940 -1.3016990
vn 3.9965930 0.4443835 -4.7889156
v 0.3721040 0.3680020 -1.3015330
vn 4.8560219 0.1159718 -3.7923703
v 0.3710030 0.3691620 -1.3026270
vn 5.8299708 1.2006836 -1.4559662
v 0.3707610 0.3731280 -1.3011250
vn 5.7169046 0.4158504 0.1653433
v 0.3703240 0.3746590 -1.3013819
vn 4.9398570 -3.1414678 1.2700188
v 0.3720310 0.3765420 -1.3031330
vn 1.0248567 2.2178051 5.6750588
v 0.3694640 0.3787070 -1.3019331
vn 5.0022469 0.4317979 2.6050909
v 0.3702690 0.3820540 -1.3022140
vn 4.0876536 2.3382654 -0.0206034
v 0.3704620 0.3823690 -1.3029270
vn 1.5648497 1.0197551 4.7371635
v 0.3678320 0.3779910 -1.3017770
vn 3.1206605 1.8913850 2.6835577
v 0.3671720 0.3776450 -1.3012609
vn 3.5355036 -1.9803107 3.9648790
v 0.3677520 0.3791250 -1.3014669
vn 6.0604296 0.9561744 -0.8248644
v 0.3600880 0.3903280 -1.3001370
vn 1.3947991 2.9738963 4.3391352
v 0.3555170 0.3914120 -1.2990590
vn 3.1141133 1.2767760 -0.4612160
v 0.3521000 0.3913680 -1.2975290
vn 5.0009155 1.1227502 -3.3382821
v 0.3722930 0.4100240 -1.3023731
vn -0.0651603 2.1323535 4.2851672
v 0.3575860 0.3914850 -1.2998120
vn 3.1038551 -3.2634239 0.0860529
v 0.3525210 0.3926710 -1.2976980
vn 4.7156940 -0.0583579 2.1088176
v 0.3727940 0.3776380 -1.3036120
vn 3.3272300 3.0861113 4.1121335
v 0.3708910 0.3790620 -1.3025661
vn 4.8960752 0.5053340 3.0433612
v 0.3703310 0.3805590 -1.3027750
vn 1.6782451 5.8336625 -0.8688323
v 0.3684850 0.3832830 -1.3026760
vn 4.7338195 1.2165121 -3.5280375
v 0.3601270 0.3864410 -1.3001400
vn 5.1543608 -1.6820469 -2.6444712
v 0.3597020 0.3881300 -1.3016120
vn 2.6490321 2.3363011 2.1149819
v 0.3523750 0.3913220 -1.2982210
vn 0.2159156 5.6695976 -1.3773286
v 0.3820470 0.3556130 -1.3050810
vn 4.8184209 -3.0311248 -1.6332425
v 0.3710880 0.4021820 -1.3032670
vn 5.2454820 -1.5472322 1.6495631
v 0.3596890 0.3922730 -1.3000590
vn 2.2602980 5.0836573 -2.9070926
v 0.3766920 0.3610880 -1.3044440
vn 2.4656928 4.8366246 -3.1351035
v 0.3747830 0.3619500 -1.3045059
vn 1.8765424 4.8517618 -3.4458091
v 0.3723320 0.3618100 -1.3063670
vn 0.4623702 -2.0156856 4.2595844
v 0.3571820 0.3922600 -1.2998120
vn 2.5351143 -0.7154232 1.9922777
v 0.3523280 0.3920970 -1.2984890
vn 1.0802696 -3.5494204 4.1709743
v 0.3544630 0.3927040 -1.2986550
vn 3.7567165 3.5949044 -3.2203624
v 0.3722330 0.3646020 -1.3029120
vn 4.1469827 1.3647221 -3.6582758
v 0.3704340 0.3671030 -1.3028229
vn 5.3467555 -2.7222877 -0.3225518
v 0.3708930 0.3752610 -1.3036520
vn 4.3867726 -4.3839731 0.7360418
v 0.3615980 0.3942240 -1.3011140
vn 4.4723902 -4.2915592 0.9619547
v 0.3644310 0.3965230 -1.3024729
vn 0.3144823 4.7424698 -3.6413684
v 0.3610100 0.3837170 -1.3016270
vn 3.8961208 -4.8988628 0.1071225
v 0.3667600 0.3984000 -1.3046750
vn 4.3663950 -4.2834520 -1.1814843
v 0.3686490 0.4000600 -1.3038681
vn 4.3617496 1.2431886 -4.1887918
v 0.3691750 0.4104770 -1.3058240
vn 3.0316572 4.7246265 -0.3431767
v 0.3803030 0.3559370 -1.3060991
vn 4.2979741 2.7800624 -2.8830190
v 0.3801110 0.3566110 -1.3050380
vn 4.3913803 2.3797510 -3.7541981
v 0.3795990 0.3589450 -1.3047380
vn 5.9107847 0.7631598 -1.8005660
v 0.3705940 0.3704230 -1.3030190
vn 4.3409171 3.9919460 -0.5332199
v 0.3703200 0.3812610 -1.3045310
vn 1.6280494 4.6633558 -2.2198420
v 0.3693310 0.3828090 -1.3039960
vn -0.2466305 6.0051212 -1.7471232
v 0.3636320 0.3838500 -1.3022480
vn 2.3192201 2.5750077 -5.0312347
v 0.3596570 0.3850960 -1.3010640
vn 5.8580914 -1.0301822 -0.8003704
v 0.3601170 0.3902080 -1.3021760
vn 4.9222188 -0.6355715 -3.4629481
v 0.3710580 0.4043150 -1.3047700
vn 5.1984510 -3.0818958 -0.4229203
v 0.3603680 0.3919250 -1.3032730
vn 4.2839093 3.6825337 -2.5493479
v 0.3785880 0.3582770 -1.3065079
vn 3.1114483 4.0757384 -3.3201008
v 0.3791280 0.3600950 -1.3043211
vn 4.0736375 2.6409869 -3.7576895
v 0.3688900 0.4141150 -1.3044440
vn 4.9042015 2.5695665 -1.7522289
v 0.3690650 0.3670560 -1.3050250
vn 5.0551300 -0.5173929 -2.8749890
v 0.3691950 0.3679650 -1.3043760
vn 6.0104346 -0.4335790 -1.5506203
v 0.3705550 0.3730400 -1.3037680
vn 5.2691469 -2.5844319 0.5045322
v 0.3729500 0.3774120 -1.3051341
vn 4.5714817 -3.9057875 1.5655763
v 0.3609980 0.3933200 -1.3021870
vn 0.7190948 6.1755838 -0.7890042
v 0.3871390 0.3556900 -1.3084280
vn -0.0915374 6.2672176 0.1079006
v 0.3838670 0.3558690 -1.3074940
vn 0.8911274 5.9728851 0.8010627
v 0.3816420 0.3557280 -1.3074141
vn 4.2522826 3.4208522 1.3695923
v 0.3725710 0.3797730 -1.3052239
vn 3.7716651 -1.3874596 -4.5977440
v 0.3573350 0.3858800 -1.3026249
vn 3.9513361 -4.6212678 0.1870865
v 0.3654410 0.3975360 -1.3045540
vn 4.4320092 0.7633606 -4.3729568
v 0.3695910 0.4073080 -1.3059070
vn 3.0216746 4.9030619 -2.3182657
v 0.3768100 0.3596440 -1.3066130
vn 3.7165051 3.3331275 -3.6420624
v 0.3715370 0.3630310 -1.3055270
vn 4.7161036 2.7748268 -2.7502472
v 0.3710430 0.3650760 -1.3049440
vn 5.7060409 -0.9965770 -2.2651720
v 0.3699110 0.3706600 -1.3052280
vn 5.5728221 -1.4534981 -1.3073115
v 0.3697870 0.3743760 -1.3056639
vn 4.3000512 -4.1243200 -0.6323781
v 0.3704810 0.3754400 -1.3053700
vn 3.9559166 2.6213140 -4.0780487
v 0.3664790 0.4153440 -1.3056190
vn 3.0173831 5.1454797 -1.4448942
v 0.3655730 0.4196950 -1.3021420
vn 2.1725144 5.5278850 -1.2560363
v 0.3623390 0.4205460 -1.3059710
vn 5.0630383 1.3746769 -0.7962588
v 0.3732980 0.3787660 -1.3068910
vn 2.7964966 4.7047558 -2.7982786
v 0.3688630 0.3820750 -1.3052870
vn 0.5422804 5.9022989 -1.5217865
v 0.3656460 0.3835380 -1.3041540
vn -1.3494257 5.9795380 -1.2469803
v 0.3642150 0.3830720 -1.3050210
vn 3.1787517 5.2720385 -0.6330318
v 0.3792310 0.3570000 -1.3084379
vn 5.8057718 -0.8587689 -2.0335107
v 0.3695140 0.3728690 -1.3070450
vn 4.0252643 -3.5376484 -1.6477160
v 0.3726140 0.3768530 -1.3068930
vn 0.4928906 4.2102709 -4.0599937
v 0.3583140 0.3821190 -1.3034240
vn 2.6961002 0.9148102 -5.5018353
v 0.3568190 0.3844890 -1.3029619
vn 4.7035842 -2.6428528 -2.9757168
v 0.3570020 0.3876480 -1.3042810
vn 4.9860096 -1.7214016 -3.0982561
v 0.3696830 0.4026320 -1.3060050
vn 4.6420555 0.0944066 -4.2161975
v 0.3692230 0.4037350 -1.3066750
vn 4.3947897 -2.5893648 -3.4099975
v 0.3594930 0.3902260 -1.3035510
vn 4.1444964 -4.2467813 -0.0575524
v 0.3633260 0.3945420 -1.3046170
vn 1.0074822 5.6205745 -2.1189265
v 0.3897570 0.3549760 -1.3104970
vn 0.9711115 5.6012959 -2.4154828
v 0.3867820 0.3553710 -1.3102590
vn 3.3547115 -4.8013325 -0.5375536
v 0.3713590 0.3757360 -1.3067000
vn 4.9853535 -1.3446369 -1.5096936
v 0.3732600 0.3779770 -1.3069990
vn 3.4854882 4.3353205 -1.3700210
v 0.3718270 0.3802770 -1.3086090
vn 1.8616005 5.7316875 -1.7350774
v 0.3676080 0.3819220 -1.3070440
vn -1.2141907 5.3812218 -2.2497890
v 0.3599660 0.3822120 -1.3034620
vn 4.2383599 -4.3837347 -0.2719525
v 0.3666550 0.3978870 -1.3070689
vn 5.0527177 -3.1004138 -0.9198837
v 0.3683430 0.3997910 -1.3064730
vn 3.8964481 1.4050467 -4.6627240
v 0.3682980 0.4103390 -1.3066130
vn 4.6008587 1.9680985 -3.7649131
v 0.3702770 0.3635280 -1.3066090
vn 5.3680496 1.9312367 -2.2486939
v 0.3691670 0.3665330 -1.3067030
vn 5.6604505 0.1217157 -1.1858431
v 0.3687730 0.3678030 -1.3054330
vn 3.8102725 4.0711112 -2.4548655
v 0.3633060 0.4198940 -1.3060840
vn 4.6850023 -3.0484180 -2.4283876
v 0.3699330 0.3750910 -1.3075470
vn 5.1531472 2.1007035 -1.8197129
v 0.3724820 0.3795170 -1.3081300
vn 1.1559943 2.8455095 -5.2385468
v 0.3560510 0.3818840 -1.3038820
vn 3.9560339 -2.2199550 -3.3038085
v 0.3552190 0.3851140 -1.3039030
vn 4.2098103 1.0754169 -4.4757166
v 0.3672670 0.4050650 -1.3086390
vn 2.9514952 4.6729779 -2.1131210
v 0.3762350 0.3596240 -1.3085070
vn 1.6632220 5.4727540 -2.4777894
v 0.3741120 0.3605830 -1.3078970
vn 5.7272830 -0.7242341 -2.3576574
v 0.3685100 0.3690690 -1.3076550
vn 4.4646873 -1.5603442 -4.0082555
v 0.3571930 0.3892140 -1.3049220
vn 2.7949736 -3.1402380 -4.1373219
v 0.3581960 0.3908980 -1.3046880
vn 3.8509760 -4.6743188 -1.2114438
v 0.3636570 0.3953520 -1.3063520
vn 0.8639774 5.7309256 -1.6170985
v 0.3839890 0.3559160 -1.3105659
vn 1.1358770 6.0714078 -0.5804722
v 0.3815820 0.3561560 -1.3099370
vn 3.7497873 2.1150105 -4.5747781
v 0.3653680 0.4130000 -1.3077010
vn 4.4052005 -1.9380127 -3.5955834
v 0.3722730 0.3784530 -1.3084559
vn -0.8844061 6.1282997 0.2115124
v 0.3624620 0.3825290 -1.3061520
vn -1.5952612 5.7894144 -1.0419235
v 0.3573800 0.3810230 -1.3056360
vn 2.7308457 0.4845240 -5.2525258
v 0.3550810 0.3832970 -1.3037230
vn 4.5406246 -2.4913874 -2.2969422
v 0.3537960 0.3836310 -1.3049250
vn 4.5875349 -1.7488143 -3.0460296
v 0.3675480 0.3997130 -1.3087569
vn 5.1194353 -0.6451255 -3.3794949
v 0.3684240 0.4016520 -1.3076440
vn 1.8806083 4.8105674 -3.5497870
v 0.3847000 0.3540260 -1.3130651
vn 2.3090661 4.6349277 -2.6904044
v 0.3708870 0.3610080 -1.3079650
vn 4.1298270 3.1572020 -3.0362787
v 0.3698350 0.3619330 -1.3080220
vn 4.0048633 1.1782048 -4.6718102
v 0.3676160 0.4067820 -1.3077420
vn 0.5843601 6.1876564 0.1215193
v 0.3611830 0.4208420 -1.3047490
vn 5.0521331 0.8477525 -3.5560873
v 0.3683180 0.3660440 -1.3081200
vn 5.4410968 -0.9831015 -2.9115474
v 0.3690070 0.3737220 -1.3083080
vn 4.0658550 -3.4439566 -3.1560349
v 0.3704320 0.3769190 -1.3087080
vn 3.9395652 1.5845309 -4.6162419
v 0.3632380 0.4133310 -1.3093860
vn 3.5740032 0.5982192 -3.2251151
v 0.3717870 0.3794650 -1.3097360
vn 2.2114391 4.6497912 -2.6504989
v 0.3710170 0.3804320 -1.3093820
vn 0.7288447 6.0070410 -1.1537297
v 0.3641590 0.3827350 -1.3075800
vn -0.7437403 5.9012842 0.1810908
v 0.3617740 0.3829050 -1.3078671
vn -1.8658338 5.9289694 0.1305159
v 0.3604640 0.3823230 -1.3064660
vn -0.0112965 4.0410523 -4.2510138
v 0.3545670 0.3808360 -1.3049750
vn -0.3300808 1.3273848 -5.8379245
v 0.3528880 0.3805030 -1.3049600
vn 2.7936528 -0.9076513 -4.9833422
v 0.3533210 0.3820120 -1.3049010
vn 3.9962397 -3.3094501 -2.8478160
v 0.3668450 0.3986640 -1.3087760
vn 2.9737644 5.0271139 -2.0846219
v 0.3764970 0.3580470 -1.3102520
vn 1.8323219 5.9314523 -0.9260317
v 0.3723440 0.3601970 -1.3096660
vn 2.6553128 5.2135372 -0.9849335
v 0.3703930 0.3606510 -1.3097200
vn 4.1893554 1.4752831 -4.4059873
v 0.3627780 0.4160510 -1.3091270
vn 4.3349957 2.7621675 -3.4929111
v 0.3629420 0.4189920 -1.3075269
vn 5.4506307 -1.5284606 -1.5531242
v 0.3566230 0.3874940 -1.3058569
vn 5.1532197 0.4118758 -3.2977254
v 0.3565060 0.3891390 -1.3061841
vn 3.8973339 -2.1666863 -3.3956666
v 0.3560250 0.3907560 -1.3064409
vn 3.1795082 -4.7518353 -2.4753540
v 0.3595330 0.3922630 -1.3055890
vn 2.8524518 -5.0114684 -1.7516588
v 0.3567500 0.3918530 -1.3073280
vn 2.2258229 5.6300149 -1.5987587
v 0.3802510 0.3562640 -1.3111629
vn 5.4934926 -2.7370992 -1.1036837
v 0.3701460 0.3772430 -1.3099750
vn 4.7395368 -1.5728996 -0.5809136
v 0.3686920 0.3751070 -1.3091540
vn 4.2666321 0.2977241 -3.5373425
v 0.3705550 0.3787570 -1.3107719
vn 2.4611740 4.4034023 -3.6758990
v 0.3694040 0.3795660 -1.3109090
vn -2.9121723 4.6501923 -2.3043151
v 0.3547070 0.3802920 -1.3060250
vn -0.4792652 3.0871179 -3.8315582
v 0.3530940 0.3789800 -1.3054140
vn 1.8834620 5.3286581 -2.6910539
v 0.3810330 0.3553130 -1.3127910
vn 2.2860851 5.3746796 -2.2082574
v 0.3740630 0.3595230 -1.3102330
vn 3.6821802 4.5957351 -1.8882867
v 0.3688080 0.3616250 -1.3107530
vn 4.6087837 2.3101661 -3.4307804
v 0.3672540 0.3638170 -1.3103130
vn 2.0195155 -0.0257024 -5.1979370
v 0.3513820 0.3805030 -1.3051161
vn 3.4904895 -4.4053698 -2.3266516
v 0.3654650 0.3972480 -1.3085190
vn 4.8286977 0.7654246 -3.8731530
v 0.3665190 0.4025690 -1.3099390
vn 4.1623058 1.3665867 -4.4646745
v 0.3649520 0.4057180 -1.3103110
vn 1.5696111 5.7877855 -1.1754466
v 0.3586930 0.4208820 -1.3093801
vn 5.1341782 -0.9208065 -2.3647199
v 0.3659400 0.3663410 -1.3111540
vn 5.2686605 -2.0841403 -1.0767618
v 0.3670500 0.3703240 -1.3111020
vn 5.1830492 -3.0679512 -1.2192112
v 0.3678410 0.3713420 -1.3107311
vn 5.7946858 -1.4622869 -0.2854681
v 0.3684660 0.3726280 -1.3094350
vn -2.4248323 3.3965731 -1.6228504
v 0.3539240 0.3786270 -1.3061390
vn 0.1181287 5.6115899 -2.3557975
v 0.3527570 0.3784230 -1.3068660
vn 1.8333955 5.4143987 -2.5016439
v 0.3674410 0.3809800 -1.3101060
vn -1.8767593 5.9480457 -0.5696833
v 0.3576330 0.3811460 -1.3076020
vn -2.4196949 5.5854774 -1.4376589
v 0.3588480 0.3812860 -1.3086830
vn 0.8953148 2.8626900 -4.7600365
v 0.3510980 0.3796360 -1.3054540
vn 2.2111409 -3.3116255 -4.3215685
v 0.3505920 0.3809290 -1.3057250
vn 5.2894301 0.3722874 -3.2170990
v 0.3556540 0.3871510 -1.3076390
vn 3.8213842 -4.4972849 -0.3423978
v 0.3528240 0.3826780 -1.3062810
vn 4.9060841 -3.4995821 1.4806445
v 0.3544960 0.3843470 -1.3067410
vn 5.7571449 -1.1773878 0.5962790
v 0.3556180 0.3860780 -1.3075620
vn 4.3876553 0.4271344 -0.4924883
v 0.3542680 0.3891880 -1.3083820
vn 3.4866056 -4.8640575 -1.8192898
v 0.3619040 0.3950980 -1.3083590
vn 3.2730837 -5.1844759 -1.2625245
v 0.3591850 0.3932190 -1.3090270
vn 0.2511600 4.5346022 -3.3576636
v 0.3512840 0.3789330 -1.3069770
vn 0.1696438 3.1405029 -4.6049070
v 0.3490110 0.3789560 -1.3057420
vn 0.4067357 5.9111614 -1.6647860
v 0.3625070 0.3827140 -1.3089640
vn -1.8232543 5.4639306 -1.2924266
v 0.3611370 0.3826630 -1.3088710
vn -5.1347508 3.4806995 -0.4577990
v 0.3546090 0.3800480 -1.3067970
vn 2.3495452 -5.5287857 -0.2229221
v 0.3509710 0.3817230 -1.3069650
vn 1.7467606 -0.9367393 -5.0158510
v 0.3487980 0.3797800 -1.3055800
vn 4.4550552 -2.9609168 -3.0438027
v 0.3648220 0.3986220 -1.3103870
vn 4.8759956 -1.2576566 -3.6160345
v 0.3661270 0.4007040 -1.3103850
vn 3.9856143 1.3402674 -4.6371074
v 0.3640320 0.4090200 -1.3105240
vn 2.3946469 5.5568857 -1.5670892
v 0.3734680 0.3590410 -1.3123550
vn 5.4208169 -1.3201497 0.3773054
v 0.3694830 0.3734110 -1.3111449
vn 4.7255349 -3.2299089 -0.2264615
v 0.3691230 0.3726450 -1.3112251
vn 5.9155321 -1.6016123 -0.1532321
v 0.3696930 0.3762190 -1.3108900
vn 2.2183065 4.3500080 -3.8152227
v 0.3668360 0.3799050 -1.3123610
vn -2.1770539 4.7794995 -3.3263092
v 0.3533430 0.3776510 -1.3088371
vn 2.4649606 1.7262094 -3.5150828
v 0.3470860 0.3785570 -1.3065031
vn -3.8949792 4.3625693 -1.7617592
v 0.3537700 0.3785960 -1.3076500
vn -3.0984545 4.0406051 -1.8340011
v 0.3551120 0.3803310 -1.3084520
vn 2.7153981 -3.9163580 -2.3709533
v 0.3480690 0.3805240 -1.3065220
vn 4.1977329 -4.2737889 -1.4681498
v 0.3639360 0.3979530 -1.3111041
vn 2.7707624 5.0756588 -2.3465188
v 0.3788120 0.3552030 -1.3147670
vn 2.3104315 5.4568415 -1.6335888
v 0.3710190 0.3604420 -1.3116790
vn 4.4226317 2.3600483 -3.7770643
v 0.3640290 0.4055160 -1.3114020
vn 5.3922663 -1.6787550 -2.1624608
v 0.3692090 0.3734470 -1.3121060
vn 5.0646868 0.1400832 -3.2624340
v 0.3694630 0.3772220 -1.3123651
vn 3.2986326 4.2376513 -2.8807783
v 0.3608590 0.4199860 -1.3090680
vn 4.9227142 -2.8668942 2.4335396
v 0.3555440 0.3843270 -1.3086140
vn 5.0389681 -0.3721987 3.0706570
v 0.3565640 0.3859290 -1.3092600
vn 4.5452428 2.4539804 1.4657911
v 0.3550780 0.3875230 -1.3086751
vn 3.8096743 -4.3328733 2.0673704
v 0.3541960 0.3826330 -1.3085110
vn 2.3073068 -5.5271125 0.5481499
v 0.3530440 0.3816790 -1.3093460
vn 4.2194319 -2.5245790 -0.2021814
v 0.3546640 0.3907620 -1.3085890
vn 4.2908726 -4.4829922 -0.8024938
v 0.3623840 0.3962020 -1.3112820
vn 3.0839677 -5.0614905 -1.5845293
v 0.3566910 0.3919650 -1.3107060
vn 3.0370436 3.0000007 -3.8575361
v 0.3689560 0.3788750 -1.3124180
vn 4.1696935 1.0196609 -4.5793386
v 0.3604990 0.4159460 -1.3110700
vn -0.9463326 4.7063112 -3.9792173
v 0.3507930 0.3778070 -1.3080029
vn 0.3195731 5.0691495 -3.4066486
v 0.3485830 0.3776180 -1.3075030
vn 4.2683797 -0.7934586 -1.3289304
v 0.3462260 0.3791010 -1.3074861
vn 0.9173647 5.1187873 -2.9537311
v 0.3643270 0.3813320 -1.3120310
vn 2.3199899 -5.7639141 0.7047741
v 0.3488840 0.3806590 -1.3089139
vn 3.0658050 4.7115059 -2.6820090
v 0.3573980 0.4203830 -1.3120880
vn 2.9076383 5.3135662 -1.5901382
v 0.3766250 0.3571800 -1.3130330
vn 4.9915013 -2.6795015 1.9353194
v 0.3669870 0.3689190 -1.3130670
vn 5.6148257 -1.4446175 -1.8095398
v 0.3666230 0.3679190 -1.3108780
vn 5.4491572 -1.6409150 1.3263268
v 0.3672890 0.3707510 -1.3125319
vn 5.0575371 -3.2933087 -1.6719552
v 0.3679150 0.3720840 -1.3128430
vn 3.4310145 1.4845459 -4.9436941
v 0.3623810 0.4093200 -1.3118510
vn 3.7816339 1.8819933 -4.6284103
v 0.3683680 0.3771630 -1.3134249
vn 3.1320920 1.0673394 -5.2926345
v 0.3599050 0.4095620 -1.3130020
vn 5.2825017 0.4540863 -1.8344768
v 0.3654220 0.3651940 -1.3121620
vn 3.8226752 3.3360689 -1.7027898
v 0.3465490 0.3781340 -1.3076880
vn -1.0785393 4.9909754 -3.2012451
v 0.3617610 0.3817750 -1.3111550
vn 2.1011429 4.8259768 -3.4190378
v 0.3837410 0.3525450 -1.3155880
vn -2.4048884 4.2035780 -3.4837575
v 0.3596690 0.3809340 -1.3111219
vn -2.6664145 3.7407777 -3.7820520
v 0.3562630 0.3798180 -1.3100020
vn 5.1338468 -2.9389958 -1.5262399
v 0.3637000 0.3980620 -1.3133260
vn 3.3886390 1.8831835 -4.8775697
v 0.3621920 0.4069930 -1.3124861
vn 2.4246290 5.5255985 -0.8471884
v 0.3741870 0.3586310 -1.3137800
vn 1.9069159 5.3533258 -2.4192746
v 0.3716780 0.3593870 -1.3128999
vn 1.5214911 5.6453414 -1.1969924
v 0.3708490 0.3586620 -1.3153369
vn 4.4385281 3.3037288 -2.3420482
v 0.3665600 0.3629160 -1.3120090
vn 5.7601910 -2.3490283 -0.7772326
v 0.3655900 0.3661890 -1.3134140
vn 4.7294941 -1.0509683 3.2514014
v 0.3683420 0.3697080 -1.3138770
vn 3.7816694 -4.3310471 0.1891845
v 0.3548270 0.3826190 -1.3099600
vn 5.1021566 -2.5307846 0.9609351
v 0.3571130 0.3855350 -1.3106920
vn 3.8461630 1.2109659 4.2946153
v 0.3568140 0.3874170 -1.3097270
vn 4.9145999 -0.2122643 1.4092839
v 0.3578240 0.3872890 -1.3108950
vn 3.4987478 2.9369130 2.2237206
v 0.3572060 0.3890150 -1.3107830
vn 4.4101839 1.9953918 3.0955064
v 0.3552690 0.3894950 -1.3102500
vn 3.0461245 -4.6722069 0.3613428
v 0.3472670 0.3803130 -1.3078901
vn 5.6435308 -1.8713081 0.7767097
v 0.3553140 0.3906330 -1.3103319
vn 3.1906309 -5.2060661 -1.3825110
v 0.3587810 0.3936430 -1.3119340
vn 5.7988086 0.2197990 -0.4845498
v 0.3680200 0.3731580 -1.3143740
vn 2.0916200 3.0656075 -5.0397005
v 0.3615170 0.4051490 -1.3138030
vn -3.0785174 3.5555532 -4.0158701
v 0.3551740 0.3779040 -1.3103729
vn 2.7568750 4.8760390 -2.7850957
v 0.3482960 0.3767030 -1.3094010
vn 2.3767452 4.8116746 -2.9814410
v 0.3819500 0.3515890 -1.3179100
vn 1.4701812 4.0734673 -4.0941267
v 0.3648370 0.3804260 -1.3130800
vn -0.6145625 4.2113185 -4.4279132
v 0.3634580 0.3801110 -1.3134310
vn -2.1881709 3.7805021 -4.4610691
v 0.3616060 0.3805710 -1.3122340
vn -2.2784255 2.2559099 -5.3011575
v 0.3596380 0.3799680 -1.3117120
vn -2.2351627 2.5730238 0.7632120
v 0.3734050 0.3583510 -1.3159270
vn 2.7169225 5.2193007 -2.1791847
v 0.3692880 0.3605810 -1.3130330
vn 4.8182783 1.2428362 -3.5134549
v 0.3638650 0.4015140 -1.3145410
vn 4.1538167 2.3581908 -3.9453456
v 0.3610890 0.4191050 -1.3096009
vn 3.6174252 2.5216641 -4.2424111
v 0.3630670 0.4022820 -1.3150210
vn 5.3741655 1.2160048 1.0936035
v 0.3686720 0.3720130 -1.3148690
vn 5.0867071 1.7250773 -3.0134428
v 0.3676970 0.3741540 -1.3152560
vn 3.4328289 2.3326473 -4.6267548
v 0.3670050 0.3747280 -1.3157170
vn -2.8302209 2.8388059 -4.1817508
v 0.3585630 0.3769790 -1.3120850
vn -0.9944218 4.9960666 -3.5428226
v 0.3507120 0.3760380 -1.3098300
vn -2.2914739 4.7051787 -2.6667244
v 0.3535020 0.3765020 -1.3101830
vn 3.9905910 2.9006445 -3.2441120
v 0.3463790 0.3774420 -1.3102210
vn 2.2573614 3.3622167 -4.7844210
v 0.3659110 0.3770710 -1.3147930
vn -2.3392038 4.0570035 -4.1746011
v 0.3618020 0.3789670 -1.3137810
vn 5.3936639 -1.0302681 -2.7336426
v 0.3640770 0.4000440 -1.3142200
vn 3.1725290 4.6637564 -2.7025168
v 0.3801230 0.3533810 -1.3173350
vn 3.0344753 5.1125364 -1.7378062
v 0.3695650 0.3593390 -1.3152640
vn 4.0881553 -2.7242713 0.7475719
v 0.3658990 0.3675050 -1.3139189
vn 4.3365407 -3.2047570 1.9119692
v 0.3683790 0.3686640 -1.3147030
vn 5.0477223 -2.2347498 0.1452972
v 0.3463530 0.3790350 -1.3091850
vn 3.2549343 -4.6386867 -2.0356431
v 0.3545150 0.3828040 -1.3114769
vn 4.5035386 -3.0481246 -1.9986546
v 0.3569190 0.3854790 -1.3122060
vn 4.8272395 -0.6015725 -2.2403111
v 0.3576510 0.3872270 -1.3124220
vn 3.9039378 2.5803716 -1.8621081
v 0.3573170 0.3889740 -1.3123870
vn 4.2100005 2.6909215 -2.2639885
v 0.3554410 0.3904580 -1.3119870
vn 2.0664716 -5.6861591 -1.2404134
v 0.3522630 0.3815720 -1.3108040
vn 3.5481334 -3.1618447 -2.7962866
v 0.3552680 0.3920030 -1.3119540
vn 2.4128296 3.2434938 -4.7652793
v 0.3615020 0.4027160 -1.3156461
vn 4.4022470 1.7059450 -2.4063671
v 0.3684790 0.3724270 -1.3156730
vn 2.1657546 3.0887277 -4.8741632
v 0.3674210 0.3780370 -1.3136660
vn -3.2626324 3.5497251 -3.0788455
v 0.3583440 0.3756520 -1.3130240
vn 3.9754410 1.0756122 -4.6696134
v 0.3587760 0.4120120 -1.3131820
vn -1.4010795 4.7847924 -3.4965503
v 0.3547380 0.3766760 -1.3116210
vn -0.0586565 5.2203093 -2.8099570
v 0.3519190 0.3754260 -1.3127940
vn 4.1458240 -0.8700047 -3.5705781
v 0.3622080 0.3989050 -1.3171730
vn 5.4931569 1.5040681 -0.9600396
v 0.3649800 0.3636490 -1.3152590
vn 5.0076184 -3.3599586 1.3382545
v 0.3655510 0.3660930 -1.3148640
vn 5.1383715 -1.0185313 -0.3078701
v 0.3688250 0.3693360 -1.3152050
vn 3.9444385 2.3687029 -4.0383983
v 0.3564720 0.4195550 -1.3140889
vn 3.5912609 1.2211645 -4.2821507
v 0.3681410 0.3714600 -1.3163331
vn 2.1310751 2.7661269 -5.1715274
v 0.3580250 0.4041440 -1.3159760
vn -1.3665518 3.6623664 -4.6703305
v 0.3568480 0.3750050 -1.3130190
vn 0.7979788 3.0942917 -5.1082973
v 0.3554390 0.3735560 -1.3136179
vn 0.3098424 5.2939529 -1.8241987
v 0.3493170 0.3751710 -1.3108881
vn 2.7461677 4.9040256 -2.0448942
v 0.3803330 0.3514230 -1.3197660
vn 3.5590014 4.6784687 -2.0461969
v 0.3758510 0.3562580 -1.3183410
vn 0.8555657 5.7997708 0.1433911
v 0.3713640 0.3591290 -1.3183410
vn 1.2374129 5.9174862 -0.4989599
v 0.3696210 0.3589090 -1.3176709
vn 4.2424316 -3.4642529 -2.1733110
v 0.3624960 0.3969050 -1.3149110
vn 3.5397694 -4.7552738 -1.5547405
v 0.3615380 0.3958920 -1.3143810
vn 5.1091857 -1.6539987 -1.9507055
v 0.3680160 0.3682190 -1.3164830
vn 4.2404714 0.8833361 -4.5116777
v 0.3580760 0.4166210 -1.3134120
vn 4.2753377 -3.4804053 -2.0285404
v 0.3461550 0.3789560 -1.3107060
vn 2.6261330 -4.0546937 -3.7490134
v 0.3541600 0.3835920 -1.3129640
vn 3.0913391 -2.2311437 -4.3433657
v 0.3558550 0.3857320 -1.3136801
vn 1.4245145 2.4020343 -4.8004847
v 0.3559260 0.3887570 -1.3135370
vn 1.2697725 2.9541717 -5.3562241
v 0.3544050 0.3890430 -1.3134080
vn 2.0462036 -5.0805416 -2.9398303
v 0.3515560 0.3818820 -1.3122530
vn 2.5264897 -5.4714403 -1.3513979
v 0.3486240 0.3804370 -1.3114040
vn 3.0761967 -0.1002051 -4.3108683
v 0.3531240 0.3905710 -1.3129990
vn 2.8937640 -3.6284761 -2.6721022
v 0.3539310 0.3920650 -1.3131599
vn 5.2848845 -0.9943117 -0.0019473
v 0.3648790 0.3650750 -1.3147820
vn 3.3249667 -4.4659071 -2.8125527
v 0.3598440 0.3958100 -1.3162839
vn 4.9794588 -2.5287623 -1.3466001
v 0.3669960 0.3667930 -1.3177480
vn 5.5643296 -2.5501940 1.0001050
v 0.3652440 0.3645420 -1.3165190
vn 3.4325087 1.5379353 -4.6690884
v 0.3673710 0.3688390 -1.3172170
vn 3.4959741 2.4328065 -4.5623145
v 0.3620350 0.4002900 -1.3167200
vn 1.8639240 1.4813055 -5.6173582
v 0.3666170 0.3713720 -1.3169770
vn 2.8327587 2.0112977 -5.1737347
v 0.3596660 0.4065840 -1.3139290
vn 1.7363006 3.8030953 -4.6723509
v 0.3640340 0.3777500 -1.3151910
vn -4.0868926 3.7524662 -2.7997472
v 0.3595170 0.3765310 -1.3145140
vn 3.6712580 0.6150039 -5.0227976
v 0.3567210 0.4111530 -1.3153170
vn -2.1119647 2.5498955 -4.7118540
v 0.3562540 0.3731110 -1.3139360
vn 0.0454100 3.7802122 -4.6455598
v 0.3543580 0.3756750 -1.3128680
vn 0.4913019 3.0011806 -5.0872383
v 0.3527510 0.3748020 -1.3130291
vn -0.0802342 6.0129590 -0.9716887
v 0.3502360 0.3753680 -1.3130480
vn 1.2896152 5.4143009 -2.3279510
v 0.3474010 0.3754240 -1.3118250
vn 1.7718986 -0.0606244 -5.3017421
v 0.3451840 0.3775010 -1.3109070
vn 4.4493184 4.1127319 -1.5630606
v 0.3661860 0.3620440 -1.3152781
vn 1.2509813 1.7496140 -4.2044315
v 0.3660740 0.3695540 -1.3168950
vn 1.5595818 2.2050869 -5.2032905
v 0.3640700 0.3748830 -1.3175020
vn -2.6179731 2.8624120 -4.1231256
v 0.3565400 0.3704710 -1.3151220
vn 1.3340290 3.0342634 -4.8643012
v 0.3542290 0.3713280 -1.3146940
vn 1.8209727 3.3808279 -4.7298536
v 0.3641340 0.3759400 -1.3168280
vn 3.2168086 1.1345141 -5.2325616
v 0.3573740 0.4072240 -1.3151550
vn -4.1421046 2.8620489 -3.4795244
v 0.3574990 0.3738170 -1.3151400
vn 0.4239889 2.1424592 -5.5907631
v 0.3547040 0.3728260 -1.3143950
vn 0.0630601 6.2342415 -0.6402924
v 0.3482350 0.3751800 -1.3131170
vn 0.0686296 3.7631621 -4.9801884
v 0.3442320 0.3759360 -1.3116699
vn 0.2253074 1.4464808 -5.3787222
v 0.3433900 0.3766980 -1.3110189
vn 3.5954411 4.8150487 -1.6679273
v 0.3676840 0.3601920 -1.3165880
vn 5.2600913 2.7529366 -0.9915919
v 0.3651270 0.3623330 -1.3177000
vn 2.5003364 -4.5331101 -3.4448843
v 0.3455240 0.3791820 -1.3121140
vn 2.7701006 0.1435170 -4.8397002
v 0.3562660 0.3872560 -1.3138120
vn 1.8420100 -4.0938549 -4.1711206
v 0.3499000 0.3820230 -1.3133440
vn 1.6243531 -2.9545970 -5.1611013
v 0.3532270 0.3844030 -1.3140130
vn 1.7025543 0.1132866 -5.9764023
v 0.3510410 0.3875860 -1.3148760
vn 3.2199595 0.5333564 -4.9007287
v 0.3523310 0.3890480 -1.3140360
vn 4.7470512 -1.9683218 -1.8976667
v 0.3522300 0.3907020 -1.3142440
vn 3.1910512 -5.1208711 0.1839781
v 0.3537950 0.3922070 -1.3147039
vn 3.1629772 -5.2155623 -1.2334750
v 0.3571660 0.3937130 -1.3151860
vn 3.2885518 2.2727082 -4.7880707
v 0.3645550 0.3693870 -1.3183720
vn 3.1125436 1.1087294 -5.3060627
v 0.3644690 0.3713760 -1.3178190
vn 0.6315253 5.3587904 -2.6492236
v 0.3563040 0.3693790 -1.3164769
vn 0.0947431 3.0714996 -4.3590627
v 0.3556790 0.3706640 -1.3146560
vn 3.7420144 0.5481750 -5.0136876
v 0.3559130 0.4143780 -1.3154401
vn 1.2566886 2.8453975 -5.1980305
v 0.3530350 0.3731260 -1.3140690
vn -2.7999566 2.3672485 -4.8608370
v 0.3602640 0.3744520 -1.3172510
vn 3.0851963 4.2153635 -3.4053292
v 0.3754970 0.3554990 -1.3199610
vn -2.7115281 3.4404337 -4.1270351
v 0.3604770 0.3756650 -1.3166440
vn 2.6286173 5.0746346 -1.8601365
v 0.3721690 0.3587230 -1.3189920
vn 4.7408314 -2.8740189 -0.7439833
v 0.3659880 0.3648980 -1.3181430
vn -3.9929018 1.1296802 -4.4440064
v 0.3577020 0.3722680 -1.3161410
vn 0.3272740 5.3295188 -2.7092531
v 0.3434540 0.3756040 -1.3120450
vn 1.9317406 1.8257651 -2.8520133
v 0.3419360 0.3760710 -1.3113641
vn 2.3133738 -2.3413334 -4.2832394
v 0.3425210 0.3772910 -1.3112640
vn 3.7618947 0.2861813 -4.9656348
v 0.3539100 0.4155480 -1.3167160
vn 4.3313766 0.3714105 -3.8608117
v 0.3670170 0.3675880 -1.3180660
vn 3.0538070 -2.2879961 -4.3872013
v 0.3604290 0.3981830 -1.3185430
vn 2.0751574 3.3780191 -4.8446751
v 0.3598500 0.4013730 -1.3173020
vn 3.4610877 0.2235269 -5.2354612
v 0.3538010 0.4098110 -1.3172350
vn 1.4659307 5.9347563 0.0985340
v 0.3800050 0.3510840 -1.3223020
vn -3.8837364 1.7183298 -4.4860582
v 0.3587030 0.3707440 -1.3169930
vn 5.6659431 -0.7812458 -2.1208239
v 0.3647970 0.3635490 -1.3192080
vn -1.6774833 4.4792156 -3.3221378
v 0.3571720 0.3692810 -1.3167250
vn 0.7367541 1.9694709 -5.7444897
v 0.3629110 0.3741290 -1.3179480
vn -0.4173667 3.3661594 -4.8625674
v 0.3624190 0.3759760 -1.3171290
vn 3.2369990 3.0428994 -4.1230812
v 0.3518650 0.3720760 -1.3153180
vn 3.1871440 3.3646381 -4.1969442
v 0.3517940 0.3740580 -1.3143040
vn 1.9129527 4.5513248 -3.4228091
v 0.3503240 0.3744330 -1.3151240
vn 0.2142179 5.8767266 -1.0282899
v 0.3433050 0.3750820 -1.3141290
vn 2.2375629 0.7121214 -4.7065272
v 0.3604760 0.3990490 -1.3187571
vn 3.2790217 1.5310190 -4.9212856
v 0.3534560 0.4182960 -1.3170500
vn 2.6754954 -4.6438894 -2.9923213
v 0.3432960 0.3791180 -1.3131050
vn 3.0309973 -4.1831336 -3.4828296
v 0.3440530 0.3804470 -1.3147039
vn 1.2821496 -0.9037991 -5.8453641
v 0.3533250 0.3858960 -1.3145820
vn 1.4593625 -2.1608930 -5.4860716
v 0.3495780 0.3876240 -1.3151340
vn 1.1857810 -1.8230201 -5.8237419
v 0.3496820 0.3841320 -1.3145339
vn 3.2204289 -3.0930648 -4.0070529
v 0.3506510 0.3891000 -1.3153530
vn 3.9585752 -4.3066201 -0.8865222
v 0.3518690 0.3906330 -1.3157220
vn 3.1803746 -5.0032754 -0.5477189
v 0.3546510 0.3918420 -1.3176310
vn -0.0188235 5.2208209 -1.8572150
v 0.3704430 0.3590570 -1.3195699
vn 2.2270956 1.8116915 -5.4493427
v 0.3631830 0.3698690 -1.3191720
vn 3.9579234 0.1444168 -4.8742929
v 0.3527060 0.4139120 -1.3178970
vn 0.8469630 5.5452995 -2.6156766
v 0.3543390 0.3697510 -1.3167760
vn -1.4082553 1.9474744 -5.5927749
v 0.3613340 0.3723600 -1.3185461
vn 0.4738171 5.9375277 -1.8242775
v 0.3481900 0.3749630 -1.3145850
vn 2.2099485 4.2805357 -3.7102923
v 0.3717210 0.3583030 -1.3200459
vn 3.8571510 -3.4389741 -3.3224969
v 0.3574260 0.3952200 -1.3183280
vn 0.8642536 5.3497429 -2.8080974
v 0.3692900 0.3585490 -1.3204150
vn 4.0347180 3.6121118 -2.9378734
[truncated: 94,414,628 more chars]
