# Supplementary material for: Surviving a Dark Age: The Oldest Baleen-Bearing Whales (Cetacea: Chaeomysticeti) of Pacific South America (Lower Miocene, Peru)
Source: Life (Basel). 2025 Mar 13;15(3):452. doi: 10.3390/life15030452 (PMC11944254; doi:10.3390/life15030452)
Supplement: Supplementary file 1 [file life-15-00452-s001.zip › S2_ZM152/ZM152_S.obj.mtl]

#
# Wavefront material file
# Converted by Meshlab Group
#

newmtl material_0
Ka 0.200000 0.200000 0.200000
Kd 1.000000 1.000000 1.000000
Ks 1.000000 1.000000 1.000000
Tr 0.000000
illum 2
Ns 0.000000
map_Kd ZM152_S.png
